# Supplementary material for: Phylogenomic diversity of Vibrio species and other Gammaproteobacteria isolated from Pacific oysters (Crassostrea gigas) during a summer mortality outbreak
Source: Microb Genom. 2022 Dec 7;8(12):mgen000883. doi: 10.1099/mgen.0.000883 (PMC9837568; doi:10.1099/mgen.0.000883)
Supplement: Supplementary material 2 [file mgen-8-883-s002.xlsx]

## Sheet: figure1_data_table
Submission	Submission Date	Location	Hatchery	Group	Species	Ploidy	Approx_Size	Est. mort-Percent	Grown in	Container type confirmed by notes	Lease type or wild	Oyster Species	Cultivated or Wild
M13-18293	2013-12-11	Carrington	Wild Caught	Clinical	2POs	Diploid	large (50-80mm)	0	Long-Line-Baskets	Yes	Current	PO	Cultivated
M13-18718	2013-12-17	Tilligerry Creek	Southern X Shellfish Tomaree	Clinical	2POs	Diploid	10-60 mm	50	Long-Line-Baskets	Yes	Current	PO	Cultivated
M13-18719	2013-12-17	Tilligerry Creek	Port Stephens - Southern Cross Shellfish Hatchery	Clinical	3POs	Triploid	40 mm	25	Long-Line-Baskets	Yes	Current	PO	Cultivated
M13-18928	2013-12-23	Tilligerry Creek	Tasmania	Clinical	2POs	Diploid	20-40 mm	0	Long-Line-Baskets	Yes	Current	PO	Cultivated
M13-19010	2013-12-24	Mid Tilligerry Creek	Wild Caught	Clinical	2POs	Diploid		50	Bags	Yes	Current	PO	Cultivated
M14-00194	2014-01-08	Cromartys Bay	Tasmania	Affected 1	2POs	Diploid	30 mm	70	Tray	Yes	Current	PO	Cultivated
M14-00197	2014-01-08	Cromartys Bay	Port Stephens - Sothern Cross Shellfish Hatchery	Affected 2	2POs	Diploid	20-30 mm	75	Tray	Yes	Current	PO	Cultivated
M14-00199	2014-01-08	Tilligerry Creek	Port Stephens - Sothern Cross Shellfish Hatchery	Affected 9	2POs	Diploid	15-20 mm	98	Tray	No	Current	PO	Cultivated
M14-00200	2014-01-08	Tilligerry Creek		Clinical	2POs	Diploid	65-70 mm	88	Tray	Yes	Current	PO	Cultivated
M14-00200	2014-01-08	Tilligerry Creek	NA	Affected 3	2POs	Diploid		88	Tray	Yes	Current	PO	Cultivated
M14-00201	2014-01-08	Tilligerry Creek	Wild Caught - Port Stephens	Unaffected 1	2POs	Diploid	50 mm	0	Tray	Yes	Current	PO	Cultivated
M14-00202	2014-01-08	Tilligerry Creek	Tasmania	Affected 4	3POs	Triploid	25-35 mm	99	Tray	No	Current	PO	Cultivated
M14-00266	2014-01-09	Carrington	Wild Caught	Affected 8	2POs	Diploid	sub-sample #1- 80-90 mm sub-sample #2- 60-80 mm	60	Tray	No	Current	PO	Cultivated
M14-00267	2014-01-09	North Arm Cove	Wild caught - reared on lease	Affected 6	POs	Unknown	65-75 mm	70	Long-Line-Baskets	Yes	Current	PO	Cultivated
M14-00269	2014-01-09	Swan Bay and Mud Point	Diemar nursery	Affected 5	2POs	Diploid	approx 70 mm	85	Tray	No	Current	PO	Cultivated
M14-00270	2014-01-09	North Arm Cove	Wild Caught	Clinical	2POs	Diploid	80-95 mm	0	Wild	Yes	Derelict	SRO	Wild
M14-00272	2014-01-09	Karuah	Hatchery 'single seed'	Affected 7	2POs	Diploid	50-60 mm	80	Long-Line-Baskets	Yes	Current	PO	Cultivated
M14-00480	2014-01-14	Cromartys Bay	Port Stephens - Sothern Cross Shellfish Hatchery	Unaffected 2	2POs	Diploid	65-75 mm	0	Wild	Yes	Wild	PO	Cultivated
M14-00606	2014-01-16	Entrance to Cromartys Bay	Port Stephens wild	Unaffected 3	2POs	Diploid	60-80 mm	0	Wild	Yes	Wild	PO	Wild
M14-00614	2014-01-16	Karuah	Port Stephens wild	Unaffected 4	2POs	Diploid	50-90 mm	0	Wild	Yes	Wild	PO	Wild
M14-02590	2014-02-25	Swan Bay	Unknown	Clinical	3POs	Triploid	small and medium	85	Tray	No	Current	PO	Cultivated

## Sheet: figure3_data_table
Genus	Species	Abreviated Species	Isolates per species	Oyster host origin	PS 2013-2014 Study
Photobacterium	Photobacterium damselae	P. damselae	1	Cromartys Bay	Y
Photobacterium	Photobacterium damselae	P. damselae	1	Tilligerry Ck	Y
Pseudoalteromonas	Pseudoalteromonas donghaensis	P. donghaensis	2	Tilligerry Ck	Y
Pseudoalteromonas	Pseudoalteromonas piscicida	P. piscicida	1	Tilligerry Ck	Y
Shewanella	Shewanella insulae	S. insulae	1	Cromartys Bay	Y
Shewanella	Shewanella insulae	S. insulae	1	Carrington	Y
Shewanella	Shewanella insulae	S. insulae	1	Tilligerry Ck	Y
Vibrio	Vibrio alginolyticus	V. alginolyticus	2	Tilligerry Ck	Y
Vibrio	Vibrio alginolyticus	V. alginolyticus	1	Carrington	Y
Vibrio	Vibrio alginolyticus	V. alginolyticus	1	North Arm Cove	Y
Vibrio	Vibrio brasiliensis	V. brasiliensis	1	Tilligerry Ck	Y
Vibrio	Vibrio brasiliensis	V. brasiliensis	1	Cromartys Bay	Y
Vibrio	Vibrio brasiliensis	V. brasiliensis	1	Port Stephens	Y
Vibrio	Vibrio brasiliensis	V. brasiliensis	1	Karuah River	Y
Vibrio	Vibrio diabolicus	V. diabolicus	1	Karuah River	Y
Vibrio	Vibrio diabolicus	V. diabolicus	1	Carrington	Y
Vibrio	Vibrio diabolicus	V. diabolicus	2	North Arm Cove	Y
Vibrio	Vibrio harveyi	V. harveyi	2	Cromartys Bay	Y
Vibrio	Vibrio harveyi	V. harveyi	1	Hawkesbury River	N
Vibrio	Vibrio harveyi	V. harveyi	2	Oyster Cove	N
Vibrio	Vibrio kanaloae	V. kanaloae	1	Tilligerry Ck	Y
Vibrio	Vibrio mediterranei	V. mediterranei	4	Tilligerry Ck	Y
Vibrio	Vibrio natriegens	V. natriegens	1	Karuah River	Y
Vibrio	Vibrio parahaemolyticus	V. parahaemolyticus	3	Tilligerry Ck	Y
Vibrio	Vibrio splendidus	V. splendidus	1	Karuah River	Y
Vibrio	Vibrio splendidus	V. splendidus	3	Cromartys Bay	Y
Vibrio	Vibrio tubiashii	V. tubiashii	1	Cromartys Bay	Y
Vibrio	Vibrio tubiashii	V. tubiashii	1	Tilligerry Ck	Y
Vibrio	Vibrio tubiashii	V. tubiashii	2	Hawkesbury River	N
Vibrio	Vibrio vulnificus	V. vulnificus	1	Karuah River	Y
Vibrio	Vibrio chagasii	V. chagasii	1	Hawkesbury River	N
Pseudoalteromonas	Pseudoalteromonas Sp.	Pseudoalteromonas Sp.	1	Tilligerry Ck	Y
Shewanella	Shewanella Sp.	Shewanella Sp.	2	Tilligerry Ck	Y
Shewanella	Shewanella Sp.	Shewanella Sp.	2	Cromartys Bay	Y
Vibrio	Vibrio Sp.	Vibrio Sp.	1	Tilligerry Ck	Y
Vibrio	Vibrio Sp.	Vibrio Sp.	3	Cromartys Bay	Y
Vibrio	Vibrio Sp.	Vibrio Sp.	2	Shoalhaven	N
Vibrio	Vibrio Sp.	Vibrio Sp.	2	Carrington	Y

## Sheet: figure5_data_table
Final_Species_ID	Pan-Genome Core (%)	Pan-Genome accessory (%)	Differing geographical origins	Isolates per species	Lowest ANI	From control (unaffected) PO
P. damselae	66	34	Y	2	97	N
P. donghaensis	60	40	N	2	91.5	Y
P. piscicida	60	40	N	2	93.3	N
S. loihica	65	35	Y	2	94.9	N
S. marisflavi*	80	20	Y	3	97.6	N
V. alginolyticus	72	28	Y	3	98.6	N
V. brasiliensis	63	37	Y	4	98.4	Y
V. coralliilyticus	65	35	Y	3	97.6	Y
V. diabolicus	70	30	Y	4	99.9	Y
V. harveyi	68	32	Y	5	98.7	Y
V. parahaemolyticus	76	24	N	3	98.5	N
V. gigantis	25	75	Y	4	88.8	N
V. mediterranei	49	51	N	4	95.7	Y
V. splendidus	45	55	Y	5	93.1	Y
V. tubiashii	59	41	Y	4	96.1	N

## Sheet: figure6A_Roary_S_insulae
Gene	Non-unique Gene name	Annotation	No. isolates	No. sequences	Avg sequences per isolate	Genome Fragment	Order within Fragment	Accessory Fragment	Accessory Order with Fragment	QC	Min group size nuc	Max group size nuc	Avg group size nuc	M13-18293_Shewanella_insulae	M14-00194_Shewanella_insulae	M14-00200_S_insulae
group_10		hypothetical protein	3	3	1	1	1153				1127	1427	1227	EMJFJOIC_03634	CJAFHHKB_03480	PGKOBBFE_03666
group_100		hypothetical protein	3	3	1	1	2293				3287	3299	3295	EMJFJOIC_00933	CJAFHHKB_01518	PGKOBBFE_00398
group_101		hypothetical protein	3	3	1	1	2278				539	539	539	EMJFJOIC_00949	CJAFHHKB_01503	PGKOBBFE_00383
group_102		hypothetical protein	3	3	1	1	2277				488	488	488	EMJFJOIC_00950	CJAFHHKB_01502	PGKOBBFE_00382
group_103		hypothetical protein	3	3	1	1	4085				782	809	791	EMJFJOIC_00953	CJAFHHKB_01499	PGKOBBFE_00379
phrB		Deoxyribodipyrimidine photo-lyase	3	3	1	1	4089				1424	1436	1428	EMJFJOIC_00957	CJAFHHKB_01495	PGKOBBFE_00375
group_105		hypothetical protein	3	3	1	1	4093				665	665	665	EMJFJOIC_00961	CJAFHHKB_01491	PGKOBBFE_00371
group_106		hypothetical protein	3	3	1	1	4136				422	422	422	EMJFJOIC_00987	CJAFHHKB_01420	PGKOBBFE_03086
group_107		hypothetical protein	3	3	1	1	4160				740	740	740	EMJFJOIC_01021	CJAFHHKB_01381	PGKOBBFE_03125
group_108		hypothetical protein	3	3	1	1	4163				1466	1478	1470	EMJFJOIC_01024	CJAFHHKB_01378	PGKOBBFE_03128
fliK		Flagellar hook-length control protein	3	3	1	1	4224				1694	1694	1694	EMJFJOIC_01075	CJAFHHKB_03416	PGKOBBFE_02092
flgH		Flagellar L-ring protein	3	3	1	1	4244				689	704	694	EMJFJOIC_01095	CJAFHHKB_02399	PGKOBBFE_02112
purK		N5-carboxyaminoimidazole ribonucleotide synthase	3	3	1	1	3949				1097	1097	1097	EMJFJOIC_01202	CJAFHHKB_02321	PGKOBBFE_02196
group_112		hypothetical protein	3	3	1	1	3930				428	428	428	EMJFJOIC_01207	CJAFHHKB_00002	PGKOBBFE_03783
group_113		hypothetical protein	3	3	1	1	3925				416	473	454	EMJFJOIC_01210	CJAFHHKB_00005	PGKOBBFE_03778
group_114		hypothetical protein	3	3	1	1	3912				368	368	368	EMJFJOIC_01221	CJAFHHKB_00016	PGKOBBFE_03767
besA_1		Ferri-bacillibactin esterase BesA	3	3	1	1	3102				932	959	941	EMJFJOIC_01280	CJAFHHKB_00492	PGKOBBFE_00910
group_116		hypothetical protein	3	3	1	1	3574				1079	1079	1079	EMJFJOIC_01357	CJAFHHKB_03290	PGKOBBFE_00312
group_117		hypothetical protein	3	3	1	1	3547				392	392	392	EMJFJOIC_01384	CJAFHHKB_03263	PGKOBBFE_00339
group_118		hypothetical protein	3	3	1	1	961				641	641	641	EMJFJOIC_01433	CJAFHHKB_01369	PGKOBBFE_02819
group_119		hypothetical protein	3	3	1	1	964				287	287	287	EMJFJOIC_01436	CJAFHHKB_01366	PGKOBBFE_02822
vpr_2		Minor extracellular protease vpr	3	3	1	1	978				1655	5117	3963	EMJFJOIC_01450	CJAFHHKB_01352	PGKOBBFE_02836
group_122		hypothetical protein	3	3	1	1	988				437	437	437	EMJFJOIC_01460	CJAFHHKB_01343	PGKOBBFE_02845
group_123		hypothetical protein	3	3	1	1	2695				314	314	314	EMJFJOIC_01513	CJAFHHKB_01158	PGKOBBFE_02300
group_124		hypothetical protein	3	3	1	1	2716				1058	1058	1058	EMJFJOIC_01533	CJAFHHKB_03955	PGKOBBFE_03838
group_125		hypothetical protein	3	3	1	1	2717				434	488	452	EMJFJOIC_01534	CJAFHHKB_03839	PGKOBBFE_02793
group_126		hypothetical protein	3	3	1	1	2726				1043	1049	1047	EMJFJOIC_01543	CJAFHHKB_03830	PGKOBBFE_02784
group_127		hypothetical protein	3	3	1	1	3075				476	476	476	EMJFJOIC_01571	CJAFHHKB_02920	PGKOBBFE_02756
group_128		hypothetical protein	3	3	1	1	3070				2534	2600	2566	EMJFJOIC_01574	CJAFHHKB_02923	PGKOBBFE_02753
group_129		hypothetical protein	3	3	1	1	3069				1139	1145	1141	EMJFJOIC_01575	CJAFHHKB_02924	PGKOBBFE_02752
group_130		hypothetical protein	3	3	1	1	3068				113	215	151	EMJFJOIC_01576	CJAFHHKB_02925	PGKOBBFE_02751
csdE		Sulfur acceptor protein CsdE	3	3	1	1	2625				458	503	488	EMJFJOIC_01614	CJAFHHKB_01290	PGKOBBFE_02337
cobQ		Cobyric acid synthase	3	3	1	1	2609				1613	1619	1615	EMJFJOIC_01630	CJAFHHKB_01274	PGKOBBFE_02353
group_133		hypothetical protein	3	3	1	1	2578				140	188	172	EMJFJOIC_01658	CJAFHHKB_01247	PGKOBBFE_02379
group_134		hypothetical protein	3	3	1	1	2556				1460	1460	1460	EMJFJOIC_01679	CJAFHHKB_01227	PGKOBBFE_02401
group_135		hypothetical protein	3	3	1	1	2515				695	737	723	EMJFJOIC_01714	CJAFHHKB_01185	PGKOBBFE_01726
msbA_1		Lipid A export ATP-binding/permease protein MsbA	3	3	1	1	2493				1775	1775	1775	EMJFJOIC_01735	CJAFHHKB_01903	PGKOBBFE_01747
cydD		ATP-binding/permease protein CydD	3	3	1	1	2491				1763	1763	1763	EMJFJOIC_01736	CJAFHHKB_01902	PGKOBBFE_01748
ttrR		Tetrathionate response regulatory protein TtrR	3	3	1	1	1490				587	599	591	EMJFJOIC_01739	CJAFHHKB_01899	PGKOBBFE_01751
group_139		hypothetical protein	3	3	1	1	1482				653	653	653	EMJFJOIC_01748	CJAFHHKB_01890	PGKOBBFE_01759
group_140		hypothetical protein	3	3	1	1	1470				263	263	263	EMJFJOIC_01761	CJAFHHKB_01877	PGKOBBFE_01770
lhgO		L-2-hydroxyglutarate oxidase LhgO	3	3	1	1	1412				1127	1130	1128	EMJFJOIC_01828	CJAFHHKB_01815	PGKOBBFE_01832
rlmL_1		Ribosomal RNA large subunit methyltransferase K/L	3	3	1	1	2902				1013	1013	1013	EMJFJOIC_01936	CJAFHHKB_00701	PGKOBBFE_01285
ycaD		putative MFS-type transporter YcaD	3	3	1	1	2901				1169	1169	1169	EMJFJOIC_01937	CJAFHHKB_00702	PGKOBBFE_01284
group_144		hypothetical protein	3	3	1	1	2894				458	464	460	EMJFJOIC_01944	CJAFHHKB_00708	PGKOBBFE_01278
group_145		hypothetical protein	3	3	1	1	2878				1016	1880	1592	EMJFJOIC_01960	CJAFHHKB_00724	PGKOBBFE_01262
yccM_1		Putative electron transport protein YccM	3	3	1	1	2820				2129	2210	2156	EMJFJOIC_02014	CJAFHHKB_00776	PGKOBBFE_01209
group_148		Putative two-component membrane permease complex subunit SMU_747c	3	3	1	1	2809				1427	1448	1438	EMJFJOIC_02025	CJAFHHKB_00787	PGKOBBFE_01198
group_149		hypothetical protein	3	3	1	1	2802				701	701	701	EMJFJOIC_02032	CJAFHHKB_00794	PGKOBBFE_01191
group_150		hypothetical protein	3	3	1	1	2798				215	215	215	EMJFJOIC_02036	CJAFHHKB_00798	PGKOBBFE_01187
yniC		2-deoxyglucose-6-phosphate phosphatase	3	3	1	1	2794				656	659	658	EMJFJOIC_02040	CJAFHHKB_00802	PGKOBBFE_01183
gstB_1		Glutathione S-transferase GST-6.0	3	3	1	1	3508				635	635	635	EMJFJOIC_02115	CJAFHHKB_00476	PGKOBBFE_00926
comR_1		HTH-type transcriptional repressor ComR	3	3	1	1	3503				584	590	586	EMJFJOIC_02116	CJAFHHKB_00475	PGKOBBFE_00927
group_154		hypothetical protein	3	3	1	1	3501				698	698	698	EMJFJOIC_02118	CJAFHHKB_00473	PGKOBBFE_00929
trmK		hypothetical protein	3	3	1	1	3496				707	707	707	EMJFJOIC_02123	CJAFHHKB_00468	PGKOBBFE_00934
group_156		hypothetical protein	3	3	1	1	3470				1424	1490	1457	EMJFJOIC_02146	CJAFHHKB_00445	PGKOBBFE_00957
pikAIII		Narbonolide/10-deoxymethynolide synthase PikA3, module 5	3	3	1	1	3440				5963	5987	5975	EMJFJOIC_02176	CJAFHHKB_00416	PGKOBBFE_03420
sfp		4'-phosphopantetheinyl transferase sfp	3	3	1	1	3428				905	977	936	EMJFJOIC_02187	CJAFHHKB_00405	PGKOBBFE_03409
syd		Protein Syd	3	3	1	1	3424				644	662	656	EMJFJOIC_02190	CJAFHHKB_00402	PGKOBBFE_03405
dmlR_2		HTH-type transcriptional regulator DmlR	3	3	1	1	1690				278	899	692	EMJFJOIC_00458	CJAFHHKB_02276	PGKOBBFE_02466
group_160		hypothetical protein	3	3	1	1	3422				335	335	335	EMJFJOIC_02192	CJAFHHKB_00400	PGKOBBFE_03403
group_161		hypothetical protein	3	3	1	1	3386				707	707	707	EMJFJOIC_02228	CJAFHHKB_00364	PGKOBBFE_03387
group_162		Phenylacetate-coenzyme A ligase	3	3	1	1	3375				1226	1226	1226	EMJFJOIC_02239	CJAFHHKB_00353	PGKOBBFE_03398
group_163		hypothetical protein	3	3	1	1	448				1175	1175	1175	EMJFJOIC_02295	CJAFHHKB_00867	PGKOBBFE_02677
group_164		hypothetical protein	3	3	1	1	473				2546	2558	2552	EMJFJOIC_02316	CJAFHHKB_00891	PGKOBBFE_02701
fabZ_2		hypothetical protein	3	3	1	1	477				503	593	557	EMJFJOIC_02320	CJAFHHKB_00895	PGKOBBFE_02705
group_166		hypothetical protein	3	3	1	1	493				437	437	437	EMJFJOIC_02336	CJAFHHKB_00910	PGKOBBFE_02720
group_167		hypothetical protein	3	3	1	1	494				437	542	472	EMJFJOIC_02337	CJAFHHKB_00911	PGKOBBFE_02721
ydhC_1		Inner membrane transport protein YdhC	3	3	1	1	511				1130	1139	1133	EMJFJOIC_02351	CJAFHHKB_00924	PGKOBBFE_01382
cefD		Isopenicillin N epimerase	3	3	1	1	516				1112	1112	1112	EMJFJOIC_02356	CJAFHHKB_00928	PGKOBBFE_01386
group_170		hypothetical protein	3	3	1	1	522				146	146	146	EMJFJOIC_02362	CJAFHHKB_00934	PGKOBBFE_01392
acoR		Acetoin catabolism regulatory protein	3	3	1	1	544				875	1775	1475	EMJFJOIC_02382	CJAFHHKB_00954	PGKOBBFE_01412
group_173		hypothetical protein	3	3	1	1	552				464	551	522	EMJFJOIC_02388	CJAFHHKB_00961	PGKOBBFE_01417
menE_2		2-succinylbenzoate--CoA ligase	3	3	1	1	578				1502	1505	1504	EMJFJOIC_02414	CJAFHHKB_00986	PGKOBBFE_01442
ftsY		Signal recognition particle receptor FtsY	3	3	1	1	582				1388	1685	1579	EMJFJOIC_02418	CJAFHHKB_00990	PGKOBBFE_01446
group_176		hypothetical protein	3	3	1	1	607				494	494	494	EMJFJOIC_02442	CJAFHHKB_01015	PGKOBBFE_01471
hypF		Carbamoyltransferase HypF	3	3	1	1	2196				2339	2369	2353	EMJFJOIC_02559	CJAFHHKB_01968	PGKOBBFE_00660
group_178		hypothetical protein	3	3	1	1	2222				260	260	260	EMJFJOIC_02582	CJAFHHKB_01946	PGKOBBFE_00634
group_179		3 beta-hydroxysteroid dehydrogenase/Delta 5-->4-isomerase	3	3	1	1	2243				1118	1121	1119	EMJFJOIC_02602	CJAFHHKB_01925	PGKOBBFE_00615
group_180		hypothetical protein	3	3	1	1	2247				1304	1304	1304	EMJFJOIC_02606	CJAFHHKB_01921	PGKOBBFE_00611
group_181		hypothetical protein	3	3	1	1	2342				449	449	449	EMJFJOIC_02649	CJAFHHKB_01572	PGKOBBFE_00453
roxA		50S ribosomal protein L16 3-hydroxylase	3	3	1	1	2347				1133	1220	1191	EMJFJOIC_02654	CJAFHHKB_01577	PGKOBBFE_00458
nudJ		Phosphatase NudJ	3	3	1	1	2351				449	449	449	EMJFJOIC_02658	CJAFHHKB_01581	PGKOBBFE_00462
yceF		Maf-like protein YceF	3	3	1	1	2387				596	596	596	EMJFJOIC_02694	CJAFHHKB_03631	PGKOBBFE_00498
group_185		hypothetical protein	3	3	1	1	2410				920	920	920	EMJFJOIC_02717	CJAFHHKB_03608	PGKOBBFE_00521
besA_2		Ferri-bacillibactin esterase BesA	3	3	1	1	2457				1286	1394	1322	EMJFJOIC_02763	CJAFHHKB_02520	PGKOBBFE_00567
eamB		Cysteine/O-acetylserine efflux protein	3	3	1	1	2476				314	596	502	EMJFJOIC_02781	CJAFHHKB_02538	PGKOBBFE_00585
group_189		Microbial collagenase	3	3	1	1	2477				2939	2939	2939	EMJFJOIC_02782	CJAFHHKB_02540	PGKOBBFE_00586
cirA_4		Colicin I receptor	3	3	1	1	1685				1253	2804	2287	EMJFJOIC_00464	CJAFHHKB_02280	PGKOBBFE_02470
group_190		hypothetical protein	3	3	1	2	100				191	191	191	EMJFJOIC_02790	CJAFHHKB_01768	PGKOBBFE_01555
kipI		Kinase A inhibitor	3	3	1	2	139				653	653	653	EMJFJOIC_02828	CJAFHHKB_01730	PGKOBBFE_01592
group_192		hypothetical protein	3	3	1	2	149				488	488	488	EMJFJOIC_02837	CJAFHHKB_01721	PGKOBBFE_01601
group_193	dmlR_6	HTH-type transcriptional regulator DmlR	3	3	1	2	160				905	905	905	EMJFJOIC_02848	CJAFHHKB_01710	PGKOBBFE_01612
ybjG_1		Putative undecaprenyl-diphosphatase YbjG	3	3	1	2	168				821	821	821	EMJFJOIC_02856	CJAFHHKB_01702	PGKOBBFE_01620
group_195		hypothetical protein	3	3	1	2	170				251	293	265	EMJFJOIC_02858	CJAFHHKB_01700	PGKOBBFE_01622
dapb1		Dipeptidyl aminopeptidase BI	3	3	1	2	171				1916	2060	2012	EMJFJOIC_02859	CJAFHHKB_01699	PGKOBBFE_01623
ydaF_2		Putative ribosomal N-acetyltransferase YdaF	3	3	1	2	61				953	953	953	EMJFJOIC_02894	CJAFHHKB_01664	PGKOBBFE_01658
modA_2		Molybdate-binding periplasmic protein	3	3	1	2	50				824	824	824	EMJFJOIC_02905	CJAFHHKB_01653	PGKOBBFE_01669
trmA		tRNA/tmRNA (uracil-C(5))-methyltransferase	3	3	1	2	5				1097	1097	1097	EMJFJOIC_02950	CJAFHHKB_01608	PGKOBBFE_01714
agaAII		N-acetylgalactosamine-6-phosphate deacetylase	3	3	1	1	3790				1130	1130	1130	EMJFJOIC_02980	CJAFHHKB_00134	PGKOBBFE_00111
chb		N,N'-diacetylchitobiase	3	3	1	1	3788				2666	2666	2666	EMJFJOIC_02982	CJAFHHKB_00136	PGKOBBFE_00113
acpS		Holo-[acyl-carrier-protein] synthase	3	3	1	1	3727				401	401	401	EMJFJOIC_03041	CJAFHHKB_00195	PGKOBBFE_00172
group_2021		hypothetical protein	3	3	1	1	4217				797	797	797	EMJFJOIC_01068	CJAFHHKB_03423	PGKOBBFE_02085
yccX		Acylphosphatase	3	3	1	1	2418				269	269	269	EMJFJOIC_02725	CJAFHHKB_02482	PGKOBBFE_00529
pilT_2		Twitching mobility protein	3	3	1	1	3811				959	959	959	EMJFJOIC_02957	CJAFHHKB_00111	PGKOBBFE_00088
group_2024		hypothetical protein	3	3	1	1	1320				299	299	299	EMJFJOIC_03306	CJAFHHKB_02189	PGKOBBFE_01912
rstA		Transcriptional regulatory protein RstA	3	3	1	1	3567				713	713	713	EMJFJOIC_01364	CJAFHHKB_03283	PGKOBBFE_00319
dnaB		Replicative DNA helicase	3	3	1	1	2952				1406	1406	1406	EMJFJOIC_01887	CJAFHHKB_00652	PGKOBBFE_01334
rpoA		DNA-directed RNA polymerase subunit alpha	3	3	1	4	58				989	989	989	EMJFJOIC_03998	CJAFHHKB_03724	PGKOBBFE_03712
smg		Protein Smg	3	3	1	3	66				473	473	473	EMJFJOIC_03576	CJAFHHKB_02888	PGKOBBFE_02873
group_2029		hypothetical protein	3	3	1	1	3910				617	617	617	EMJFJOIC_01223	CJAFHHKB_00018	PGKOBBFE_03765
yfiC		tRNA1(Val) (adenine(37)-N6)-methyltransferase	3	3	1	1	918				719	719	719	EMJFJOIC_03114	CJAFHHKB_01120	PGKOBBFE_02262
group_2030		hypothetical protein	3	3	1	1	765				731	731	731	EMJFJOIC_03847	CJAFHHKB_02679	PGKOBBFE_03182
yceD		Large ribosomal RNA subunit accumulation protein YceD	3	3	1	1	2388				524	524	524	EMJFJOIC_02695	CJAFHHKB_03630	PGKOBBFE_00499
ftnA		putative bacterial non-heme ferritin	3	3	1	2	174				524	524	524	EMJFJOIC_02862	CJAFHHKB_01696	PGKOBBFE_01626
ctaD		Cytochrome c oxidase subunit 1	3	3	1	2	19				1610	1610	1610	EMJFJOIC_02936	CJAFHHKB_01622	PGKOBBFE_01700
group_2034		hypothetical protein	3	3	1	1	135				224	224	224	EMJFJOIC_04006	CJAFHHKB_02815	PGKOBBFE_00789
mlaE		putative phospholipid ABC transporter permease protein MlaE	3	3	1	1	2924				785	785	785	EMJFJOIC_01914	CJAFHHKB_00679	PGKOBBFE_01307
group_2036		Cyclic AMP receptor protein	3	3	1	1	2895				776	776	776	EMJFJOIC_01943	CJAFHHKB_00707	PGKOBBFE_01279
dnaJ_1		Chaperone protein DnaJ	3	3	1	1	152				1130	1130	1130	EMJFJOIC_03392	CJAFHHKB_00602	PGKOBBFE_00805
apaG		Protein ApaG	3	3	1	1	3550				416	416	416	EMJFJOIC_01381	CJAFHHKB_03266	PGKOBBFE_00336
miaA		tRNA dimethylallyltransferase	3	3	1	1	1447				938	938	938	EMJFJOIC_01784	CJAFHHKB_01854	PGKOBBFE_01793
group_204		hypothetical protein	3	3	1	1	913				884	884	884	EMJFJOIC_03119	CJAFHHKB_01115	PGKOBBFE_02257
group_2040		hypothetical protein	3	3	1	1	359				1340	1340	1340	EMJFJOIC_00635	CJAFHHKB_03314	PGKOBBFE_03441
holC		DNA polymerase III subunit chi	3	3	1	1	3597				461	461	461	EMJFJOIC_01335	CJAFHHKB_00316	PGKOBBFE_00290
arcA		Aerobic respiration control protein ArcA	3	3	1	1	2656				719	719	719	EMJFJOIC_01480	CJAFHHKB_01321	PGKOBBFE_02306
folX		Dihydroneopterin triphosphate 2'-epimerase	3	3	1	1	303				365	365	365	EMJFJOIC_00690	CJAFHHKB_03582	PGKOBBFE_02984
yedQ_2		putative diguanylate cyclase YedQ	3	3	1	1	1167				833	833	833	EMJFJOIC_03621	CJAFHHKB_03493	PGKOBBFE_02058
group_2045		hypothetical protein	3	3	1	1	1562				281	281	281	EMJFJOIC_00071	CJAFHHKB_03046	PGKOBBFE_01039
trmB		tRNA (guanine-N(7)-)-methyltransferase	3	3	1	1	3797				716	716	716	EMJFJOIC_02971	CJAFHHKB_00125	PGKOBBFE_00102
clpX		ATP-dependent Clp protease ATP-binding subunit ClpX	3	3	1	1	3255				1280	1280	1280	EMJFJOIC_00800	CJAFHHKB_03783	PGKOBBFE_03601
tgt		Queuine tRNA-ribosyltransferase	3	3	1	1	1643				1124	1124	1124	EMJFJOIC_00506	CJAFHHKB_03815	PGKOBBFE_02511
dmlR_1		HTH-type transcriptional regulator DmlR	3	3	1	1	3801				941	941	941	EMJFJOIC_02967	CJAFHHKB_00121	PGKOBBFE_00098
comR_2		HTH-type transcriptional repressor ComR	3	3	1	1	902				578	578	578	EMJFJOIC_03126	CJAFHHKB_01104	PGKOBBFE_02247
group_2050		hypothetical protein	3	3	1	1	81				500	500	500	EMJFJOIC_03742	CJAFHHKB_02753	PGKOBBFE_00727
aroK		Shikimate kinase 1	3	3	1	1	1091				479	479	479	EMJFJOIC_03697	CJAFHHKB_03559	PGKOBBFE_03301
group_2052		hypothetical protein	3	3	1	1	3821				557	557	557	EMJFJOIC_02063	CJAFHHKB_00105	PGKOBBFE_00082
group_2053		hypothetical protein	3	3	1	1	2430				179	179	179	EMJFJOIC_02737	CJAFHHKB_02494	PGKOBBFE_00541
rplX		50S ribosomal protein L24	3	3	1	4	34				314	314	314	EMJFJOIC_03985	CJAFHHKB_03737	PGKOBBFE_03724
rpsN		30S ribosomal protein S14	3	3	1	4	36				305	305	305	EMJFJOIC_03987	CJAFHHKB_03735	PGKOBBFE_03722
group_2056		hypothetical protein	3	3	1	1	3183				386	386	386	EMJFJOIC_00728	CJAFHHKB_03694	PGKOBBFE_02946
group_2057		hypothetical protein	3	3	1	1	2854				530	530	530	EMJFJOIC_01982	CJAFHHKB_00745	PGKOBBFE_01241
group_2058		hypothetical protein	3	3	1	1	1654				344	344	344	EMJFJOIC_00495	CJAFHHKB_02310	PGKOBBFE_02500
ntrC_1		Nitrogen assimilation regulatory protein	3	3	1	1	4233				1433	1433	1433	EMJFJOIC_01084	CJAFHHKB_03407	PGKOBBFE_02101
group_206		hypothetical protein	3	3	1	1	892				296	401	331	EMJFJOIC_03135	CJAFHHKB_01095	PGKOBBFE_02238
allS_1		HTH-type transcriptional activator AllS	3	3	1	1	534				869	869	869	EMJFJOIC_02374	CJAFHHKB_00946	PGKOBBFE_01404
group_2061		hypothetical protein	3	3	1	1	3545				470	470	470	EMJFJOIC_01386	CJAFHHKB_03261	PGKOBBFE_00341
cvpA		Colicin V production protein	3	3	1	1	1677				488	488	488	EMJFJOIC_00472	CJAFHHKB_02287	PGKOBBFE_02477
group_2063		hypothetical protein	3	3	1	1	238				230	230	230	EMJFJOIC_03476	CJAFHHKB_00516	PGKOBBFE_00888
group_2064		hypothetical protein	3	3	1	1	4235				320	320	320	EMJFJOIC_01086	CJAFHHKB_03405	PGKOBBFE_02103
group_2065		hypothetical protein	3	3	1	1	335				266	266	266	EMJFJOIC_00659	CJAFHHKB_03337	PGKOBBFE_03464
ptsO		Phosphocarrier protein NPr	3	3	1	1	2912				275	275	275	EMJFJOIC_01926	CJAFHHKB_00691	PGKOBBFE_01295
rplJ		50S ribosomal protein L10	3	3	1	4	11				497	497	497	EMJFJOIC_03960	CJAFHHKB_03758	PGKOBBFE_03817
cfxP		Phosphoribulokinase, chromosomal	3	3	1	1	1469				887	887	887	EMJFJOIC_01762	CJAFHHKB_01876	PGKOBBFE_01771
cpxR		Transcriptional regulatory protein CpxR	3	3	1	1	531				683	683	683	EMJFJOIC_02371	CJAFHHKB_00943	PGKOBBFE_01401
atoE		Putative short-chain fatty acid transporter	3	3	1	1	889				1172	1310	1264	EMJFJOIC_03137	CJAFHHKB_01092	PGKOBBFE_02236
napB_1		Periplasmic nitrate reductase, electron transfer subunit	3	3	1	1	2185				479	479	479	EMJFJOIC_02548	CJAFHHKB_01979	PGKOBBFE_00671
rpmG		50S ribosomal protein L33	3	3	1	1	431				173	173	173	EMJFJOIC_02276	CJAFHHKB_00852	PGKOBBFE_02662
hydB		Quinone-reactive Ni/Fe-hydrogenase large chain	3	3	1	1	2192				1706	1706	1706	EMJFJOIC_02555	CJAFHHKB_01972	PGKOBBFE_00664
deoB		Phosphopentomutase	3	3	1	1	188				1217	1217	1217	EMJFJOIC_03428	CJAFHHKB_00566	PGKOBBFE_00841
rpsM		30S ribosomal protein S13	3	3	1	4	60				356	356	356	EMJFJOIC_03995	CJAFHHKB_03727	PGKOBBFE_03714
rpsC		30S ribosomal protein S3	3	3	1	4	29				689	689	689	EMJFJOIC_03980	CJAFHHKB_03742	PGKOBBFE_03729
rplR		50S ribosomal protein L18	3	3	1	4	39				350	350	350	EMJFJOIC_03990	CJAFHHKB_03732	PGKOBBFE_03719
group_2077		hypothetical protein	3	3	1	1	3216				230	230	230	EMJFJOIC_00761	CJAFHHKB_03105	PGKOBBFE_03245
xseB		Exodeoxyribonuclease 7 small subunit	3	3	1	1	234				239	239	239	EMJFJOIC_03472	CJAFHHKB_00520	PGKOBBFE_00884
group_2079		hypothetical protein	3	3	1	1	1848				173	173	173	EMJFJOIC_00310	CJAFHHKB_02976	PGKOBBFE_01166
group_2080		hypothetical protein	3	3	1	1	3806				434	434	434	EMJFJOIC_02962	CJAFHHKB_00116	PGKOBBFE_00093
dapF		Diaminopimelate epimerase	3	3	1	1	1221				839	839	839	EMJFJOIC_03901	CJAFHHKB_03679	PGKOBBFE_02011
rplE		50S ribosomal protein L5	3	3	1	4	35				539	539	539	EMJFJOIC_03986	CJAFHHKB_03736	PGKOBBFE_03723
group_2083		hypothetical protein	3	3	1	1	1877				314	314	314	EMJFJOIC_00281	CJAFHHKB_03005	PGKOBBFE_01137
rppH_1		RNA pyrophosphohydrolase	3	3	1	1	3707				524	524	524	EMJFJOIC_03061	CJAFHHKB_00215	PGKOBBFE_00192
lapB_2		Lipopolysaccharide assembly protein B	3	3	1	1	3970				788	788	788	EMJFJOIC_01158	CJAFHHKB_02343	PGKOBBFE_02168
group_2086		hypothetical protein	3	3	1	1	221				842	842	842	EMJFJOIC_03459	CJAFHHKB_00533	PGKOBBFE_00871
pctB_1		Methyl-accepting chemotaxis protein PctB	3	3	1	1	535				1919	1919	1919	EMJFJOIC_02375	CJAFHHKB_00947	PGKOBBFE_01405
uvrC		UvrABC system protein C	3	3	1	1	2130				1829	1829	1829	EMJFJOIC_02493	CJAFHHKB_03152	PGKOBBFE_03855
pstB3		Phosphate import ATP-binding protein PstB 3	3	3	1	1	2261				818	818	818	EMJFJOIC_02619	CJAFHHKB_01908	PGKOBBFE_00598
nlpE		Lipoprotein NlpE	3	3	1	1	873				458	458	458	EMJFJOIC_03152	CJAFHHKB_01077	PGKOBBFE_02221
group_2090		hypothetical protein	3	3	1	1	1844				227	227	227	EMJFJOIC_00314	CJAFHHKB_02972	PGKOBBFE_01170
rpfG_2		Cyclic di-GMP phosphodiesterase response regulator RpfG	3	3	1	1	1628				1265	1265	1265	EMJFJOIC_00521	CJAFHHKB_03800	PGKOBBFE_02526
group_2092		hypothetical protein	3	3	1	1	3187				212	212	212	EMJFJOIC_00732	CJAFHHKB_03690	PGKOBBFE_02942
rhlE_1		ATP-dependent RNA helicase RhlE	3	3	1	1	3624				1298	1298	1298	EMJFJOIC_01312	CJAFHHKB_00293	PGKOBBFE_00267
bfd		Bacterioferritin-associated ferredoxin	3	3	1	1	1434				191	191	191	EMJFJOIC_01801	CJAFHHKB_01837	PGKOBBFE_01810
rpsS		30S ribosomal protein S19	3	3	1	4	27				278	278	278	EMJFJOIC_03978	CJAFHHKB_03744	PGKOBBFE_03731
group_2096		hypothetical protein	3	3	1	3	29				179	179	179	EMJFJOIC_03524	CJAFHHKB_02838	PGKOBBFE_02925
lipA		Lipoyl synthase	3	3	1	1	67				965	965	965	EMJFJOIC_03728	CJAFHHKB_02739	PGKOBBFE_00713
leuO_2		HTH-type transcriptional regulator LeuO	3	3	1	1	1121				965	965	965	EMJFJOIC_03667	CJAFHHKB_03529	PGKOBBFE_03271
dsbE		Thiol:disulfide interchange protein DsbE	3	3	1	4	47				557	557	557	EMJFJOIC_04016	CJAFHHKB_03713	PGKOBBFE_03701
group_21		hypothetical protein	3	3	1	2	127				1937	2450	2279	EMJFJOIC_02817	CJAFHHKB_01741	PGKOBBFE_01582
group_210		hypothetical protein	3	3	1	1	855				2414	2414	2414	EMJFJOIC_03169	CJAFHHKB_01062	PGKOBBFE_03672
group_2100		hypothetical protein	3	3	1	1	4210				737	737	737	EMJFJOIC_01061	CJAFHHKB_03430	PGKOBBFE_02078
gcdB		Glutaconyl-CoA decarboxylase subunit beta	3	3	1	1	3902				1133	1133	1133	EMJFJOIC_01231	CJAFHHKB_00027	PGKOBBFE_00004
uppP		Undecaprenyl-diphosphatase	3	3	1	1	3666				800	800	800	EMJFJOIC_03092	CJAFHHKB_00252	PGKOBBFE_00225
apt		Adenine phosphoribosyltransferase	3	3	1	1	1757				545	545	545	EMJFJOIC_00402	CJAFHHKB_03885	PGKOBBFE_03347
ylxH		Flagellum site-determining protein YlxH	3	3	1	1	4213				881	881	881	EMJFJOIC_01064	CJAFHHKB_03427	PGKOBBFE_02081
glnB		Nitrogen regulatory protein P-II	3	3	1	1	3783				338	338	338	EMJFJOIC_02987	CJAFHHKB_00141	PGKOBBFE_00118
slyX		Protein SlyX	3	3	1	1	947				209	209	209	EMJFJOIC_01419	CJAFHHKB_03864	PGKOBBFE_02805
group_2107		hypothetical protein	3	3	1	1	2927				293	293	293	EMJFJOIC_01911	CJAFHHKB_00676	PGKOBBFE_01310
yqiJ		Inner membrane protein YqiJ	3	3	1	1	3619				635	635	635	EMJFJOIC_01317	CJAFHHKB_00298	PGKOBBFE_00272
group_2109		hypothetical protein	3	3	1	1	1852				359	359	359	EMJFJOIC_00306	CJAFHHKB_02980	PGKOBBFE_01162
nfdA		N-substituted formamide deformylase	3	3	1	1	815				1670	1670	1670	EMJFJOIC_03206	CJAFHHKB_02727	PGKOBBFE_03506
rpmI		50S ribosomal protein L35	3	3	1	1	2002				194	194	194	EMJFJOIC_00165	CJAFHHKB_02090	PGKOBBFE_03529
livF		High-affinity branched-chain amino acid transport ATP-binding protein LivF	3	3	1	1	3376				818	818	818	EMJFJOIC_02238	CJAFHHKB_00354	PGKOBBFE_03397
group_2112		hypothetical protein	3	3	1	1	2853				254	254	254	EMJFJOIC_01983	CJAFHHKB_00746	PGKOBBFE_01240
nrdA		Ribonucleoside-diphosphate reductase 1 subunit alpha	3	3	1	1	1555				2288	2288	2288	EMJFJOIC_00078	CJAFHHKB_03053	PGKOBBFE_01032
napC		Cytochrome c-type protein NapC	3	3	1	1	2184				587	587	587	EMJFJOIC_02547	CJAFHHKB_01980	PGKOBBFE_00672
cydX		Cytochrome bd-I ubiquinol oxidase subunit X	3	3	1	1	3986				116	116	116	EMJFJOIC_01142	CJAFHHKB_02359	PGKOBBFE_02152
mscS_1		Small-conductance mechanosensitive channel	3	3	1	1	3829				824	824	824	EMJFJOIC_02071	CJAFHHKB_00097	PGKOBBFE_00074
group_2117		hypothetical protein	3	3	1	1	3756				191	191	191	EMJFJOIC_03012	CJAFHHKB_00166	PGKOBBFE_00143
ppiA_2		Peptidyl-prolyl cis-trans isomerase A	3	3	1	1	119				584	584	584	EMJFJOIC_03788	CJAFHHKB_02799	PGKOBBFE_00773
ccmF		Cytochrome c-type biogenesis protein CcmF	3	3	1	4	48				1976	1976	1976	EMJFJOIC_04017	CJAFHHKB_03714	PGKOBBFE_03702
mscK		Mechanosensitive channel MscK	3	3	1	1	798				899	968	932	EMJFJOIC_03222	CJAFHHKB_02711	PGKOBBFE_03490
hmuU		Hemin transport system permease protein HmuU	3	3	1	1	2605				1043	1043	1043	EMJFJOIC_01634	CJAFHHKB_01270	PGKOBBFE_02357
group_2121		hypothetical protein	3	3	1	1	3974				623	623	623	EMJFJOIC_01154	CJAFHHKB_02347	PGKOBBFE_02164
recR		Recombination protein RecR	3	3	1	1	1760				599	599	599	EMJFJOIC_00399	CJAFHHKB_03888	PGKOBBFE_03344
gcvA_1		Glycine cleavage system transcriptional activator	3	3	1	1	239				911	911	911	EMJFJOIC_03477	CJAFHHKB_00515	PGKOBBFE_00889
ppiC_2		Peptidyl-prolyl cis-trans isomerase C	3	3	1	1	790				278	278	278	EMJFJOIC_03226	CJAFHHKB_02700	PGKOBBFE_03486
zraR_2		Transcriptional regulatory protein ZraR	3	3	1	1	679				1430	1430	1430	EMJFJOIC_00577	CJAFHHKB_02622	PGKOBBFE_01519
group_2126		hypothetical protein	3	3	1	1	501				221	221	221	EMJFJOIC_02344	CJAFHHKB_00918	PGKOBBFE_01375
kcsA		pH-gated potassium channel KcsA	3	3	1	1	2499				797	797	797	EMJFJOIC_01729	CJAFHHKB_01170	PGKOBBFE_01741
ftsB		Cell division protein FtsB	3	3	1	1	3887				302	302	302	EMJFJOIC_01252	CJAFHHKB_00048	PGKOBBFE_00025
potH		Putrescine transport system permease protein PotH	3	3	1	1	3651				908	908	908	EMJFJOIC_01286	CJAFHHKB_00268	PGKOBBFE_00241
group_213		hypothetical protein	3	3	1	1	792				767	809	795	EMJFJOIC_03224	CJAFHHKB_02705	PGKOBBFE_03488
group_2130		hypothetical protein	3	3	1	1	1141				212	212	212	EMJFJOIC_03647	CJAFHHKB_03468	PGKOBBFE_03654
lptE		LPS-assembly lipoprotein LptE	3	3	1	1	79				494	494	494	EMJFJOIC_03740	CJAFHHKB_02751	PGKOBBFE_00725
group_2132		hypothetical protein	3	3	1	1	1569				344	344	344	EMJFJOIC_00064	CJAFHHKB_03039	PGKOBBFE_01046
group_2133		hypothetical protein	3	3	1	1	819				260	260	260	EMJFJOIC_03202	CJAFHHKB_01032	PGKOBBFE_03696
group_2134		hypothetical protein	3	3	1	1	1420				206	206	206	EMJFJOIC_01815	CJAFHHKB_01823	PGKOBBFE_01824
rplK		50S ribosomal protein L11	3	3	1	4	9				428	428	428	EMJFJOIC_03962	CJAFHHKB_03760	PGKOBBFE_03815
rpsF		30S ribosomal protein S6	3	3	1	1	2947				410	410	410	EMJFJOIC_01892	CJAFHHKB_00657	PGKOBBFE_01329
hns		DNA-binding protein H-NS	3	3	1	1	3352				398	398	398	EMJFJOIC_00884	CJAFHHKB_00333	PGKOBBFE_02605
clpP		ATP-dependent Clp protease proteolytic subunit	3	3	1	1	3256				611	611	611	EMJFJOIC_00801	CJAFHHKB_03782	PGKOBBFE_03600
group_2139		hypothetical protein	3	3	1	1	2593				479	479	479	EMJFJOIC_01644	CJAFHHKB_01261	PGKOBBFE_02365
blaR1		Regulatory protein BlaR1	3	3	1	1	773				1241	1241	1241	EMJFJOIC_03240	CJAFHHKB_02685	PGKOBBFE_03472
group_2140		hypothetical protein	3	3	1	1	3223				404	404	404	EMJFJOIC_00768	CJAFHHKB_03112	PGKOBBFE_03238
dhfrIII		Dihydrofolate reductase type 3	3	3	1	1	3546				482	482	482	EMJFJOIC_01385	CJAFHHKB_03262	PGKOBBFE_00340
rpsE		30S ribosomal protein S5	3	3	1	4	40				503	503	503	EMJFJOIC_03991	CJAFHHKB_03731	PGKOBBFE_03718
tsaA		putative peroxiredoxin	3	3	1	1	2307				605	605	605	EMJFJOIC_00919	CJAFHHKB_01532	PGKOBBFE_00412
puuR		HTH-type transcriptional regulator PuuR	3	3	1	1	3646				548	548	548	EMJFJOIC_01291	CJAFHHKB_00273	PGKOBBFE_00246
potA		Spermidine/putrescine import ATP-binding protein PotA	3	3	1	1	3650				1136	1136	1136	EMJFJOIC_01287	CJAFHHKB_00269	PGKOBBFE_00242
gmk		Guanylate kinase	3	3	1	1	449				623	623	623	EMJFJOIC_02296	CJAFHHKB_00868	PGKOBBFE_02678
argR		Arginine repressor	3	3	1	1	3538				470	470	470	EMJFJOIC_01393	CJAFHHKB_03254	PGKOBBFE_00348
torD_2		Chaperone protein TorD	3	3	1	2	79				665	665	665	EMJFJOIC_02876	CJAFHHKB_01682	PGKOBBFE_01640
csrA		Carbon storage regulator	3	3	1	1	3899				197	197	197	EMJFJOIC_01240	CJAFHHKB_00036	PGKOBBFE_00013
group_215		hypothetical protein	3	3	1	1	771				344	638	536	EMJFJOIC_03242	CJAFHHKB_02683	PGKOBBFE_03470
group_2150		hypothetical protein	3	3	1	1	2649				740	740	740	EMJFJOIC_01592	CJAFHHKB_01314	PGKOBBFE_02315
envZ		Osmolarity sensor protein EnvZ	3	3	1	1	630				1310	1310	1310	EMJFJOIC_00534	CJAFHHKB_01021	PGKOBBFE_01477
group_2152		putative signaling protein	3	3	1	1	562				2102	2102	2102	EMJFJOIC_02398	CJAFHHKB_00970	PGKOBBFE_01426
pdhR		Pyruvate dehydrogenase complex repressor	3	3	1	1	2787				752	752	752	EMJFJOIC_02047	CJAFHHKB_00809	PGKOBBFE_03809
group_2154		hypothetical protein	3	3	1	3	81				593	593	593	EMJFJOIC_03563	CJAFHHKB_02875	PGKOBBFE_02886
rplC		50S ribosomal protein L3	3	3	1	4	23				638	638	638	EMJFJOIC_03974	CJAFHHKB_03748	PGKOBBFE_03735
rapZ		RNase adapter protein RapZ	3	3	1	1	2913				848	848	848	EMJFJOIC_01925	CJAFHHKB_00690	PGKOBBFE_01296
hydA		Quinone-reactive Ni/Fe-hydrogenase small chain	3	3	1	1	2191				1136	1136	1136	EMJFJOIC_02554	CJAFHHKB_01973	PGKOBBFE_00665
group_2158		hypothetical protein	3	3	1	1	3222				617	617	617	EMJFJOIC_00767	CJAFHHKB_03111	PGKOBBFE_03239
mdtA_7		Multidrug resistance protein MdtA	3	3	1	1	2104				1085	1085	1085	EMJFJOIC_02464	CJAFHHKB_03181	PGKOBBFE_03562
group_216		hypothetical protein	3	3	1	1	1281				551	551	551	EMJFJOIC_03268	CJAFHHKB_02149	PGKOBBFE_01952
pntA		NAD(P) transhydrogenase subunit alpha	3	3	1	1	2549				275	275	275	EMJFJOIC_01686	CJAFHHKB_01220	PGKOBBFE_02408
group_2161		hypothetical protein	3	3	1	1	3808				548	548	548	EMJFJOIC_02960	CJAFHHKB_00114	PGKOBBFE_00091
group_2162		hypothetical protein	3	3	1	1	1095				173	173	173	EMJFJOIC_03693	CJAFHHKB_03555	PGKOBBFE_03297
atpD		ATP synthase subunit beta	3	3	1	2	111				1376	1376	1376	EMJFJOIC_02801	CJAFHHKB_01757	PGKOBBFE_01566
cheW_2		Chemotaxis protein CheW	3	3	1	1	4204				494	494	494	EMJFJOIC_01055	CJAFHHKB_03436	PGKOBBFE_02072
rplI		50S ribosomal protein L9	3	3	1	1	2950				452	452	452	EMJFJOIC_01889	CJAFHHKB_00654	PGKOBBFE_01332
tupB		Tungstate uptake system permease protein TupB	3	3	1	1	681				707	707	707	EMJFJOIC_00579	CJAFHHKB_02620	PGKOBBFE_01521
ubiE_2		Ubiquinone/menaquinone biosynthesis C-methyltransferase UbiE	3	3	1	1	2847				755	755	755	EMJFJOIC_01989	CJAFHHKB_00751	PGKOBBFE_01234
aceE		Pyruvate dehydrogenase E1 component	3	3	1	1	2788				2666	2666	2666	EMJFJOIC_02046	CJAFHHKB_00808	PGKOBBFE_03810
group_2169		hypothetical protein	3	3	1	1	2586				584	584	584	EMJFJOIC_01650	CJAFHHKB_01255	PGKOBBFE_02371
group_217		hypothetical protein	3	3	1	1	1284				437	437	437	EMJFJOIC_03270	CJAFHHKB_02151	PGKOBBFE_01950
group_2170		hypothetical protein	3	3	1	1	1428				446	446	446	EMJFJOIC_01807	CJAFHHKB_01831	PGKOBBFE_01816
group_2171		hypothetical protein	3	3	1	1	3385				1124	1124	1124	EMJFJOIC_02229	CJAFHHKB_00363	PGKOBBFE_03388
flgB		Flagellar basal body rod protein FlgB	3	3	1	1	4250				398	398	398	EMJFJOIC_01101	CJAFHHKB_02393	PGKOBBFE_02118
slyD_2		FKBP-type peptidyl-prolyl cis-trans isomerase SlyD	3	3	1	1	1855				482	482	482	EMJFJOIC_00303	CJAFHHKB_02983	PGKOBBFE_01159
outD_2		Type II secretion system protein D	3	3	1	1	361				1457	1457	1457	EMJFJOIC_00633	CJAFHHKB_03312	PGKOBBFE_03439
rplF		50S ribosomal protein L6	3	3	1	4	38				530	530	530	EMJFJOIC_03989	CJAFHHKB_03733	PGKOBBFE_03720
aroQ1		3-dehydroquinate dehydratase 1	3	3	1	1	2859				452	452	452	EMJFJOIC_01977	CJAFHHKB_00740	PGKOBBFE_01246
ndk		Nucleoside diphosphate kinase	3	3	1	1	1670				431	431	431	EMJFJOIC_00479	CJAFHHKB_02294	PGKOBBFE_02484
group_2178		hypothetical protein	3	3	1	2	118				383	383	383	EMJFJOIC_02808	CJAFHHKB_01750	PGKOBBFE_01573
ccmE		Cytochrome c-type biogenesis protein CcmE	3	3	1	4	55				485	485	485	EMJFJOIC_04025	CJAFHHKB_03721	PGKOBBFE_03709
ydhF		Oxidoreductase YdhF	3	3	1	1	1329				890	890	890	EMJFJOIC_03315	CJAFHHKB_02198	PGKOBBFE_01903
nrfB_2		Cytochrome c-type protein NrfB	3	3	1	1	3287				989	989	989	EMJFJOIC_00822	CJAFHHKB_02460	PGKOBBFE_02541
group_2181		Cyclic nucleotide-gated potassium channel	3	3	1	1	2282				827	827	827	EMJFJOIC_00945	CJAFHHKB_01507	PGKOBBFE_00387
group_2182		hypothetical protein	3	3	1	1	2450				500	500	500	EMJFJOIC_02757	CJAFHHKB_02514	PGKOBBFE_00561
frdC_2		Fumarate reductase cytochrome b subunit	3	3	1	1	1231				722	722	722	EMJFJOIC_03911	CJAFHHKB_03669	PGKOBBFE_02001
mraY		Phospho-N-acetylmuramoyl-pentapeptide-transferase	3	3	1	1	408				1082	1082	1082	EMJFJOIC_02253	CJAFHHKB_00829	PGKOBBFE_02639
hflX		GTPase HflX	3	3	1	1	1449				1298	1298	1298	EMJFJOIC_01782	CJAFHHKB_01856	PGKOBBFE_01791
grxA		Glutaredoxin 1	3	3	1	1	2322				257	257	257	EMJFJOIC_02629	CJAFHHKB_01555	PGKOBBFE_00433
group_2187		hypothetical protein	3	3	1	1	874				593	593	593	EMJFJOIC_03151	CJAFHHKB_01078	PGKOBBFE_02222
pomA		Chemotaxis protein PomA	3	3	1	1	235				767	767	767	EMJFJOIC_03473	CJAFHHKB_00519	PGKOBBFE_00885
tatB		Sec-independent protein translocase protein TatB	3	3	1	1	2841				398	398	398	EMJFJOIC_01993	CJAFHHKB_00755	PGKOBBFE_01230
group_219		hypothetical protein	3	3	1	1	1353				359	377	367	EMJFJOIC_03338	CJAFHHKB_02223	PGKOBBFE_01879
skp		Chaperone protein Skp	3	3	1	1	3396				503	503	503	EMJFJOIC_02218	CJAFHHKB_00374	PGKOBBFE_03377
ompR_3		Transcriptional regulatory protein OmpR	3	3	1	1	1787				740	740	740	EMJFJOIC_00372	CJAFHHKB_03219	PGKOBBFE_03177
yknY_2		putative ABC transporter ATP-binding protein YknY	3	3	1	1	2615				722	722	722	EMJFJOIC_01624	CJAFHHKB_01280	PGKOBBFE_02347
ihfA		Integration host factor subunit alpha	3	3	1	1	1779				296	296	296	EMJFJOIC_00380	CJAFHHKB_03227	PGKOBBFE_03325
hupB		DNA-binding protein HU-beta	3	3	1	1	3253				272	272	272	EMJFJOIC_00798	CJAFHHKB_03785	PGKOBBFE_03603
group_2195		hypothetical protein	3	3	1	1	1419				278	278	278	EMJFJOIC_01816	CJAFHHKB_01822	PGKOBBFE_01825
ribC		Riboflavin synthase	3	3	1	1	2008				611	611	611	EMJFJOIC_00171	CJAFHHKB_02084	PGKOBBFE_03523
ald		Alanine dehydrogenase	3	3	1	1	1999				1115	1115	1115	EMJFJOIC_00162	CJAFHHKB_02093	PGKOBBFE_03532
group_2198		hypothetical protein	3	3	1	1	2469				428	428	428	EMJFJOIC_02775	CJAFHHKB_02532	PGKOBBFE_00579
yejK		Nucleoid-associated protein YejK	3	3	1	1	4096				1031	1031	1031	EMJFJOIC_00964	CJAFHHKB_01488	PGKOBBFE_00368
group_220		hypothetical protein	3	3	1	1	1375				788	788	788	EMJFJOIC_03355	CJAFHHKB_01783	PGKOBBFE_01862
group_2200		hypothetical protein	3	3	1	1	2653				821	821	821	EMJFJOIC_01588	CJAFHHKB_01318	PGKOBBFE_02311
group_2201		hypothetical protein	3	3	1	1	2116				371	371	371	EMJFJOIC_02476	CJAFHHKB_03169	PGKOBBFE_03574
fis		DNA-binding protein Fis	3	3	1	1	1228				305	305	305	EMJFJOIC_03908	CJAFHHKB_03672	PGKOBBFE_02004
group_2203		hypothetical protein	3	3	1	1	3688				389	389	389	EMJFJOIC_03072	CJAFHHKB_00231	PGKOBBFE_00204
yciK		putative oxidoreductase YciK	3	3	1	1	3151				737	737	737	EMJFJOIC_00700	CJAFHHKB_03592	PGKOBBFE_02974
ccmH		Cytochrome c-type biogenesis protein CcmH	3	3	1	4	46				479	479	479	EMJFJOIC_04015	CJAFHHKB_03712	PGKOBBFE_03700
rnhA_2		Ribonuclease HI	3	3	1	1	1883				476	476	476	EMJFJOIC_00275	CJAFHHKB_03011	PGKOBBFE_01131
alsT_1		Amino-acid carrier protein AlsT	3	3	1	1	3761				1478	1478	1478	EMJFJOIC_03007	CJAFHHKB_00161	PGKOBBFE_00138
petB		Cytochrome b	3	3	1	1	1453				1214	1214	1214	EMJFJOIC_01778	CJAFHHKB_01860	PGKOBBFE_01787
nqrD_2		Na(+)-translocating NADH-quinone reductase subunit D	3	3	1	1	131				632	632	632	EMJFJOIC_04010	CJAFHHKB_02811	PGKOBBFE_00785
group_221		hypothetical protein	3	3	1	1	1376				1271	1271	1271	EMJFJOIC_03356	CJAFHHKB_01784	PGKOBBFE_01861
group_2210		hypothetical protein	3	3	1	1	2505				899	899	899	EMJFJOIC_01723	CJAFHHKB_01176	PGKOBBFE_01735
surA		Chaperone SurA	3	3	1	1	3553				1304	1304	1304	EMJFJOIC_01378	CJAFHHKB_03269	PGKOBBFE_00333
group_2212		hypothetical protein	3	3	1	1	2413				776	776	776	EMJFJOIC_02720	CJAFHHKB_03605	PGKOBBFE_00524
atpF		ATP synthase subunit b	3	3	1	2	115				470	470	470	EMJFJOIC_02805	CJAFHHKB_01753	PGKOBBFE_01570
group_2214		hypothetical protein	3	3	1	1	3378				1073	1073	1073	EMJFJOIC_02236	CJAFHHKB_00356	PGKOBBFE_03395
yehT_1		Transcriptional regulatory protein YehT	3	3	1	1	1341				995	995	995	EMJFJOIC_03327	CJAFHHKB_02210	PGKOBBFE_01891
rpoS		RNA polymerase sigma factor RpoS	3	3	1	1	3894				974	974	974	EMJFJOIC_01245	CJAFHHKB_00041	PGKOBBFE_00018
group_2217		hypothetical protein	3	3	1	1	3798				323	323	323	EMJFJOIC_02970	CJAFHHKB_00124	PGKOBBFE_00101
kdsC		3-deoxy-D-manno-octulosonate 8-phosphate phosphatase KdsC	3	3	1	1	2920				551	551	551	EMJFJOIC_01918	CJAFHHKB_00683	PGKOBBFE_01303
group_2219		hypothetical protein	3	3	1	1	417				296	296	296	EMJFJOIC_02262	CJAFHHKB_00838	PGKOBBFE_02648
group_222		hypothetical protein	3	3	1	1	1379				248	302	284	EMJFJOIC_03359	CJAFHHKB_01786	PGKOBBFE_01859
pyrH		Uridylate kinase	3	3	1	1	3403				743	743	743	EMJFJOIC_02211	CJAFHHKB_00381	PGKOBBFE_03370
group_2221		hypothetical protein	3	3	1	1	4223				521	521	521	EMJFJOIC_01074	CJAFHHKB_03417	PGKOBBFE_02091
atpG		ATP synthase gamma chain	3	3	1	2	112				860	860	860	EMJFJOIC_02802	CJAFHHKB_01756	PGKOBBFE_01567
folE		GTP cyclohydrolase 1	3	3	1	1	439				644	644	644	EMJFJOIC_02283	CJAFHHKB_00859	PGKOBBFE_02669
rpsR		30S ribosomal protein S18	3	3	1	1	2949				227	227	227	EMJFJOIC_01890	CJAFHHKB_00655	PGKOBBFE_01331
truD		tRNA pseudouridine synthase D	3	3	1	1	3890				1067	1067	1067	EMJFJOIC_01249	CJAFHHKB_00045	PGKOBBFE_00022
dctD		C4-dicarboxylate transport transcriptional regulatory protein DctD	3	3	1	1	4147				1367	1367	1367	EMJFJOIC_01009	CJAFHHKB_01394	PGKOBBFE_03112
map		Methionine aminopeptidase	3	3	1	1	3406				797	797	797	EMJFJOIC_02208	CJAFHHKB_00384	PGKOBBFE_03367
deoD		Purine nucleoside phosphorylase DeoD-type	3	3	1	1	189				710	710	710	EMJFJOIC_03429	CJAFHHKB_00565	PGKOBBFE_00842
group_2229		hypothetical protein	3	3	1	1	3184				710	710	710	EMJFJOIC_00729	CJAFHHKB_03693	PGKOBBFE_02945
bigR		Biofilm growth-associated repressor	3	3	1	1	1380				323	356	336	EMJFJOIC_03360	CJAFHHKB_01787	PGKOBBFE_01858
group_2230		hypothetical protein	3	3	1	1	207				170	170	170	EMJFJOIC_03445	CJAFHHKB_00549	PGKOBBFE_00858
nagD		Ribonucleotide monophosphatase NagD	3	3	1	1	2302				746	746	746	EMJFJOIC_00924	CJAFHHKB_01527	PGKOBBFE_00407
zapB		Cell division protein ZapB	3	3	1	1	1142				206	206	206	EMJFJOIC_03646	CJAFHHKB_03469	PGKOBBFE_03655
group_2233		PhoH-like protein	3	3	1	1	85				1043	1043	1043	EMJFJOIC_03746	CJAFHHKB_02757	PGKOBBFE_00731
mlaA		putative phospholipid-binding lipoprotein MlaA	3	3	1	1	4197				782	782	782	EMJFJOIC_01051	CJAFHHKB_03440	PGKOBBFE_02068
rpmE		50S ribosomal protein L31	3	3	1	1	1261				212	212	212	EMJFJOIC_03250	CJAFHHKB_02131	PGKOBBFE_01970
der		GTPase Der	3	3	1	1	3976				1469	1469	1469	EMJFJOIC_01152	CJAFHHKB_02349	PGKOBBFE_02162
rplM		50S ribosomal protein L13	3	3	1	1	2937				431	431	431	EMJFJOIC_01901	CJAFHHKB_00666	PGKOBBFE_01320
group_2238		hypothetical protein	3	3	1	1	2028				563	563	563	EMJFJOIC_00192	CJAFHHKB_02063	PGKOBBFE_03053
group_2239		hypothetical protein	3	3	1	2	42				167	167	167	EMJFJOIC_02913	CJAFHHKB_01645	PGKOBBFE_01677
group_224		hypothetical protein	3	3	1	1	1393				341	341	341	EMJFJOIC_03373	CJAFHHKB_01800	PGKOBBFE_01847
rpoZ		DNA-directed RNA polymerase subunit omega	3	3	1	1	450				281	281	281	EMJFJOIC_02297	CJAFHHKB_00869	PGKOBBFE_02679
cyaY		Protein CyaY	3	3	1	1	1218				332	332	332	EMJFJOIC_03898	CJAFHHKB_03682	PGKOBBFE_02014
group_2242		hypothetical protein	3	3	1	1	2969				344	344	344	EMJFJOIC_01871	CJAFHHKB_00636	PGKOBBFE_01350
group_2243		hypothetical protein	3	3	1	1	2417				542	542	542	EMJFJOIC_02724	CJAFHHKB_02481	PGKOBBFE_00528
group_2244		hypothetical protein	3	3	1	1	3418				299	299	299	EMJFJOIC_02196	CJAFHHKB_00396	PGKOBBFE_03399
fhlA_2		Formate hydrogenlyase transcriptional activator	3	3	1	1	1701				1523	1523	1523	EMJFJOIC_00447	CJAFHHKB_02266	PGKOBBFE_02456
rplP		50S ribosomal protein L16	3	3	1	4	30				410	410	410	EMJFJOIC_03981	CJAFHHKB_03741	PGKOBBFE_03728
rplN		50S ribosomal protein L14	3	3	1	4	33				368	368	368	EMJFJOIC_03984	CJAFHHKB_03738	PGKOBBFE_03725
cheY_1		Chemotaxis protein CheY	3	3	1	2	29				362	362	362	EMJFJOIC_02926	CJAFHHKB_01632	PGKOBBFE_01690
group_2249		hypothetical protein	3	3	1	1	3220				509	509	509	EMJFJOIC_00765	CJAFHHKB_03109	PGKOBBFE_03241
dmlR_7		HTH-type transcriptional regulator DmlR	3	3	1	1	1396				917	917	917	EMJFJOIC_03376	CJAFHHKB_01803	PGKOBBFE_01844
group_2250		hypothetical protein	3	3	1	2	46				536	536	536	EMJFJOIC_02909	CJAFHHKB_01649	PGKOBBFE_01673
livH		High-affinity branched-chain amino acid transport system permease protein LivH	3	3	1	1	3379				893	893	893	EMJFJOIC_02235	CJAFHHKB_00357	PGKOBBFE_03394
maeB		NADP-dependent malic enzyme	3	3	1	1	1263				1247	1247	1247	EMJFJOIC_03252	CJAFHHKB_02133	PGKOBBFE_01968
group_2253		hypothetical protein	3	3	1	1	2190				416	416	416	EMJFJOIC_02553	CJAFHHKB_01974	PGKOBBFE_00666
menF		Isochorismate synthase MenF	3	3	1	1	674				1358	1358	1358	EMJFJOIC_00572	CJAFHHKB_02627	PGKOBBFE_01514
group_2255	yknY_3	putative ABC transporter ATP-binding protein YknY	3	3	1	1	3430				683	683	683	EMJFJOIC_02185	CJAFHHKB_00407	PGKOBBFE_03411
hflC_2		Modulator of FtsH protease HflC	3	3	1	1	2832				926	926	926	EMJFJOIC_02002	CJAFHHKB_00764	PGKOBBFE_01221
ispH		4-hydroxy-3-methylbut-2-enyl diphosphate reductase	3	3	1	1	3773				950	950	950	EMJFJOIC_02996	CJAFHHKB_00150	PGKOBBFE_00127
group_2258		hypothetical protein	3	3	1	1	1540				542	542	542	EMJFJOIC_00093	CJAFHHKB_03068	PGKOBBFE_01017
eno		Enolase	3	3	1	1	3886				1295	1295	1295	EMJFJOIC_01253	CJAFHHKB_00049	PGKOBBFE_00026
nemA_2		N-ethylmaleimide reductase	3	3	1	1	1398				1091	1091	1091	EMJFJOIC_03377	CJAFHHKB_01804	PGKOBBFE_01843
sucC		Succinate--CoA ligase [ADP-forming] subunit beta	3	3	1	1	2447				1166	1166	1166	EMJFJOIC_02754	CJAFHHKB_02511	PGKOBBFE_00558
group_2261		hypothetical protein	3	3	1	2	22				218	218	218	EMJFJOIC_02933	CJAFHHKB_01625	PGKOBBFE_01697
glnA		Glutamine synthetase	3	3	1	1	514				1409	1409	1409	EMJFJOIC_02354	CJAFHHKB_00926	PGKOBBFE_01384
rplV		50S ribosomal protein L22	3	3	1	4	28				332	332	332	EMJFJOIC_03979	CJAFHHKB_03743	PGKOBBFE_03730
glpE_2		Thiosulfate sulfurtransferase GlpE	3	3	1	1	708				305	305	305	EMJFJOIC_00605	CJAFHHKB_02592	PGKOBBFE_01546
kefC_2		Glutathione-regulated potassium-efflux system protein KefC	3	3	1	1	3387				1949	1949	1949	EMJFJOIC_02227	CJAFHHKB_00365	PGKOBBFE_03386
group_2266		hypothetical protein	3	3	1	1	3234				689	689	689	EMJFJOIC_00779	CJAFHHKB_03123	PGKOBBFE_03228
rhtB_2		Homoserine/homoserine lactone efflux protein	3	3	1	1	963				593	593	593	EMJFJOIC_01435	CJAFHHKB_01367	PGKOBBFE_02821
group_2268		hypothetical protein	3	3	1	1	3500				452	452	452	EMJFJOIC_02119	CJAFHHKB_00472	PGKOBBFE_00930
fixX		Ferredoxin-like protein FixX	3	3	1	1	3453				287	287	287	EMJFJOIC_02163	CJAFHHKB_00429	PGKOBBFE_03904
yjjV		putative metal-dependent hydrolase YjjV	3	3	1	1	181				806	806	806	EMJFJOIC_03422	CJAFHHKB_00572	PGKOBBFE_00835
pntB		NAD(P) transhydrogenase subunit beta	3	3	1	1	2548				1382	1382	1382	EMJFJOIC_01687	CJAFHHKB_01219	PGKOBBFE_02409
rbgA		Ribosome biogenesis GTPase A	3	3	1	1	2379				941	941	941	EMJFJOIC_02686	CJAFHHKB_03639	PGKOBBFE_00490
ftsX		Cell division protein FtsX	3	3	1	1	580				965	965	965	EMJFJOIC_02416	CJAFHHKB_00988	PGKOBBFE_01444
group_2273		hypothetical protein	3	3	1	1	3155				281	281	281	EMJFJOIC_00704	CJAFHHKB_03596	PGKOBBFE_02970
melR		Melibiose operon regulatory protein	3	3	1	1	1686				875	875	875	EMJFJOIC_00462	CJAFHHKB_02279	PGKOBBFE_02469
slyA_2		Transcriptional regulator SlyA	3	3	1	1	2343				416	416	416	EMJFJOIC_02650	CJAFHHKB_01573	PGKOBBFE_00454
yihG_1		putative acyltransferase YihG	3	3	1	1	1164				884	884	884	EMJFJOIC_03624	CJAFHHKB_03490	PGKOBBFE_02061
ttrB_2		Tetrathionate reductase subunit B	3	3	1	1	1122				695	695	695	EMJFJOIC_03666	CJAFHHKB_03451	PGKOBBFE_03638
group_2278		hypothetical protein	3	3	1	1	3682				371	371	371	EMJFJOIC_03078	CJAFHHKB_00237	PGKOBBFE_00210
hflK_2		Modulator of FtsH protease HflK	3	3	1	1	2833				935	935	935	EMJFJOIC_02001	CJAFHHKB_00763	PGKOBBFE_01222
rhlE_3		ATP-dependent RNA helicase RhlE	3	3	1	1	203				1226	1226	1226	EMJFJOIC_03441	CJAFHHKB_00553	PGKOBBFE_00854
group_2280		hypothetical protein	3	3	1	1	102				788	788	788	EMJFJOIC_03771	CJAFHHKB_02782	PGKOBBFE_00756
ybiT		putative ABC transporter ATP-binding protein YbiT	3	3	1	1	2467				1595	1595	1595	EMJFJOIC_02773	CJAFHHKB_02530	PGKOBBFE_00577
mdtA_3		Multidrug resistance protein MdtA	3	3	1	2	176				1070	1070	1070	EMJFJOIC_02864	CJAFHHKB_01694	PGKOBBFE_01628
group_2283		hypothetical protein	3	3	1	1	1384				254	254	254	EMJFJOIC_03364	CJAFHHKB_01789	PGKOBBFE_01856
group_2284		hypothetical protein	3	3	1	1	362				287	287	287	EMJFJOIC_00632	CJAFHHKB_03311	PGKOBBFE_03438
priB		Primosomal replication protein N	3	3	1	1	2948				305	305	305	EMJFJOIC_01891	CJAFHHKB_00656	PGKOBBFE_01330
dsbA_3		Thiol:disulfide interchange protein DsbA	3	3	1	1	1140				611	611	611	EMJFJOIC_03648	CJAFHHKB_03467	PGKOBBFE_03653
guaB_2		Inosine-5'-monophosphate dehydrogenase	3	3	1	1	3979				1466	1466	1466	EMJFJOIC_01149	CJAFHHKB_02352	PGKOBBFE_02159
rplW		50S ribosomal protein L23	3	3	1	4	25				299	299	299	EMJFJOIC_03976	CJAFHHKB_03746	PGKOBBFE_03733
gmhA		Phosphoheptose isomerase	3	3	1	1	1103				593	593	593	EMJFJOIC_03685	CJAFHHKB_03547	PGKOBBFE_03289
rsmB_3		Ribosomal RNA small subunit methyltransferase B	3	3	1	3	71				1283	1283	1283	EMJFJOIC_03571	CJAFHHKB_02883	PGKOBBFE_02878
fur		Ferric uptake regulation protein	3	3	1	1	2451				431	431	431	EMJFJOIC_02758	CJAFHHKB_02515	PGKOBBFE_00562
hutH_1		Histidine ammonia-lyase	3	3	1	1	1703				1655	1655	1655	EMJFJOIC_00445	CJAFHHKB_02264	PGKOBBFE_02454
ccmA		Cytochrome c biogenesis ATP-binding export protein CcmA	3	3	1	4	51				650	650	650	EMJFJOIC_04029	CJAFHHKB_03717	PGKOBBFE_03705
zntR_3		HTH-type transcriptional regulator ZntR	3	3	1	1	3335				401	401	401	EMJFJOIC_00868	CJAFHHKB_02413	PGKOBBFE_02588
group_2294		hypothetical protein	3	3	1	1	3201				440	440	440	EMJFJOIC_00746	CJAFHHKB_03090	PGKOBBFE_03260
group_2295		DNA base-flipping protein	3	3	1	1	1890				350	350	350	EMJFJOIC_00267	CJAFHHKB_03020	PGKOBBFE_01122
group_2296		hypothetical protein	3	3	1	1	1913				710	710	710	EMJFJOIC_00244	CJAFHHKB_03397	PGKOBBFE_01115
group_2297		hypothetical protein	3	3	1	1	3480				119	119	119	EMJFJOIC_02136	CJAFHHKB_00454	PGKOBBFE_00948
group_2298		hypothetical protein	3	3	1	1	1373				158	158	158	EMJFJOIC_03353	CJAFHHKB_01781	PGKOBBFE_01864
cctA		Tetraheme cytochrome c-type	3	3	1	1	2235				347	347	347	EMJFJOIC_02594	CJAFHHKB_01933	PGKOBBFE_00623
group_23		hypothetical protein	3	3	1	1	1350				305	539	383	EMJFJOIC_03335	CJAFHHKB_02220	PGKOBBFE_01882
dprA		DNA processing protein DprA	3	3	1	3	67				1019	1019	1019	EMJFJOIC_03575	CJAFHHKB_02887	PGKOBBFE_02874
pqiA		Paraquat-inducible protein A	3	3	1	1	2158				662	662	662	EMJFJOIC_02521	CJAFHHKB_02006	PGKOBBFE_00698
group_2301		hypothetical protein	3	3	1	1	802				176	176	176	EMJFJOIC_03218	CJAFHHKB_02715	PGKOBBFE_03494
lexA		LexA repressor	3	3	1	2	16				617	617	617	EMJFJOIC_02939	CJAFHHKB_01619	PGKOBBFE_01703
fusA_3		Elongation factor G	3	3	1	4	19				2096	2096	2096	EMJFJOIC_03954	CJAFHHKB_03752	PGKOBBFE_03823
yabJ		2-iminobutanoate/2-iminopropanoate deaminase	3	3	1	1	452				383	383	383	EMJFJOIC_02299	CJAFHHKB_00871	PGKOBBFE_02681
group_2305		hypothetical protein	3	3	1	1	714				92	92	92	EMJFJOIC_00611	CJAFHHKB_02586	PGKOBBFE_03878
group_2306		hypothetical protein	3	3	1	1	1424				971	971	971	EMJFJOIC_01811	CJAFHHKB_01827	PGKOBBFE_01820
rplS		50S ribosomal protein L19	3	3	1	1	3735				350	350	350	EMJFJOIC_03033	CJAFHHKB_00187	PGKOBBFE_00164
csgD_1		CsgBAC operon transcriptional regulatory protein	3	3	1	1	2233				626	626	626	EMJFJOIC_02592	CJAFHHKB_01935	PGKOBBFE_00625
nqrE_2		Na(+)-translocating NADH-quinone reductase subunit E	3	3	1	1	132				608	608	608	EMJFJOIC_04009	CJAFHHKB_02812	PGKOBBFE_00786
group_231		hypothetical protein	3	3	1	3	57				272	272	272	EMJFJOIC_03583	CJAFHHKB_02895	PGKOBBFE_02866
apxIB		Toxin RTX-I translocation ATP-binding protein	3	3	1	1	1197				2180	2180	2180	EMJFJOIC_03590	CJAFHHKB_03523	PGKOBBFE_02027
nqrC_1		Na(+)-translocating NADH-quinone reductase subunit C	3	3	1	1	3479				770	770	770	EMJFJOIC_02137	CJAFHHKB_00453	PGKOBBFE_00949
glnK		Nitrogen regulatory protein P-II 2	3	3	1	1	939				338	338	338	EMJFJOIC_01411	CJAFHHKB_03872	PGKOBBFE_02797
torC_2		Cytochrome c-type protein TorC	3	3	1	1	495				566	566	566	EMJFJOIC_02338	CJAFHHKB_00912	PGKOBBFE_01369
group_2314		hypothetical protein	3	3	1	1	2291				404	404	404	EMJFJOIC_00935	CJAFHHKB_01516	PGKOBBFE_00396
group_2315		hypothetical protein	3	3	1	1	1656				302	302	302	EMJFJOIC_00493	CJAFHHKB_02308	PGKOBBFE_02498
group_2316		hypothetical protein	3	3	1	1	3903				185	185	185	EMJFJOIC_01230	CJAFHHKB_00025	PGKOBBFE_00003
group_2317		hypothetical protein	3	3	1	1	1644				332	332	332	EMJFJOIC_00505	CJAFHHKB_03816	PGKOBBFE_02510
group_2318		hypothetical protein	3	3	1	1	4254				317	317	317	EMJFJOIC_01105	CJAFHHKB_02389	PGKOBBFE_02122
group_2319		Outer membrane porin protein 32	3	3	1	1	253				947	947	947	EMJFJOIC_03491	CJAFHHKB_00501	PGKOBBFE_00903
caiE		Carnitine operon protein CaiE	3	3	1	3	56				557	686	600	EMJFJOIC_03584	CJAFHHKB_02896	PGKOBBFE_02865
phoB_1		Phosphate regulon transcriptional regulatory protein PhoB	3	3	1	1	254				689	689	689	EMJFJOIC_03492	CJAFHHKB_00500	PGKOBBFE_00904
fliO		Flagellar protein FliO	3	3	1	1	4220				377	377	377	EMJFJOIC_01071	CJAFHHKB_03420	PGKOBBFE_02088
ccmC		Heme exporter protein C	3	3	1	4	53				746	746	746	EMJFJOIC_04027	CJAFHHKB_03719	PGKOBBFE_03707
group_2323		hypothetical protein	3	3	1	2	78				200	200	200	EMJFJOIC_02877	CJAFHHKB_01681	PGKOBBFE_01641
group_2324		hypothetical protein	3	3	1	1	1316				692	692	692	EMJFJOIC_03302	CJAFHHKB_02185	PGKOBBFE_01916
corA_1		Magnesium transport protein CorA	3	3	1	1	1626				947	947	947	EMJFJOIC_00523	CJAFHHKB_03798	PGKOBBFE_02528
hslV		ATP-dependent protease subunit HslV	3	3	1	1	1255				524	524	524	EMJFJOIC_03936	CJAFHHKB_03896	PGKOBBFE_01976
fabH_3		3-oxoacyl-[acyl-carrier-protein] synthase 3	3	3	1	1	2246				932	932	932	EMJFJOIC_02605	CJAFHHKB_01922	PGKOBBFE_00612
epd_1		D-erythrose-4-phosphate dehydrogenase	3	3	1	1	1976				1010	1010	1010	EMJFJOIC_00137	CJAFHHKB_02118	PGKOBBFE_00978
lapA		Lipopolysaccharide assembly protein A	3	3	1	1	1544				317	317	317	EMJFJOIC_00089	CJAFHHKB_03064	PGKOBBFE_01021
pgpB		Phosphatidylglycerophosphatase B	3	3	1	1	1185				731	743	739	EMJFJOIC_03604	CJAFHHKB_03509	PGKOBBFE_02041
eda		KHG/KDPG aldolase	3	3	1	1	2018				641	641	641	EMJFJOIC_00182	CJAFHHKB_02073	PGKOBBFE_03512
uvrY		Response regulator UvrY	3	3	1	1	2131				650	650	650	EMJFJOIC_02494	CJAFHHKB_03151	PGKOBBFE_03854
group_2332		hypothetical protein	3	3	1	1	584				290	290	290	EMJFJOIC_02420	CJAFHHKB_00992	PGKOBBFE_01448
smpB		SsrA-binding protein	3	3	1	1	3950				491	491	491	EMJFJOIC_01178	CJAFHHKB_02323	PGKOBBFE_02188
hspA		Spore protein SP21	3	3	1	1	1178				470	470	470	EMJFJOIC_03610	CJAFHHKB_03504	PGKOBBFE_02047
group_2335		hypothetical protein	3	3	1	1	2673				653	653	653	EMJFJOIC_01491	CJAFHHKB_01135	PGKOBBFE_02278
group_2336		hypothetical protein	3	3	1	1	1647				317	317	317	EMJFJOIC_00502	CJAFHHKB_02317	PGKOBBFE_02507
nupX		Putative nucleoside permease NupX	3	3	1	1	184				1259	1259	1259	EMJFJOIC_03424	CJAFHHKB_00570	PGKOBBFE_00837
group_2338		hypothetical protein	3	3	1	1	3686				479	479	479	EMJFJOIC_03074	CJAFHHKB_00233	PGKOBBFE_00206
group_2339		hypothetical protein	3	3	1	1	399				455	455	455	EMJFJOIC_02244	CJAFHHKB_00820	PGKOBBFE_02630
group_234		hypothetical protein	3	3	1	1	1180				1088	1103	1098	EMJFJOIC_03608	CJAFHHKB_03505	PGKOBBFE_02046
mopII		Molybdenum-pterin-binding protein 2	3	3	1	1	2888				209	209	209	EMJFJOIC_01950	CJAFHHKB_00714	PGKOBBFE_01272
sstT		Serine/threonine transporter SstT	3	3	1	1	4128				1223	1223	1223	EMJFJOIC_00979	CJAFHHKB_01428	PGKOBBFE_03078
group_2342		hypothetical protein	3	3	1	1	2187				263	263	263	EMJFJOIC_02550	CJAFHHKB_01977	PGKOBBFE_00669
coaA		Pantothenate kinase	3	3	1	4	5				950	950	950	EMJFJOIC_03969	CJAFHHKB_03767	PGKOBBFE_03910
group_2344		hypothetical protein	3	3	1	1	2188				158	158	158	EMJFJOIC_02551	CJAFHHKB_01976	PGKOBBFE_00668
nlpI		Lipoprotein NlpI	3	3	1	1	177				893	893	893	EMJFJOIC_03419	CJAFHHKB_00575	PGKOBBFE_00832
yhbY		RNA-binding protein YhbY	3	3	1	1	162				299	299	299	EMJFJOIC_03402	CJAFHHKB_00592	PGKOBBFE_00815
hda		DnaA regulatory inactivator Hda	3	3	1	1	2117				710	710	710	EMJFJOIC_02477	CJAFHHKB_03168	PGKOBBFE_03575
group_2348		hypothetical protein	3	3	1	1	1371				404	404	404	EMJFJOIC_03351	CJAFHHKB_01779	PGKOBBFE_01866
cheR2		Chemotaxis protein methyltransferase Cher2	3	3	1	1	4251				833	833	833	EMJFJOIC_01102	CJAFHHKB_02392	PGKOBBFE_02119
group_235		hypothetical protein	3	3	1	1	1177				443	443	443	EMJFJOIC_03611	CJAFHHKB_03503	PGKOBBFE_02048
ompR_2		Transcriptional regulatory protein OmpR	3	3	1	1	982				704	704	704	EMJFJOIC_01454	CJAFHHKB_01349	PGKOBBFE_02839
pheS		Phenylalanine--tRNA ligase alpha subunit	3	3	1	1	1777				983	983	983	EMJFJOIC_00382	CJAFHHKB_03229	PGKOBBFE_03327
phoU		Phosphate-specific transport system accessory protein PhoU	3	3	1	1	2260				701	701	701	EMJFJOIC_02618	CJAFHHKB_01909	PGKOBBFE_00599
group_2353		hypothetical protein	3	3	1	2	63				215	215	215	EMJFJOIC_02892	CJAFHHKB_01666	PGKOBBFE_01656
rho		Transcription termination factor Rho	3	3	1	1	1236				1265	1265	1265	EMJFJOIC_03916	CJAFHHKB_03664	PGKOBBFE_01996
group_2355		hypothetical protein	3	3	1	1	1960				167	167	167	EMJFJOIC_00119	CJAFHHKB_03935	PGKOBBFE_00996
group_2356		hypothetical protein	3	3	1	1	3712				383	383	383	EMJFJOIC_03056	CJAFHHKB_00210	PGKOBBFE_00187
bamC		Outer membrane protein assembly factor BamC	3	3	1	1	2106				1121	1121	1121	EMJFJOIC_02466	CJAFHHKB_03179	PGKOBBFE_03564
minE		Cell division topological specificity factor	3	3	1	1	1807				260	260	260	EMJFJOIC_00352	CJAFHHKB_03199	PGKOBBFE_03157
fnr		Fumarate and nitrate reduction regulatory protein	3	3	1	1	1966				749	749	749	EMJFJOIC_00125	CJAFHHKB_03941	PGKOBBFE_00990
group_236		hypothetical protein	3	3	1	1	1136				311	500	405	EMJFJOIC_03652	CJAFHHKB_03463	PGKOBBFE_03649
atpA		ATP synthase subunit alpha	3	3	1	2	113				1541	1541	1541	EMJFJOIC_02803	CJAFHHKB_01755	PGKOBBFE_01568
group_2361		hypothetical protein	3	3	1	1	1442				455	455	455	EMJFJOIC_01789	CJAFHHKB_01849	PGKOBBFE_01798
narL_1		Nitrate/nitrite response regulator protein NarL	3	3	1	1	943				629	629	629	EMJFJOIC_01415	CJAFHHKB_03868	PGKOBBFE_02801
fabA		3-hydroxydecanoyl-[acyl-carrier-protein] dehydratase	3	3	1	1	2138				515	515	515	EMJFJOIC_02501	CJAFHHKB_03144	PGKOBBFE_03847
group_2364		hypothetical protein	3	3	1	1	1825				200	200	200	EMJFJOIC_00333	CJAFHHKB_03653	PGKOBBFE_03140
exbD		Biopolymer transport protein ExbD	3	3	1	1	2316				434	434	434	EMJFJOIC_00910	CJAFHHKB_01541	PGKOBBFE_00421
nqrD_1		Na(+)-translocating NADH-quinone reductase subunit D	3	3	1	1	3478				623	623	623	EMJFJOIC_02138	CJAFHHKB_00452	PGKOBBFE_00950
group_2367		hypothetical protein	3	3	1	1	1635				335	335	335	EMJFJOIC_00514	CJAFHHKB_03807	PGKOBBFE_02519
ribE_1		6,7-dimethyl-8-ribityllumazine synthase	3	3	1	1	3871				476	476	476	EMJFJOIC_02108	CJAFHHKB_00064	PGKOBBFE_00041
cysB		HTH-type transcriptional regulator CysB	3	3	1	1	2414				974	974	974	EMJFJOIC_02721	CJAFHHKB_03604	PGKOBBFE_00525
group_237		hypothetical protein	3	3	1	1	1124				611	632	619	EMJFJOIC_03664	CJAFHHKB_03453	PGKOBBFE_03640
group_2370		hypothetical protein	3	3	1	1	103				1277	1277	1277	EMJFJOIC_03772	CJAFHHKB_02783	PGKOBBFE_00757
group_2371		putative Fe(2+)-trafficking protein	3	3	1	1	3795				278	278	278	EMJFJOIC_02973	CJAFHHKB_00127	PGKOBBFE_00104
group_2372		hypothetical protein	3	3	1	1	2500				332	332	332	EMJFJOIC_01728	CJAFHHKB_01171	PGKOBBFE_01740
flgC		Flagellar basal-body rod protein FlgC	3	3	1	1	4249				419	419	419	EMJFJOIC_01100	CJAFHHKB_02394	PGKOBBFE_02117
group_2374		Cytochrome c5	3	3	1	4	50				293	293	293	EMJFJOIC_04030	CJAFHHKB_03716	PGKOBBFE_03704
pspB		Phage shock protein B	3	3	1	1	3243				239	239	239	EMJFJOIC_00788	CJAFHHKB_03132	PGKOBBFE_03613
group_2376	fusA_1	Elongation factor G 1	3	3	1	1	2082				2084	2084	2084	EMJFJOIC_02444	CJAFHHKB_03956	PGKOBBFE_03008
group_2377		hypothetical protein	3	3	1	1	4127				404	404	404	EMJFJOIC_00978	CJAFHHKB_01429	PGKOBBFE_03077
group_2378		hypothetical protein	3	3	1	1	2259				302	302	302	EMJFJOIC_02617	CJAFHHKB_01910	PGKOBBFE_00600
hpf		Ribosome hibernation promoting factor	3	3	1	1	2915				287	287	287	EMJFJOIC_01923	CJAFHHKB_00688	PGKOBBFE_01298
damX		Cell division protein DamX	3	3	1	1	1093				1433	1487	1453	EMJFJOIC_03695	CJAFHHKB_03557	PGKOBBFE_03299
mmsB		3-hydroxyisobutyrate dehydrogenase	3	3	1	1	2463				899	899	899	EMJFJOIC_02769	CJAFHHKB_02526	PGKOBBFE_00573
sodB		Superoxide dismutase [Fe]	3	3	1	1	2121				584	584	584	EMJFJOIC_02481	CJAFHHKB_03164	PGKOBBFE_03579
actP		Cation/acetate symporter ActP	3	3	1	1	336				1718	1718	1718	EMJFJOIC_00658	CJAFHHKB_03336	PGKOBBFE_03463
group_2383		hypothetical protein	3	3	1	1	502				650	650	650	EMJFJOIC_02345	CJAFHHKB_00919	PGKOBBFE_01376
yciB		putative intracellular septation protein A	3	3	1	1	1724				545	545	545	EMJFJOIC_00427	CJAFHHKB_02242	PGKOBBFE_02434
gcvR		Glycine cleavage system transcriptional repressor	3	3	1	1	2108				554	554	554	EMJFJOIC_02468	CJAFHHKB_03177	PGKOBBFE_03566
ppsR		Phosphoenolpyruvate synthase regulatory protein	3	3	1	1	2339				812	812	812	EMJFJOIC_02646	CJAFHHKB_01569	PGKOBBFE_00450
group_2387		hypothetical protein	3	3	1	1	1669				191	191	191	EMJFJOIC_00480	CJAFHHKB_02295	PGKOBBFE_02485
group_2388		hypothetical protein	3	3	1	1	368				977	977	977	EMJFJOIC_00626	CJAFHHKB_03305	PGKOBBFE_03432
group_2389		hypothetical protein	3	3	1	1	932				176	176	176	EMJFJOIC_01406	CJAFHHKB_03241	PGKOBBFE_00361
nadD		putative nicotinate-nucleotide adenylyltransferase	3	3	1	1	77				641	641	641	EMJFJOIC_03738	CJAFHHKB_02749	PGKOBBFE_00723
efp		Elongation factor P	3	3	1	1	1585				560	560	560	EMJFJOIC_00047	CJAFHHKB_03023	PGKOBBFE_01062
hemN_2		Oxygen-independent coproporphyrinogen-III oxidase-like protein YqeR	3	3	1	2	65				1343	1343	1343	EMJFJOIC_02890	CJAFHHKB_01668	PGKOBBFE_01654
lpoB		Penicillin-binding protein activator LpoB	3	3	1	1	949				593	593	593	EMJFJOIC_01421	CJAFHHKB_03862	PGKOBBFE_02807
group_2393		hypothetical protein	3	3	1	1	645				362	362	362	EMJFJOIC_00545	CJAFHHKB_02653	PGKOBBFE_01487
group_2394		hypothetical protein	3	3	1	1	1582				221	221	221	EMJFJOIC_00051	CJAFHHKB_03026	PGKOBBFE_01059
ftsI		Peptidoglycan D,D-transpeptidase FtsI	3	3	1	1	411				1736	1736	1736	EMJFJOIC_02256	CJAFHHKB_00832	PGKOBBFE_02642
ribA		GTP cyclohydrolase-2	3	3	1	1	3193				617	617	617	EMJFJOIC_00737	CJAFHHKB_03083	PGKOBBFE_03267
fabH2		3-oxoacyl-[acyl-carrier-protein] synthase 3 protein 2	3	3	1	1	341				1067	1067	1067	EMJFJOIC_00653	CJAFHHKB_03331	PGKOBBFE_03458
purE_1		N5-carboxyaminoimidazole ribonucleotide mutase	3	3	1	1	3934				482	482	482	EMJFJOIC_01203	CJAFHHKB_02320	PGKOBBFE_02197
epsG		Type II secretion system protein G	3	3	1	1	592				434	434	434	EMJFJOIC_02428	CJAFHHKB_01000	PGKOBBFE_01456
pcpR_1		PCP degradation transcriptional activation protein	3	3	1	1	100				914	914	914	EMJFJOIC_03769	CJAFHHKB_02780	PGKOBBFE_00754
yihI		Der GTPase-activating protein YihI	3	3	1	1	716				533	533	533	EMJFJOIC_00613	CJAFHHKB_02584	PGKOBBFE_03876
yccF		Inner membrane protein YccF	3	3	1	1	1846				407	407	407	EMJFJOIC_00312	CJAFHHKB_02974	PGKOBBFE_01168
gltS		Sodium/glutamate symporter	3	3	1	2	40				1223	1223	1223	EMJFJOIC_02915	CJAFHHKB_01643	PGKOBBFE_01679
rimK_3		Ribosomal protein S6--L-glutamate ligase	3	3	1	1	831				953	953	953	EMJFJOIC_03190	CJAFHHKB_01041	PGKOBBFE_03687
group_2404		hypothetical protein	3	3	1	1	3835				368	368	368	EMJFJOIC_02077	CJAFHHKB_00091	PGKOBBFE_00068
puuA		Gamma-glutamylputrescine synthetase PuuA	3	3	1	1	3648				1349	1349	1349	EMJFJOIC_01289	CJAFHHKB_00271	PGKOBBFE_00244
lysA		Diaminopimelate decarboxylase	3	3	1	1	1220				1244	1244	1244	EMJFJOIC_03900	CJAFHHKB_03680	PGKOBBFE_02012
cusR_2		Transcriptional regulatory protein CusR	3	3	1	2	45				677	677	677	EMJFJOIC_02910	CJAFHHKB_01648	PGKOBBFE_01674
suhB		Inositol-1-monophosphatase	3	3	1	1	1659				872	872	872	EMJFJOIC_00490	CJAFHHKB_02305	PGKOBBFE_02495
pepA_1		Cytosol aminopeptidase	3	3	1	1	3613				1508	1508	1508	EMJFJOIC_01323	CJAFHHKB_00304	PGKOBBFE_00278
panE		2-dehydropantoate 2-reductase	3	3	1	1	114				920	920	920	EMJFJOIC_03783	CJAFHHKB_02794	PGKOBBFE_00768
rpmB		50S ribosomal protein L28	3	3	1	1	432				236	236	236	EMJFJOIC_02277	CJAFHHKB_00853	PGKOBBFE_02663
recA		Protein RecA	3	3	1	1	3896				1061	1061	1061	EMJFJOIC_01243	CJAFHHKB_00039	PGKOBBFE_00016
group_2412		hypothetical protein	3	3	1	1	3962				431	431	431	EMJFJOIC_01166	CJAFHHKB_02335	PGKOBBFE_02176
ruvC		Crossover junction endodeoxyribonuclease RuvC	3	3	1	1	1935				521	521	521	EMJFJOIC_00223	CJAFHHKB_03376	PGKOBBFE_01094
group_2414		hypothetical protein	3	3	1	1	3964				224	224	224	EMJFJOIC_01164	CJAFHHKB_02337	PGKOBBFE_02174
hflC_3		Modulator of FtsH protease HflC	3	3	1	1	1451				878	878	878	EMJFJOIC_01780	CJAFHHKB_01858	PGKOBBFE_01789
iscU		Iron-sulfur cluster assembly scaffold protein IscU	3	3	1	1	1664				383	383	383	EMJFJOIC_00485	CJAFHHKB_02300	PGKOBBFE_02490
cysJ_3		Sulfite reductase [NADPH] flavoprotein alpha-component	3	3	1	2	123				440	440	440	EMJFJOIC_02813	CJAFHHKB_01745	PGKOBBFE_01578
arcB_1		Aerobic respiration control sensor protein ArcB	3	3	1	1	3703				365	365	365	EMJFJOIC_03065	CJAFHHKB_00219	PGKOBBFE_00196
fda		Fructose-bisphosphate aldolase	3	3	1	1	2647				1064	1064	1064	EMJFJOIC_01593	CJAFHHKB_01311	PGKOBBFE_02316
group_242		hypothetical protein	3	3	1	1	124				674	674	674	EMJFJOIC_03793	CJAFHHKB_02804	PGKOBBFE_00778
rplT		50S ribosomal protein L20	3	3	1	1	2001				359	359	359	EMJFJOIC_00164	CJAFHHKB_02091	PGKOBBFE_03530
htpX		Protease HtpX	3	3	1	1	2236				863	863	863	EMJFJOIC_02595	CJAFHHKB_01932	PGKOBBFE_00622
group_2422		hypothetical protein	3	3	1	1	2031				287	287	287	EMJFJOIC_00195	CJAFHHKB_02060	PGKOBBFE_03050
rlmN		Dual-specificity RNA methyltransferase RlmN	3	3	1	1	3969				1121	1121	1121	EMJFJOIC_01159	CJAFHHKB_02342	PGKOBBFE_02169
sapD		Peptide transport system ATP-binding protein SapD	3	3	1	1	3249				1013	1013	1013	EMJFJOIC_00794	CJAFHHKB_03789	PGKOBBFE_03607
tig		Trigger factor	3	3	1	1	3257				1304	1304	1304	EMJFJOIC_00802	CJAFHHKB_03781	PGKOBBFE_03599
ccoP2		Cbb3-type cytochrome c oxidase subunit CcoP2	3	3	1	1	1961				971	971	971	EMJFJOIC_00120	CJAFHHKB_03936	PGKOBBFE_00995
group_2427		hypothetical protein	3	3	1	1	4203				404	404	404	EMJFJOIC_01054	CJAFHHKB_03437	PGKOBBFE_02071
fdhB1_1		Formate dehydrogenase iron-sulfur subunit	3	3	1	2	76				590	590	590	EMJFJOIC_02879	CJAFHHKB_01679	PGKOBBFE_01643
group_2429		hypothetical protein	3	3	1	1	1131				578	578	578	EMJFJOIC_03658	CJAFHHKB_03458	PGKOBBFE_03644
group_243		hypothetical protein	3	3	1	1	3049				404	410	408	EMJFJOIC_03798	CJAFHHKB_02942	PGKOBBFE_02742
hlyU_1		Transcriptional activator HlyU	3	3	1	1	3764				296	296	296	EMJFJOIC_03004	CJAFHHKB_00158	PGKOBBFE_00135
ldhA		D-lactate dehydrogenase	3	3	1	1	998				989	989	989	EMJFJOIC_01470	CJAFHHKB_01333	PGKOBBFE_02855
sdaA_2		L-serine dehydratase 1	3	3	1	1	2415				1376	1376	1376	EMJFJOIC_02722	CJAFHHKB_02479	PGKOBBFE_00526
ccmD		Heme exporter protein D	3	3	1	4	54				200	200	200	EMJFJOIC_04026	CJAFHHKB_03720	PGKOBBFE_03708
fadA		3-ketoacyl-CoA thiolase	3	3	1	2	150				1163	1163	1163	EMJFJOIC_02838	CJAFHHKB_01720	PGKOBBFE_01602
tlyC_1		Hemolysin C	3	3	1	1	3729				1283	1283	1283	EMJFJOIC_03039	CJAFHHKB_00193	PGKOBBFE_00170
sapC		Peptide transport system permease protein SapC	3	3	1	1	3248				890	890	890	EMJFJOIC_00793	CJAFHHKB_03790	PGKOBBFE_03608
group_2437		Dodecin	3	3	1	1	758				203	203	203	EMJFJOIC_03854	CJAFHHKB_02672	PGKOBBFE_03189
group_2438		hypothetical protein	3	3	1	1	2650				455	455	455	EMJFJOIC_01591	CJAFHHKB_01315	PGKOBBFE_02314
group_2439		hypothetical protein	3	3	1	1	2005				263	263	263	EMJFJOIC_00168	CJAFHHKB_02087	PGKOBBFE_03526
bla		Beta-lactamase OXA-10	3	3	1	1	3042				923	929	927	EMJFJOIC_03805	CJAFHHKB_02949	PGKOBBFE_02735
purC		Phosphoribosylaminoimidazole-succinocarboxamide synthase	3	3	1	1	1782				1106	1106	1106	EMJFJOIC_00377	CJAFHHKB_03224	PGKOBBFE_03322
rplD		50S ribosomal protein L4	3	3	1	4	24				605	605	605	EMJFJOIC_03975	CJAFHHKB_03747	PGKOBBFE_03734
rimK_1		Ribosomal protein S6--L-glutamate ligase	3	3	1	1	1927				956	956	956	EMJFJOIC_00231	CJAFHHKB_03384	PGKOBBFE_01102
group_2443		hypothetical protein	3	3	1	1	3578				338	338	338	EMJFJOIC_01353	CJAFHHKB_03294	PGKOBBFE_00308
yohC		Inner membrane protein YohC	3	3	1	1	3274				596	596	596	EMJFJOIC_00811	CJAFHHKB_02471	PGKOBBFE_03793
lutA		Lactate utilization protein A	3	3	1	1	784				743	743	743	EMJFJOIC_03231	CJAFHHKB_02695	PGKOBBFE_03481
sdhB		Succinate dehydrogenase iron-sulfur subunit	3	3	1	1	2444				707	707	707	EMJFJOIC_02751	CJAFHHKB_02508	PGKOBBFE_00555
group_2447		hypothetical protein	3	3	1	1	1187				260	260	260	EMJFJOIC_03602	CJAFHHKB_03511	PGKOBBFE_02039
group_2448		hypothetical protein	3	3	1	2	58				359	359	359	EMJFJOIC_02897	CJAFHHKB_01661	PGKOBBFE_01661
rraB		Regulator of ribonuclease activity B	3	3	1	1	1339				407	407	407	EMJFJOIC_03325	CJAFHHKB_02208	PGKOBBFE_01893
cph2_8		putative signaling protein	3	3	1	1	3035				2477	2477	2477	EMJFJOIC_03812	CJAFHHKB_02956	PGKOBBFE_02728
mzrA		Modulator protein MzrA	3	3	1	1	1645				1850	1850	1850	EMJFJOIC_00504	CJAFHHKB_03817	PGKOBBFE_02509
group_2451		hypothetical protein	3	3	1	1	2211				389	389	389	EMJFJOIC_02571	CJAFHHKB_01957	PGKOBBFE_00645
group_2452		hypothetical protein	3	3	1	1	69				266	266	266	EMJFJOIC_03730	CJAFHHKB_02741	PGKOBBFE_00715
group_2453		hypothetical protein	3	3	1	1	2299				773	773	773	EMJFJOIC_00927	CJAFHHKB_01524	PGKOBBFE_00404
frdB		Fumarate reductase iron-sulfur subunit	3	3	1	1	1234				731	731	731	EMJFJOIC_03914	CJAFHHKB_03666	PGKOBBFE_01998
gspH		Putative type II secretion system protein H	3	3	1	1	591				578	578	578	EMJFJOIC_02427	CJAFHHKB_00999	PGKOBBFE_01455
ahpC		Alkyl hydroperoxide reductase subunit C	3	3	1	1	993				569	569	569	EMJFJOIC_01465	CJAFHHKB_01338	PGKOBBFE_02850
hydC		Quinone-reactive Ni/Fe-hydrogenase B-type cytochrome subunit	3	3	1	1	2193				671	671	671	EMJFJOIC_02556	CJAFHHKB_01971	PGKOBBFE_00663
fliM		Flagellar motor switch protein FliM	3	3	1	1	4222				1025	1025	1025	EMJFJOIC_01073	CJAFHHKB_03418	PGKOBBFE_02090
fkpA_2		FKBP-type peptidyl-prolyl cis-trans isomerase FkpA	3	3	1	1	945				767	767	767	EMJFJOIC_01417	CJAFHHKB_03866	PGKOBBFE_02803
group_246		Putative acetyltransferase	3	3	1	1	752				542	542	542	EMJFJOIC_03860	CJAFHHKB_02666	PGKOBBFE_03195
dnaK_2		Chaperone protein DnaK	3	3	1	1	151				1913	1913	1913	EMJFJOIC_03391	CJAFHHKB_00603	PGKOBBFE_00804
group_2461		hypothetical protein	3	3	1	1	2055				419	419	419	EMJFJOIC_00022	CJAFHHKB_02040	PGKOBBFE_03030
group_2462		hypothetical protein	3	3	1	1	2113				221	221	221	EMJFJOIC_02473	CJAFHHKB_03172	PGKOBBFE_03571
secE		Protein translocase subunit SecE	3	3	1	4	7				371	371	371	EMJFJOIC_03964	CJAFHHKB_03762	PGKOBBFE_03813
gshB_1		Glutathione synthetase	3	3	1	1	109				1034	1034	1034	EMJFJOIC_03778	CJAFHHKB_02789	PGKOBBFE_00763
ihfB		Integration host factor subunit beta	3	3	1	1	1545				287	287	287	EMJFJOIC_00088	CJAFHHKB_03063	PGKOBBFE_01022
baeS_2		Signal transduction histidine-protein kinase BaeS	3	3	1	2	44				1259	1259	1259	EMJFJOIC_02911	CJAFHHKB_01647	PGKOBBFE_01675
rlmE		Ribosomal RNA large subunit methyltransferase E	3	3	1	1	163				629	629	629	EMJFJOIC_03403	CJAFHHKB_00591	PGKOBBFE_00816
group_2468		hypothetical protein	3	3	1	1	1570				191	191	191	EMJFJOIC_00063	CJAFHHKB_03038	PGKOBBFE_01047
group_2469		hypothetical protein	3	3	1	1	570				518	518	518	EMJFJOIC_02406	CJAFHHKB_00978	PGKOBBFE_01434
pbpE_2		Penicillin-binding protein 4*	3	3	1	1	742				1136	1142	1138	EMJFJOIC_03870	CJAFHHKB_02551	PGKOBBFE_03204
fbcH		Cytochrome b/c1	3	3	1	1	1454				701	701	701	EMJFJOIC_01777	CJAFHHKB_01861	PGKOBBFE_01786
group_2471		hypothetical protein	3	3	1	1	990				404	404	404	EMJFJOIC_01462	CJAFHHKB_01341	PGKOBBFE_02847
aat		Leucyl/phenylalanyl-tRNA--protein transferase	3	3	1	1	2359				710	710	710	EMJFJOIC_02666	CJAFHHKB_01589	PGKOBBFE_00470
group_2473		hypothetical protein	3	3	1	1	3838				374	374	374	EMJFJOIC_02080	CJAFHHKB_00088	PGKOBBFE_00065
rpsG		30S ribosomal protein S7	3	3	1	4	16				470	470	470	EMJFJOIC_03955	CJAFHHKB_03753	PGKOBBFE_03822
nadK		NAD kinase	3	3	1	1	230				878	878	878	EMJFJOIC_03468	CJAFHHKB_00524	PGKOBBFE_00880
hemE		Uroporphyrinogen decarboxylase	3	3	1	1	2797				1064	1064	1064	EMJFJOIC_02037	CJAFHHKB_00799	PGKOBBFE_01186
nifH_1		Nitrogenase iron protein	3	3	1	1	1655				668	668	668	EMJFJOIC_00494	CJAFHHKB_02309	PGKOBBFE_02499
group_2478		hypothetical protein	3	3	1	1	1755				122	122	122	EMJFJOIC_00404	CJAFHHKB_03883	PGKOBBFE_03349
rpsB		30S ribosomal protein S2	3	3	1	1	3405				728	728	728	EMJFJOIC_02209	CJAFHHKB_00383	PGKOBBFE_03368
group_2480		hypothetical protein	3	3	1	1	1977				275	275	275	EMJFJOIC_00139	CJAFHHKB_02116	PGKOBBFE_00977
group_2481		hypothetical protein	3	3	1	1	1459				1145	1145	1145	EMJFJOIC_01772	CJAFHHKB_01866	PGKOBBFE_01781
group_2482		hypothetical protein	3	3	1	1	2503				413	413	413	EMJFJOIC_01725	CJAFHHKB_01174	PGKOBBFE_01737
ppiB		Peptidyl-prolyl cis-trans isomerase B	3	3	1	1	3260				494	494	494	EMJFJOIC_00808	CJAFHHKB_03775	PGKOBBFE_03593
tatA		Sec-independent protein translocase protein TatA	3	3	1	1	2842				230	230	230	EMJFJOIC_01992	CJAFHHKB_00754	PGKOBBFE_01231
group_2485		hypothetical protein	3	3	1	1	2344				344	344	344	EMJFJOIC_02651	CJAFHHKB_01574	PGKOBBFE_00455
group_2486		hypothetical protein	3	3	1	1	2226				464	464	464	EMJFJOIC_02585	CJAFHHKB_01942	PGKOBBFE_00630
mepM_3		Murein DD-endopeptidase MepM	3	3	1	1	398				899	899	899	EMJFJOIC_02243	CJAFHHKB_00819	PGKOBBFE_02629
pal		Peptidoglycan-associated lipoprotein	3	3	1	1	2319				542	542	542	EMJFJOIC_00907	CJAFHHKB_01544	PGKOBBFE_00424
group_2489		hypothetical protein	3	3	1	1	1959				605	605	605	EMJFJOIC_00118	CJAFHHKB_03934	PGKOBBFE_00997
hemA		Glutamyl-tRNA reductase	3	3	1	1	96				1250	1250	1250	EMJFJOIC_03765	CJAFHHKB_02776	PGKOBBFE_00750
group_2491		hypothetical protein	3	3	1	1	2290				350	350	350	EMJFJOIC_00936	CJAFHHKB_01515	PGKOBBFE_00395
crr		PTS system glucose-specific EIIA component	3	3	1	1	2090				509	509	509	EMJFJOIC_02452	CJAFHHKB_03964	PGKOBBFE_03000
coaBC		Coenzyme A biosynthesis bifunctional protein CoaBC	3	3	1	1	434				1196	1196	1196	EMJFJOIC_02279	CJAFHHKB_00855	PGKOBBFE_02665
group_2494		hypothetical protein	3	3	1	1	1463				800	800	800	EMJFJOIC_01768	CJAFHHKB_01870	PGKOBBFE_01777
rpsQ		30S ribosomal protein S17	3	3	1	4	32				248	248	248	EMJFJOIC_03983	CJAFHHKB_03739	PGKOBBFE_03726
engB		putative GTP-binding protein EngB	3	3	1	1	712				656	656	656	EMJFJOIC_00609	CJAFHHKB_02588	PGKOBBFE_01550
group_2497		hypothetical protein	3	3	1	1	905				377	377	377	EMJFJOIC_03123	CJAFHHKB_01107	PGKOBBFE_02250
pflA		Pyruvate formate-lyase 1-activating enzyme	3	3	1	1	312				740	740	740	EMJFJOIC_00681	CJAFHHKB_03573	PGKOBBFE_02993
cutA		Divalent-cation tolerance protein CutA	3	3	1	1	2966				323	323	323	EMJFJOIC_01874	CJAFHHKB_00639	PGKOBBFE_01347
susB		Glucan 1,4-alpha-glucosidase SusB	3	3	1	1	2078				2129	2129	2129	EMJFJOIC_00005	CJAFHHKB_02022	PGKOBBFE_03012
group_2500		hypothetical protein	3	3	1	1	3571			Hypothetical protein with no hits to refseq/uniprot/clusters/cdd/tigrfams/pfam overlapping another protein with hits	101	101	101	EMJFJOIC_01360	CJAFHHKB_03287	PGKOBBFE_00315
group_2501		hypothetical protein	3	3	1	1	2329				245	245	245	EMJFJOIC_02636	CJAFHHKB_01562	PGKOBBFE_00440
surE		5'/3'-nucleotidase SurE	3	3	1	1	3891				749	749	749	EMJFJOIC_01248	CJAFHHKB_00044	PGKOBBFE_00021
fadR_1		Fatty acid metabolism regulator protein	3	3	1	1	1818				761	761	761	EMJFJOIC_00340	CJAFHHKB_03646	PGKOBBFE_03147
fliG		Flagellar motor switch protein FliG	3	3	1	1	4228				1043	1043	1043	EMJFJOIC_01079	CJAFHHKB_03412	PGKOBBFE_02096
trxA_1		Thioredoxin 1	3	3	1	1	1237				326	326	326	EMJFJOIC_03917	CJAFHHKB_03663	PGKOBBFE_01995
cspD		Cold shock-like protein CspD	3	3	1	1	2354				206	206	206	EMJFJOIC_02661	CJAFHHKB_01584	PGKOBBFE_00465
rplU		50S ribosomal protein L21	3	3	1	1	3541				311	311	311	EMJFJOIC_01390	CJAFHHKB_03257	PGKOBBFE_00345
truB		tRNA pseudouridine synthase B	3	3	1	1	173				947	947	947	EMJFJOIC_03415	CJAFHHKB_00579	PGKOBBFE_00828
pstS		Phosphate-binding protein PstS	3	3	1	1	257				971	971	971	EMJFJOIC_03495	CJAFHHKB_00497	PGKOBBFE_00907
group_251		Acetyltransferase	3	3	1	1	2075				440	458	452	EMJFJOIC_00008	CJAFHHKB_02025	PGKOBBFE_03015
group_2510		hypothetical protein	3	3	1	1	3807				290	290	290	EMJFJOIC_02961	CJAFHHKB_00115	PGKOBBFE_00092
group_2511		hypothetical protein	3	3	1	1	2933				158	158	158	EMJFJOIC_01905	CJAFHHKB_00670	PGKOBBFE_01316
rpmA		50S ribosomal protein L27	3	3	1	1	3542				254	254	254	EMJFJOIC_01389	CJAFHHKB_03258	PGKOBBFE_00344
rpmD		50S ribosomal protein L30	3	3	1	4	41				182	182	182	EMJFJOIC_03992	CJAFHHKB_03730	PGKOBBFE_03717
nqrE_1		Na(+)-translocating NADH-quinone reductase subunit E	3	3	1	1	3477				608	608	608	EMJFJOIC_02139	CJAFHHKB_00451	PGKOBBFE_00951
rimM		Ribosome maturation factor RimM	3	3	1	1	3733				530	530	530	EMJFJOIC_03035	CJAFHHKB_00189	PGKOBBFE_00166
comEA		ComE operon protein 1	3	3	1	1	3237				299	299	299	EMJFJOIC_00782	CJAFHHKB_03126	PGKOBBFE_03225
pykA		Pyruvate kinase II	3	3	1	1	2023				1439	1439	1439	EMJFJOIC_00187	CJAFHHKB_02068	PGKOBBFE_03058
petA		Ubiquinol-cytochrome c reductase iron-sulfur subunit	3	3	1	1	1452				590	590	590	EMJFJOIC_01779	CJAFHHKB_01859	PGKOBBFE_01788
group_2519		hypothetical protein	3	3	1	1	3420				230	230	230	EMJFJOIC_02194	CJAFHHKB_00398	PGKOBBFE_03401
amiB		N-acetylmuramoyl-L-alanine amidase AmiB	3	3	1	1	1445				1319	1319	1319	EMJFJOIC_01786	CJAFHHKB_01852	PGKOBBFE_01795
flgG		Flagellar basal-body rod protein FlgG	3	3	1	1	4245				788	788	788	EMJFJOIC_01096	CJAFHHKB_02398	PGKOBBFE_02113
fre		NAD(P)H-flavin reductase	3	3	1	1	1245				698	698	698	EMJFJOIC_03925	CJAFHHKB_03907	PGKOBBFE_01987
fliN		Flagellar motor switch protein FliN	3	3	1	1	4221				383	383	383	EMJFJOIC_01072	CJAFHHKB_03419	PGKOBBFE_02089
hupA		DNA-binding protein HU 1	3	3	1	1	1317				272	272	272	EMJFJOIC_03303	CJAFHHKB_02186	PGKOBBFE_01915
group_2525		hypothetical protein	3	3	1	1	3224				524	524	524	EMJFJOIC_00769	CJAFHHKB_03113	PGKOBBFE_03237
zntR_1		HTH-type transcriptional regulator ZntR	3	3	1	1	2808				476	476	476	EMJFJOIC_02026	CJAFHHKB_00788	PGKOBBFE_01197
gcvH		Glycine cleavage system H protein	3	3	1	1	864				389	389	389	EMJFJOIC_03160	CJAFHHKB_01068	PGKOBBFE_02213
hemL		Glutamate-1-semialdehyde 2,1-aminomutase	3	3	1	1	3674				1286	1286	1286	EMJFJOIC_03085	CJAFHHKB_00244	PGKOBBFE_00217
rpsH		30S ribosomal protein S8	3	3	1	4	37				392	392	392	EMJFJOIC_03988	CJAFHHKB_03734	PGKOBBFE_03721
malL		Oligo-1,6-glucosidase	3	3	1	1	2059				1625	1625	1625	EMJFJOIC_00018	CJAFHHKB_02036	PGKOBBFE_03026
rpoH		RNA polymerase sigma factor RpoH	3	3	1	1	579				857	857	857	EMJFJOIC_02415	CJAFHHKB_00987	PGKOBBFE_01443
sdhD		Succinate dehydrogenase hydrophobic membrane anchor subunit	3	3	1	1	2442				347	347	347	EMJFJOIC_02749	CJAFHHKB_02506	PGKOBBFE_00553
group_2532		hypothetical protein	3	3	1	1	3195				356	356	356	EMJFJOIC_00739	CJAFHHKB_03084	PGKOBBFE_03266
group_2533		hypothetical protein	3	3	1	1	3417				389	389	389	EMJFJOIC_02197	CJAFHHKB_00395	PGKOBBFE_03356
group_2534		hypothetical protein	3	3	1	1	1087				581	581	581	EMJFJOIC_03701	CJAFHHKB_03563	PGKOBBFE_03305
carB		Carbamoyl-phosphate synthase large chain	3	3	1	1	157				3221	3221	3221	EMJFJOIC_03397	CJAFHHKB_00597	PGKOBBFE_00810
group_2536		hypothetical protein	3	3	1	1	3617				245	245	245	EMJFJOIC_01319	CJAFHHKB_00300	PGKOBBFE_00274
mnmG		tRNA uridine 5-carboxymethylaminomethyl modification enzyme MnmG	3	3	1	2	122				1889	1889	1889	EMJFJOIC_02812	CJAFHHKB_01746	PGKOBBFE_01577
rdgB		dITP/XTP pyrophosphatase	3	3	1	1	3805				599	599	599	EMJFJOIC_02963	CJAFHHKB_00117	PGKOBBFE_00094
crt_2		Short-chain-enoyl-CoA hydratase	3	3	1	1	2462				1130	1130	1130	EMJFJOIC_02768	CJAFHHKB_02525	PGKOBBFE_00572
nudL		putative Nudix hydrolase NudL	3	3	1	1	2038				569	569	569	EMJFJOIC_00034	CJAFHHKB_02050	PGKOBBFE_03040
rplL		50S ribosomal protein L7/L12	3	3	1	4	12				368	368	368	EMJFJOIC_03959	CJAFHHKB_03757	PGKOBBFE_03818
rpsA		30S ribosomal protein S1	3	3	1	1	1546				1667	1667	1667	EMJFJOIC_00087	CJAFHHKB_03062	PGKOBBFE_01023
dgkA		Diacylglycerol kinase	3	3	1	1	2376				371	371	371	EMJFJOIC_02683	CJAFHHKB_03642	PGKOBBFE_00487
group_2543		Putative esterase	3	3	1	1	3082				449	449	449	EMJFJOIC_01564	CJAFHHKB_02912	PGKOBBFE_02764
dtpA		Dipeptide and tripeptide permease A	3	3	1	1	1478				1409	1409	1409	EMJFJOIC_01753	CJAFHHKB_01885	PGKOBBFE_01762
ccoN1		Cbb3-type cytochrome c oxidase subunit CcoN1	3	3	1	1	1958				1427	1427	1427	EMJFJOIC_00117	CJAFHHKB_03933	PGKOBBFE_00998
nhaR		Transcriptional activator protein NhaR	3	3	1	1	3713				908	908	908	EMJFJOIC_03055	CJAFHHKB_00209	PGKOBBFE_00186
group_2547		hypothetical protein	3	3	1	1	2654				521	521	521	EMJFJOIC_01587	CJAFHHKB_01319	PGKOBBFE_02310
group_2548		hypothetical protein	3	3	1	1	3836				206	206	206	EMJFJOIC_02078	CJAFHHKB_00090	PGKOBBFE_00067
trkA		Trk system potassium uptake protein TrkA	3	3	1	3	72				1409	1409	1409	EMJFJOIC_03570	CJAFHHKB_02882	PGKOBBFE_02879
group_255		hypothetical protein	3	3	1	1	1591				665	665	665	EMJFJOIC_00041	CJAFHHKB_03350	PGKOBBFE_01068
trmD		tRNA (guanine-N(1)-)-methyltransferase	3	3	1	1	3734				746	746	746	EMJFJOIC_03034	CJAFHHKB_00188	PGKOBBFE_00165
iscA		Iron-binding protein IscA	3	3	1	1	1665				323	323	323	EMJFJOIC_00484	CJAFHHKB_02299	PGKOBBFE_02489
rplQ		50S ribosomal protein L17	3	3	1	4	57				392	392	392	EMJFJOIC_03999	CJAFHHKB_03723	PGKOBBFE_03711
cspG		Cold shock-like protein CspG	3	3	1	1	3841				209	209	209	EMJFJOIC_02083	CJAFHHKB_00085	PGKOBBFE_00062
grxD		Glutaredoxin 4	3	3	1	1	2120				350	350	350	EMJFJOIC_02480	CJAFHHKB_03165	PGKOBBFE_03578
rpsI		30S ribosomal protein S9	3	3	1	1	2938				392	392	392	EMJFJOIC_01900	CJAFHHKB_00665	PGKOBBFE_01321
pspA		Phage shock protein A	3	3	1	1	3244				683	683	683	EMJFJOIC_00789	CJAFHHKB_03133	PGKOBBFE_03612
ybaB		Nucleoid-associated protein YbaB	3	3	1	1	1759				329	329	329	EMJFJOIC_00400	CJAFHHKB_03887	PGKOBBFE_03345
hfq		RNA-binding protein Hfq	3	3	1	1	1448				278	278	278	EMJFJOIC_01783	CJAFHHKB_01855	PGKOBBFE_01792
gsk		Inosine-guanosine kinase	3	3	1	1	1765				1304	1304	1304	EMJFJOIC_00394	CJAFHHKB_03893	PGKOBBFE_03339
group_256		hypothetical protein	3	3	1	1	1584				1169	1169	1169	EMJFJOIC_00048	CJAFHHKB_03024	PGKOBBFE_01061
group_2560		hypothetical protein	3	3	1	1	3277				239	239	239	EMJFJOIC_00814	CJAFHHKB_02468	PGKOBBFE_03796
pgsA		CDP-diacylglycerol--glycerol-3-phosphate 3-phosphatidyltransferase	3	3	1	1	2129				557	557	557	EMJFJOIC_02492	CJAFHHKB_03153	PGKOBBFE_03856
group_2562		hypothetical protein	3	3	1	1	3320				176	176	176	EMJFJOIC_00853	CJAFHHKB_02428	PGKOBBFE_02573
nifH_2		Nitrogenase iron protein	3	3	1	1	3963				743	743	743	EMJFJOIC_01165	CJAFHHKB_02336	PGKOBBFE_02175
rnpA		Ribonuclease P protein component	3	3	1	2	132				362	362	362	EMJFJOIC_02821	CJAFHHKB_01738	PGKOBBFE_01585
group_2565		hypothetical protein	3	3	1	1	1147				740	740	740	EMJFJOIC_03641	CJAFHHKB_03474	PGKOBBFE_03660
group_2566		hypothetical protein	3	3	1	1	120				566	566	566	EMJFJOIC_03789	CJAFHHKB_02800	PGKOBBFE_00774
pdeB_4		Cyclic di-GMP phosphodiesterase PdeB	3	3	1	1	1190				1922	1922	1922	EMJFJOIC_03595	CJAFHHKB_03518	PGKOBBFE_02032
nqrF_1		Na(+)-translocating NADH-quinone reductase subunit F	3	3	1	1	3476				1217	1217	1217	EMJFJOIC_02140	CJAFHHKB_00450	PGKOBBFE_00952
atpH		ATP synthase subunit delta	3	3	1	2	114				533	533	533	EMJFJOIC_02804	CJAFHHKB_01754	PGKOBBFE_01569
ybfF		Esterase YbfF	3	3	1	1	1580				767	794	785	EMJFJOIC_00052	CJAFHHKB_03027	PGKOBBFE_01058
ilvH		Acetolactate synthase isozyme 3 small subunit	3	3	1	1	2181				494	494	494	EMJFJOIC_02544	CJAFHHKB_01983	PGKOBBFE_00675
fkpB		FKBP-type 16 kDa peptidyl-prolyl cis-trans isomerase	3	3	1	1	3771				392	392	392	EMJFJOIC_02997	CJAFHHKB_00151	PGKOBBFE_00128
group_2572		hypothetical protein	3	3	1	1	2142				236	236	236	EMJFJOIC_02504	CJAFHHKB_03140	PGKOBBFE_03897
group_2573		putative transcriptional regulatory protein	3	3	1	1	2811				725	725	725	EMJFJOIC_02023	CJAFHHKB_00785	PGKOBBFE_01200
fabR		HTH-type transcriptional repressor FabR	3	3	1	2	6				617	617	617	EMJFJOIC_02949	CJAFHHKB_01609	PGKOBBFE_01713
ptsN		Nitrogen regulatory protein	3	3	1	1	2914				443	443	443	EMJFJOIC_01924	CJAFHHKB_00689	PGKOBBFE_01297
rph		Ribonuclease PH	3	3	1	1	441				713	713	713	EMJFJOIC_02285	CJAFHHKB_00861	PGKOBBFE_02671
rpsJ		30S ribosomal protein S10	3	3	1	4	22				311	311	311	EMJFJOIC_03973	CJAFHHKB_03749	PGKOBBFE_03736
exbB		Biopolymer transport protein ExbB	3	3	1	1	2315				689	689	689	EMJFJOIC_00911	CJAFHHKB_01540	PGKOBBFE_00420
psiE		Protein PsiE	3	3	1	1	1657				404	404	404	EMJFJOIC_00492	CJAFHHKB_02307	PGKOBBFE_02497
msrA		Peptide methionine sulfoxide reductase MsrA	3	3	1	1	1577				479	479	479	EMJFJOIC_00055	CJAFHHKB_03030	PGKOBBFE_01055
rpoE_1		ECF RNA polymerase sigma-E factor	3	3	1	1	3717				578	578	578	EMJFJOIC_03051	CJAFHHKB_00205	PGKOBBFE_00182
group_2581	cheV_2	Chemotaxis protein CheV	3	3	1	1	4252				920	920	920	EMJFJOIC_01103	CJAFHHKB_02391	PGKOBBFE_02120
fldA		Flavodoxin	3	3	1	1	1583				527	527	527	EMJFJOIC_00049	CJAFHHKB_03025	PGKOBBFE_01060
dapB		4-hydroxy-tetrahydrodipicolinate reductase	3	3	1	1	155				815	815	815	EMJFJOIC_03395	CJAFHHKB_00599	PGKOBBFE_00808
mmgC_1		Acyl-CoA dehydrogenase	3	3	1	1	3336				1169	1169	1169	EMJFJOIC_00869	CJAFHHKB_02412	PGKOBBFE_02589
ftsL		Cell division protein FtsL	3	3	1	1	412				314	314	314	EMJFJOIC_02257	CJAFHHKB_00833	PGKOBBFE_02643
rpoD		RNA polymerase sigma factor RpoD	3	3	1	1	3658				1838	1838	1838	EMJFJOIC_03100	CJAFHHKB_00260	PGKOBBFE_00233
group_2587		hypothetical protein	3	3	1	1	2497				680	680	680	EMJFJOIC_01731	CJAFHHKB_01168	PGKOBBFE_01743
group_2588		hypothetical protein	3	3	1	1	1629				695	695	695	EMJFJOIC_00520	CJAFHHKB_03801	PGKOBBFE_02525
csgD_3		CsgBAC operon transcriptional regulatory protein	3	3	1	1	3078				662	662	662	EMJFJOIC_01566	CJAFHHKB_02917	PGKOBBFE_02759
acrB		Multidrug efflux pump subunit AcrB	3	3	1	2	164				3149	3149	3149	EMJFJOIC_02852	CJAFHHKB_01706	PGKOBBFE_01616
lrp_2		Leucine-responsive regulatory protein	3	3	1	1	1998				503	503	503	EMJFJOIC_00161	CJAFHHKB_02094	PGKOBBFE_03533
dnaQ		DNA polymerase III subunit epsilon	3	3	1	1	1884				728	728	728	EMJFJOIC_00274	CJAFHHKB_03012	PGKOBBFE_01130
asnC		Regulatory protein AsnC	3	3	1	1	1006				461	461	461	EMJFJOIC_01475	CJAFHHKB_01328	PGKOBBFE_02860
yciV		5'-3' exoribonuclease	3	3	1	1	1735				860	860	860	EMJFJOIC_00416	CJAFHHKB_03853	PGKOBBFE_02423
group_2595		hypothetical protein	3	3	1	1	307				98	98	98	EMJFJOIC_00686	CJAFHHKB_03578	PGKOBBFE_02988
clpS		ATP-dependent Clp protease adapter protein ClpS	3	3	1	1	2355				308	308	308	EMJFJOIC_02662	CJAFHHKB_01585	PGKOBBFE_00466
greA		Transcription elongation factor GreA	3	3	1	1	158				476	476	476	EMJFJOIC_03398	CJAFHHKB_00596	PGKOBBFE_00811
glyQ		Glycine--tRNA ligase alpha subunit	3	3	1	2	141				905	905	905	EMJFJOIC_02830	CJAFHHKB_01728	PGKOBBFE_01594
group_2599		hypothetical protein	3	3	1	1	2676				1172	1172	1172	EMJFJOIC_01494	CJAFHHKB_01138	PGKOBBFE_02281
group_260		hypothetical protein	3	3	1	1	1567				785	848	827	EMJFJOIC_00066	CJAFHHKB_03041	PGKOBBFE_01044
thlA		Acetyl-CoA acetyltransferase	3	3	1	1	2458				1190	1190	1190	EMJFJOIC_02764	CJAFHHKB_02521	PGKOBBFE_00568
fccA_1		Fumarate reductase flavoprotein subunit	3	3	1	1	2666				1796	1796	1796	EMJFJOIC_01484	CJAFHHKB_01130	PGKOBBFE_02272
crp		cAMP-activated global transcriptional regulator CRP	3	3	1	1	1467				635	635	635	EMJFJOIC_01764	CJAFHHKB_01874	PGKOBBFE_01773
sapF		Putrescine export system ATP-binding protein SapF	3	3	1	1	3250				785	785	785	EMJFJOIC_00795	CJAFHHKB_03788	PGKOBBFE_03606
group_2604		hypothetical protein	3	3	1	1	2547				284	284	284	EMJFJOIC_01688	CJAFHHKB_01218	PGKOBBFE_02410
rpsU		30S ribosomal protein S21	3	3	1	1	3661				215	215	215	EMJFJOIC_03097	CJAFHHKB_00257	PGKOBBFE_00230
bolA		DNA-binding transcriptional regulator BolA	3	3	1	1	126				299	299	299	EMJFJOIC_03795	CJAFHHKB_02806	PGKOBBFE_00780
group_2607		hypothetical protein	3	3	1	1	4097				278	278	278	EMJFJOIC_00965	CJAFHHKB_01487	PGKOBBFE_00367
group_2608		hypothetical protein	3	3	1	1	3108				170	170	170	EMJFJOIC_01275	CJAFHHKB_00487	PGKOBBFE_00915
tdh		L-threonine 3-dehydrogenase	3	3	1	1	707				1025	1025	1025	EMJFJOIC_00604	CJAFHHKB_02593	PGKOBBFE_01545
hcr_2		NADH oxidoreductase HCR	3	3	1	1	1557				359	359	359	EMJFJOIC_00076	CJAFHHKB_03051	PGKOBBFE_01034
prmC		Release factor glutamine methyltransferase	3	3	1	1	98				842	842	842	EMJFJOIC_03767	CJAFHHKB_02778	PGKOBBFE_00752
sdhE		FAD assembly factor SdhE	3	3	1	1	3714				251	251	251	EMJFJOIC_03054	CJAFHHKB_00208	PGKOBBFE_00185
ptsH		Phosphocarrier protein HPr	3	3	1	1	2088				257	257	257	EMJFJOIC_02450	CJAFHHKB_03962	PGKOBBFE_03002
group_2613		hypothetical protein	3	3	1	1	2886				173	173	173	EMJFJOIC_01952	CJAFHHKB_00716	PGKOBBFE_01270
group_2614		PhoH-like protein	3	3	1	1	1347				1394	1394	1394	EMJFJOIC_03332	CJAFHHKB_02216	PGKOBBFE_01886
group_2615		Purine nucleoside phosphoramidase	3	3	1	1	2228				350	350	350	EMJFJOIC_02587	CJAFHHKB_01940	PGKOBBFE_00628
pyrP		Uracil permease	3	3	1	1	2119				1235	1235	1235	EMJFJOIC_02479	CJAFHHKB_03166	PGKOBBFE_03577
rpsT		30S ribosomal protein S20	3	3	1	1	3766				266	266	266	EMJFJOIC_03002	CJAFHHKB_00156	PGKOBBFE_00133
uspE_1		Universal stress protein E	3	3	1	1	1967				932	932	932	EMJFJOIC_00126	CJAFHHKB_03942	PGKOBBFE_00989
gpt		Xanthine phosphoribosyltransferase	3	3	1	1	952				566	566	566	EMJFJOIC_01424	CJAFHHKB_03859	PGKOBBFE_02810
gph_1		Phosphoglycolate phosphatase	3	3	1	1	1554				773	773	773	EMJFJOIC_00079	CJAFHHKB_03054	PGKOBBFE_01031
secY		Protein translocase subunit SecY	3	3	1	4	61				1340	1340	1340	EMJFJOIC_03994	CJAFHHKB_03728	PGKOBBFE_03715
fdhB1_2		Formate dehydrogenase iron-sulfur subunit	3	3	1	2	72				569	569	569	EMJFJOIC_02883	CJAFHHKB_01675	PGKOBBFE_01647
group_2622		hypothetical protein	3	3	1	1	1219				167	167	167	EMJFJOIC_03899	CJAFHHKB_03681	PGKOBBFE_02013
betI_2		HTH-type transcriptional regulator BetI	3	3	1	1	528				653	653	653	EMJFJOIC_02368	CJAFHHKB_00940	PGKOBBFE_01398
group_2624		hypothetical protein	3	3	1	1	3960				473	473	473	EMJFJOIC_01168	CJAFHHKB_02333	PGKOBBFE_02178
ydjF		Phage shock protein A	3	3	1	1	2502				686	686	686	EMJFJOIC_01726	CJAFHHKB_01173	PGKOBBFE_01738
mdtA_5		Multidrug resistance protein MdtA	3	3	1	1	2439				1064	1064	1064	EMJFJOIC_02746	CJAFHHKB_02503	PGKOBBFE_00550
group_2627		hypothetical protein	3	3	1	1	1324				311	311	311	EMJFJOIC_03310	CJAFHHKB_02193	PGKOBBFE_01908
cdsA		Phosphatidate cytidylyltransferase	3	3	1	1	3400				857	857	857	EMJFJOIC_02214	CJAFHHKB_00378	PGKOBBFE_03373
sspB		Stringent starvation protein B	3	3	1	1	1456				458	458	458	EMJFJOIC_01775	CJAFHHKB_01863	PGKOBBFE_01784
group_263		hypothetical protein	3	3	1	1	1550				524	524	524	EMJFJOIC_00083	CJAFHHKB_03058	PGKOBBFE_01027
lpdA		Dihydrolipoyl dehydrogenase	3	3	1	1	2790				1427	1427	1427	EMJFJOIC_02044	CJAFHHKB_00806	PGKOBBFE_03812
cheX		CheY-P phosphatase CheX	3	3	1	1	2955				464	464	464	EMJFJOIC_01884	CJAFHHKB_00649	PGKOBBFE_01337
frr		Ribosome-recycling factor	3	3	1	1	3402				557	557	557	EMJFJOIC_02212	CJAFHHKB_00380	PGKOBBFE_03371
group_2633		hypothetical protein	3	3	1	1	3421				371	371	371	EMJFJOIC_02193	CJAFHHKB_00399	PGKOBBFE_03402
panB		3-methyl-2-oxobutanoate hydroxymethyltransferase	3	3	1	1	2689				794	794	794	EMJFJOIC_01507	CJAFHHKB_01151	PGKOBBFE_02294
caiB		L-carnitine CoA-transferase	3	3	1	1	3447				1226	1226	1226	EMJFJOIC_02169	CJAFHHKB_00423	PGKOBBFE_03427
rspR		HTH-type transcriptional repressor RspR	3	3	1	1	342				671	671	671	EMJFJOIC_00652	CJAFHHKB_03330	PGKOBBFE_03457
rpmC		50S ribosomal protein L29	3	3	1	4	31				191	191	191	EMJFJOIC_03982	CJAFHHKB_03740	PGKOBBFE_03727
prmB		50S ribosomal protein L3 glutamine methyltransferase	3	3	1	1	3159				944	944	944	EMJFJOIC_00708	CJAFHHKB_03600	PGKOBBFE_02966
pta		Phosphate acetyltransferase	3	3	1	1	309				2138	2138	2138	EMJFJOIC_00684	CJAFHHKB_03576	PGKOBBFE_02990
aspC_2		Aspartate aminotransferase	3	3	1	1	1549				1190	1190	1190	EMJFJOIC_00084	CJAFHHKB_03059	PGKOBBFE_01026
group_2640		hypothetical protein	3	3	1	1	1321				311	311	311	EMJFJOIC_03307	CJAFHHKB_02190	PGKOBBFE_01911
group_2641		hypothetical protein	3	3	1	1	754				437	437	437	EMJFJOIC_03858	CJAFHHKB_02668	PGKOBBFE_03193
group_2642		hypothetical protein	3	3	1	1	2967				608	608	608	EMJFJOIC_01873	CJAFHHKB_00638	PGKOBBFE_01348
acpP_4		Acyl carrier protein	3	3	1	1	464				248	248	248	EMJFJOIC_02308	CJAFHHKB_00883	PGKOBBFE_02693
prpB		2-methylisocitrate lyase	3	3	1	1	2135				878	878	878	EMJFJOIC_02498	CJAFHHKB_03147	PGKOBBFE_03850
tatC		Sec-independent protein translocase protein TatC	3	3	1	1	2840				755	755	755	EMJFJOIC_01994	CJAFHHKB_00756	PGKOBBFE_01229
ruvB		Holliday junction ATP-dependent DNA helicase RuvB	3	3	1	1	1937				1013	1013	1013	EMJFJOIC_00221	CJAFHHKB_03374	PGKOBBFE_01092
group_2649		hypothetical protein	3	3	1	1	246				386	386	386	EMJFJOIC_03484	CJAFHHKB_00508	PGKOBBFE_00896
group_265		hypothetical protein	3	3	1	1	1536				332	332	332	EMJFJOIC_00097	CJAFHHKB_03072	PGKOBBFE_01013
lpxC		UDP-3-O-acyl-N-acetylglucosamine deacetylase	3	3	1	1	400				893	893	893	EMJFJOIC_02245	CJAFHHKB_00821	PGKOBBFE_02631
bamD_2		Outer membrane protein assembly factor BamD	3	3	1	1	729				623	623	623	EMJFJOIC_03884	CJAFHHKB_02565	PGKOBBFE_03218
yjjP		Inner membrane protein YjjP	3	3	1	1	3544				761	761	761	EMJFJOIC_01387	CJAFHHKB_03260	PGKOBBFE_00342
rimP		Ribosome maturation factor RimP	3	3	1	1	169				503	503	503	EMJFJOIC_03411	CJAFHHKB_00583	PGKOBBFE_00824
rlmH		Ribosomal RNA large subunit methyltransferase H	3	3	1	1	75				470	470	470	EMJFJOIC_03736	CJAFHHKB_02747	PGKOBBFE_00721
proQ		RNA chaperone ProQ	3	3	1	1	2155				641	641	641	EMJFJOIC_02518	CJAFHHKB_02009	PGKOBBFE_00701
group_2656		hypothetical protein	3	3	1	1	3215				386	386	386	EMJFJOIC_00760	CJAFHHKB_03104	PGKOBBFE_03246
kdnA		8-amino-3,8-dideoxy-alpha-D-manno-octulosonate transaminase	3	3	1	1	2095				1187	1187	1187	EMJFJOIC_02457	CJAFHHKB_03188	PGKOBBFE_03555
atpE		ATP synthase subunit c	3	3	1	2	116				251	251	251	EMJFJOIC_02806	CJAFHHKB_01752	PGKOBBFE_01571
nusB		N utilization substance protein B	3	3	1	1	3872				404	404	404	EMJFJOIC_02109	CJAFHHKB_00063	PGKOBBFE_00040
ampC		Beta-lactamase	3	3	1	1	1531				1142	1142	1142	EMJFJOIC_00102	CJAFHHKB_03077	PGKOBBFE_01008
hpt		Hypoxanthine phosphoribosyltransferase	3	3	1	1	2698				530	530	530	EMJFJOIC_01516	CJAFHHKB_01161	PGKOBBFE_02303
acpP_1		Acyl carrier protein	3	3	1	1	2394				233	233	233	EMJFJOIC_02701	CJAFHHKB_03624	PGKOBBFE_00505
trpR		Trp operon repressor	3	3	1	1	3745				353	353	353	EMJFJOIC_03023	CJAFHHKB_00177	PGKOBBFE_00154
group_2663		hypothetical protein	3	3	1	1	115				275	275	275	EMJFJOIC_03784	CJAFHHKB_02795	PGKOBBFE_00769
phoP_3		Transcriptional regulatory protein PhoP	3	3	1	1	1631				674	674	674	EMJFJOIC_00518	CJAFHHKB_03803	PGKOBBFE_02523
rpsO		30S ribosomal protein S15	3	3	1	1	174				269	269	269	EMJFJOIC_03416	CJAFHHKB_00578	PGKOBBFE_00829
rpsD		30S ribosomal protein S4	3	3	1	4	59				620	620	620	EMJFJOIC_03997	CJAFHHKB_03725	PGKOBBFE_03713
yiaW		Inner membrane protein YiaW	3	3	1	1	3561				389	389	389	EMJFJOIC_01370	CJAFHHKB_03277	PGKOBBFE_00325
rpoC		DNA-directed RNA polymerase subunit beta'	3	3	1	4	14				4214	4214	4214	EMJFJOIC_03957	CJAFHHKB_03755	PGKOBBFE_03820
rpsP		30S ribosomal protein S16	3	3	1	1	3732				251	251	251	EMJFJOIC_03036	CJAFHHKB_00190	PGKOBBFE_00167
ibpA		Small heat shock protein IbpA	3	3	1	1	1860				437	437	437	EMJFJOIC_00298	CJAFHHKB_02988	PGKOBBFE_01154
ftsA_1		Cell division protein FtsA	3	3	1	1	402				1235	1235	1235	EMJFJOIC_02247	CJAFHHKB_00823	PGKOBBFE_02633
kdnB		3-deoxy-alpha-D-manno-octulosonate 8-oxidase	3	3	1	1	2096				1070	1070	1070	EMJFJOIC_02458	CJAFHHKB_03187	PGKOBBFE_03556
group_2673		hypothetical protein	3	3	1	1	1138				305	305	305	EMJFJOIC_03650	CJAFHHKB_03465	PGKOBBFE_03651
sucD		Succinate--CoA ligase [ADP-forming] subunit alpha	3	3	1	1	2448				872	872	872	EMJFJOIC_02755	CJAFHHKB_02512	PGKOBBFE_00559
group_2675		hypothetical protein	3	3	1	1	604				197	197	197	EMJFJOIC_02439	CJAFHHKB_01012	PGKOBBFE_01468
gluP		Rhomboid protease GluP	3	3	1	1	2587				1082	1082	1082	EMJFJOIC_01649	CJAFHHKB_01256	PGKOBBFE_02370
group_2677		hypothetical protein	3	3	1	1	2007				200	200	200	EMJFJOIC_00170	CJAFHHKB_02085	PGKOBBFE_03524
group_2678		hypothetical protein	3	3	1	1	2123				1265	1265	1265	EMJFJOIC_02483	CJAFHHKB_03162	PGKOBBFE_03581
group_2679		hypothetical protein	3	3	1	1	3638				170	170	170	EMJFJOIC_01299	CJAFHHKB_00281	PGKOBBFE_00254
corC_1		Magnesium and cobalt efflux protein CorC	3	3	1	1	83				875	875	875	EMJFJOIC_03744	CJAFHHKB_02755	PGKOBBFE_00729
crcB		Putative fluoride ion transporter CrcB	3	3	1	1	1994				374	374	374	EMJFJOIC_00157	CJAFHHKB_02098	PGKOBBFE_03537
fdx_2		2Fe-2S ferredoxin	3	3	1	1	1668				335	335	335	EMJFJOIC_00481	CJAFHHKB_02296	PGKOBBFE_02486
ispG		4-hydroxy-3-methylbut-2-en-1-yl diphosphate synthase (flavodoxin)	3	3	1	1	3972				1115	1115	1115	EMJFJOIC_01156	CJAFHHKB_02345	PGKOBBFE_02166
group_2684		hypothetical protein	3	3	1	1	2087				392	392	392	EMJFJOIC_02449	CJAFHHKB_03961	PGKOBBFE_03003
phnD		Phosphate-import protein PhnD	3	3	1	1	1632				920	920	920	EMJFJOIC_00517	CJAFHHKB_03804	PGKOBBFE_02522
sdhC		Succinate dehydrogenase cytochrome b556 subunit	3	3	1	1	2441				395	395	395	EMJFJOIC_02748	CJAFHHKB_02505	PGKOBBFE_00552
thrS		Threonine--tRNA ligase	3	3	1	1	2004				1928	1928	1928	EMJFJOIC_00167	CJAFHHKB_02088	PGKOBBFE_03527
yfiA_1		Ribosome-associated factor Y	3	3	1	1	3924				356	356	356	EMJFJOIC_01211	CJAFHHKB_00006	PGKOBBFE_03777
slyD_1		FKBP-type peptidyl-prolyl cis-trans isomerase SlyD	3	3	1	1	3747				578	578	578	EMJFJOIC_03021	CJAFHHKB_00175	PGKOBBFE_00152
bepA_3		Beta-barrel assembly-enhancing protease	3	3	1	1	2114				1457	1457	1457	EMJFJOIC_02474	CJAFHHKB_03171	PGKOBBFE_03572
group_2691		hypothetical protein	3	3	1	1	3977				533	533	533	EMJFJOIC_01151	CJAFHHKB_02350	PGKOBBFE_02161
gfa		Glutathione-dependent formaldehyde-activating enzyme	3	3	1	1	2077				404	404	404	EMJFJOIC_00006	CJAFHHKB_02023	PGKOBBFE_03013
rpmF		50S ribosomal protein L32	3	3	1	1	2389				170	170	170	EMJFJOIC_02696	CJAFHHKB_03629	PGKOBBFE_00500
rplO		50S ribosomal protein L15	3	3	1	4	42				434	434	434	EMJFJOIC_03993	CJAFHHKB_03729	PGKOBBFE_03716
oxyR_2		Hydrogen peroxide-inducible genes activator	3	3	1	1	523				890	890	890	EMJFJOIC_02363	CJAFHHKB_00935	PGKOBBFE_01393
group_2696		hypothetical protein	3	3	1	1	3225				1355	1355	1355	EMJFJOIC_00770	CJAFHHKB_03114	PGKOBBFE_03236
pasT		Persistence and stress-resistance toxin PasT	3	3	1	1	3951				431	431	431	EMJFJOIC_01177	CJAFHHKB_02324	PGKOBBFE_02187
infC		Translation initiation factor IF-3	3	3	1	1	2003				335	335	335	EMJFJOIC_00166	CJAFHHKB_02089	PGKOBBFE_03528
ompR_1		Transcriptional regulatory protein OmpR	3	3	1	1	629				725	725	725	EMJFJOIC_00533	CJAFHHKB_01020	PGKOBBFE_01476
group_270		hypothetical protein	3	3	1	1	1510				188	497	291	EMJFJOIC_00116	CJAFHHKB_03932	PGKOBBFE_00999
group_2700		Cytochrome c'	3	3	1	1	3744				461	461	461	EMJFJOIC_03024	CJAFHHKB_00178	PGKOBBFE_00155
group_2701		hypothetical protein	3	3	1	1	3904				185	185	185	EMJFJOIC_01229	CJAFHHKB_00024	PGKOBBFE_00002
group_2702		hypothetical protein	3	3	1	1	1962				479	479	479	EMJFJOIC_00121	CJAFHHKB_03937	PGKOBBFE_00994
dksA_1		RNA polymerase-binding transcription factor DksA	3	3	1	1	2685				443	443	443	EMJFJOIC_01503	CJAFHHKB_01147	PGKOBBFE_02290
udk		Uridine kinase	3	3	1	1	2365				635	635	635	EMJFJOIC_02672	CJAFHHKB_01595	PGKOBBFE_00476
group_2705		hypothetical protein	3	3	1	1	369				971	971	971	EMJFJOIC_00625	CJAFHHKB_03304	PGKOBBFE_03431
group_2706		hypothetical protein	3	3	1	1	1315				173	173	173	EMJFJOIC_03301	CJAFHHKB_02184	PGKOBBFE_01917
ytrA		HTH-type transcriptional repressor YtrA	3	3	1	3	36				380	380	380	EMJFJOIC_03531	CJAFHHKB_02845	PGKOBBFE_02918
mdtA_2		Multidrug resistance protein MdtA	3	3	1	1	920				1223	1223	1223	EMJFJOIC_03112	CJAFHHKB_01122	PGKOBBFE_02264
tpiA		Triosephosphate isomerase	3	3	1	1	167				782	782	782	EMJFJOIC_03407	CJAFHHKB_00587	PGKOBBFE_00820
copA_1		Copper-exporting P-type ATPase A	3	3	1	1	1963				2411	2411	2411	EMJFJOIC_00122	CJAFHHKB_03938	PGKOBBFE_00993
group_2710		hypothetical protein	3	3	1	1	904				431	431	431	EMJFJOIC_03124	CJAFHHKB_01106	PGKOBBFE_02249
prfA		Peptide chain release factor RF1	3	3	1	1	97				1085	1085	1085	EMJFJOIC_03766	CJAFHHKB_02777	PGKOBBFE_00751
tsf		Elongation factor Ts	3	3	1	1	3404				848	848	848	EMJFJOIC_02210	CJAFHHKB_00382	PGKOBBFE_03369
group_2713		hypothetical protein	3	3	1	1	3705				1019	1019	1019	EMJFJOIC_03063	CJAFHHKB_00217	PGKOBBFE_00194
etfA_1		Electron transfer flavoprotein subunit alpha	3	3	1	1	3350				923	923	923	EMJFJOIC_00882	CJAFHHKB_00331	PGKOBBFE_02603
ccmB		Heme exporter protein B	3	3	1	4	52				686	686	686	EMJFJOIC_04028	CJAFHHKB_03718	PGKOBBFE_03706
erpA		Iron-sulfur cluster insertion protein ErpA	3	3	1	1	3680				350	350	350	EMJFJOIC_03080	CJAFHHKB_00239	PGKOBBFE_00212
group_2717		hypothetical protein	3	3	1	1	2118				1091	1091	1091	EMJFJOIC_02478	CJAFHHKB_03167	PGKOBBFE_03576
hexR		HTH-type transcriptional regulator HexR	3	3	1	1	2022				854	854	854	EMJFJOIC_00186	CJAFHHKB_02069	PGKOBBFE_03508
rpsL		30S ribosomal protein S12	3	3	1	4	15				374	374	374	EMJFJOIC_03956	CJAFHHKB_03754	PGKOBBFE_03821
group_272		hypothetical protein	3	3	1	1	1964				185	185	185	EMJFJOIC_00123	CJAFHHKB_03939	PGKOBBFE_00992
group_2720		hypothetical protein	3	3	1	1	3026				128	128	128	EMJFJOIC_01863	CJAFHHKB_00621	PGKOBBFE_01365
group_2721		hypothetical protein	3	3	1	1	357				197	197	197	EMJFJOIC_00637	CJAFHHKB_03316	PGKOBBFE_03443
group_2722		hypothetical protein	3	3	1	1	1088				623	623	623	EMJFJOIC_03700	CJAFHHKB_03562	PGKOBBFE_03304
group_2723		hypothetical protein	3	3	1	1	3782				512	512	512	EMJFJOIC_02988	CJAFHHKB_00142	PGKOBBFE_00119
pdxA		4-hydroxythreonine-4-phosphate dehydrogenase	3	3	1	1	3552				998	998	998	EMJFJOIC_01379	CJAFHHKB_03268	PGKOBBFE_00334
spoT		Bifunctional (p)ppGpp synthase/hydrolase SpoT	3	3	1	1	451				2105	2105	2105	EMJFJOIC_02298	CJAFHHKB_00870	PGKOBBFE_02680
zapA		Cell division protein ZapA	3	3	1	1	870				308	308	308	EMJFJOIC_03155	CJAFHHKB_01073	PGKOBBFE_02218
group_2727		hypothetical protein	3	3	1	1	1537				176	176	176	EMJFJOIC_00096	CJAFHHKB_03071	PGKOBBFE_01014
blaI		Penicillinase repressor	3	3	1	1	772				377	377	377	EMJFJOIC_03241	CJAFHHKB_02684	PGKOBBFE_03471
truA		tRNA pseudouridine synthase A	3	3	1	1	1674				785	785	785	EMJFJOIC_00475	CJAFHHKB_02290	PGKOBBFE_02480
group_273		hypothetical protein	3	3	1	1	1969				623	623	623	EMJFJOIC_00128	CJAFHHKB_03944	PGKOBBFE_00987
ffh		Signal recognition particle protein	3	3	1	1	3731				1373	1373	1373	EMJFJOIC_03037	CJAFHHKB_00191	PGKOBBFE_00168
group_2731		hypothetical protein	3	3	1	1	3377				1244	1244	1244	EMJFJOIC_02237	CJAFHHKB_00355	PGKOBBFE_03396
mraZ		Transcriptional regulator MraZ	3	3	1	1	414				458	458	458	EMJFJOIC_02259	CJAFHHKB_00835	PGKOBBFE_02645
iscR		HTH-type transcriptional regulator IscR	3	3	1	1	1662				461	461	461	EMJFJOIC_00487	CJAFHHKB_02302	PGKOBBFE_02492
metJ		Met repressor	3	3	1	1	1408				314	314	314	EMJFJOIC_01836	CJAFHHKB_01811	PGKOBBFE_01836
group_2735		hypothetical protein	3	3	1	1	358				563	563	563	EMJFJOIC_00636	CJAFHHKB_03315	PGKOBBFE_03442
nfuA		Fe/S biogenesis protein NfuA	3	3	1	2	37				578	578	578	EMJFJOIC_02918	CJAFHHKB_01640	PGKOBBFE_01682
group_2737		hypothetical protein	3	3	1	1	3568				401	401	401	EMJFJOIC_01363	CJAFHHKB_03284	PGKOBBFE_00318
sucA		2-oxoglutarate dehydrogenase E1 component	3	3	1	1	2445				2822	2822	2822	EMJFJOIC_02752	CJAFHHKB_02509	PGKOBBFE_00556
fabZ		3-hydroxyacyl-[acyl-carrier-protein] dehydratase FabZ	3	3	1	1	3394				461	461	461	EMJFJOIC_02220	CJAFHHKB_00372	PGKOBBFE_03379
puuB_4		Gamma-glutamylputrescine oxidoreductase	3	3	1	1	1978				1331	1331	1331	EMJFJOIC_00140	CJAFHHKB_02115	PGKOBBFE_00976
group_2740		hypothetical protein	3	3	1	1	1334				293	293	293	EMJFJOIC_03320	CJAFHHKB_02203	PGKOBBFE_01898
group_2741		hypothetical protein	3	3	1	1	498				563	563	563	EMJFJOIC_02341	CJAFHHKB_00915	PGKOBBFE_01372
sspA		Stringent starvation protein A	3	3	1	1	1455				629	629	629	EMJFJOIC_01776	CJAFHHKB_01862	PGKOBBFE_01785
mreB		Rod shape-determining protein MreB	3	3	1	1	1286				1049	1049	1049	EMJFJOIC_03272	CJAFHHKB_02153	PGKOBBFE_01948
group_2744		hypothetical protein	3	3	1	1	1222				638	638	638	EMJFJOIC_03902	CJAFHHKB_03678	PGKOBBFE_02010
rplA		50S ribosomal protein L1	3	3	1	4	10				701	701	701	EMJFJOIC_03961	CJAFHHKB_03759	PGKOBBFE_03816
dmsA		Dimethyl sulfoxide reductase DmsA	3	3	1	1	1120				2213	2213	2213	EMJFJOIC_03668	CJAFHHKB_03530	PGKOBBFE_03272
rplB		50S ribosomal protein L2	3	3	1	4	26				827	827	827	EMJFJOIC_03977	CJAFHHKB_03745	PGKOBBFE_03732
groS		10 kDa chaperonin	3	3	1	1	1360				290	290	290	EMJFJOIC_03345	CJAFHHKB_02230	PGKOBBFE_01872
group_2749		hypothetical protein	3	3	1	1	4218				269	269	269	EMJFJOIC_01069	CJAFHHKB_03422	PGKOBBFE_02086
group_275		hypothetical protein	3	3	1	1	1980				1058	1079	1072	EMJFJOIC_00142	CJAFHHKB_02113	PGKOBBFE_00974
group_2750		Split-Soret cytochrome c	3	3	1	1	2652				821	821	821	EMJFJOIC_01589	CJAFHHKB_01317	PGKOBBFE_02312
tdk		Thymidine kinase	3	3	1	1	3347				578	578	578	EMJFJOIC_00879	CJAFHHKB_00328	PGKOBBFE_02600
group_2752		Cyclic diguanosine monophosphate-binding protein	3	3	1	1	197				368	368	368	EMJFJOIC_03437	CJAFHHKB_00557	PGKOBBFE_00850
ftsE		Cell division ATP-binding protein FtsE	3	3	1	1	581				701	701	701	EMJFJOIC_02417	CJAFHHKB_00989	PGKOBBFE_01445
cspC		Cold shock protein CspC	3	3	1	1	2404				206	206	206	EMJFJOIC_02711	CJAFHHKB_03614	PGKOBBFE_00515
cysK		Cysteine synthase A	3	3	1	1	321				968	968	968	EMJFJOIC_00672	CJAFHHKB_03347	PGKOBBFE_03841
group_2756		hypothetical protein	3	3	1	1	3687				620	620	620	EMJFJOIC_03073	CJAFHHKB_00232	PGKOBBFE_00205
ygjV		Inner membrane protein YgjV	3	3	1	1	3471				512	512	512	EMJFJOIC_02145	CJAFHHKB_00446	PGKOBBFE_00956
group_2758		hypothetical protein	3	3	1	1	3083				251	251	251	EMJFJOIC_01563	CJAFHHKB_02911	PGKOBBFE_02765
group_2759		hypothetical protein	3	3	1	1	2296				704	704	704	EMJFJOIC_00930	CJAFHHKB_01521	PGKOBBFE_00401
group_276		hypothetical protein	3	3	1	1	1982				1010	1010	1010	EMJFJOIC_00144	CJAFHHKB_02111	PGKOBBFE_00972
group_2760		hypothetical protein	3	3	1	1	2471				470	470	470	EMJFJOIC_02777	CJAFHHKB_02534	PGKOBBFE_00581
ypjD		Inner membrane protein YpjD	3	3	1	1	3730				788	788	788	EMJFJOIC_03038	CJAFHHKB_00192	PGKOBBFE_00169
ftsZ		Cell division protein FtsZ	3	3	1	1	401				1175	1175	1175	EMJFJOIC_02246	CJAFHHKB_00822	PGKOBBFE_02632
era		GTPase Era	3	3	1	1	3724				995	995	995	EMJFJOIC_03044	CJAFHHKB_00198	PGKOBBFE_00175
group_2764		hypothetical protein	3	3	1	1	1333				125	125	125	EMJFJOIC_03319	CJAFHHKB_02202	PGKOBBFE_01899
infA		Translation initiation factor IF-1	3	3	1	1	2357				218	218	218	EMJFJOIC_02664	CJAFHHKB_01587	PGKOBBFE_00468
group_2766		hypothetical protein	3	3	1	1	877				317	317	317	EMJFJOIC_03148	CJAFHHKB_01081	PGKOBBFE_02225
natB		ABC transporter permease protein NatB	3	3	1	3	33				1136	1136	1136	EMJFJOIC_03528	CJAFHHKB_02842	PGKOBBFE_02921
metL		Bifunctional aspartokinase/homoserine dehydrogenase 2	3	3	1	1	1410				2393	2393	2393	EMJFJOIC_01834	CJAFHHKB_01813	PGKOBBFE_01834
group_2769		hypothetical protein	3	3	1	1	2596				827	827	827	EMJFJOIC_01643	CJAFHHKB_01262	PGKOBBFE_02364
dsrF		Intracellular sulfur oxidation protein DsrF	3	3	1	1	1989				356	356	356	EMJFJOIC_00152	CJAFHHKB_02103	PGKOBBFE_03542
fadH_2		putative 2,4-dienoyl-CoA reductase	3	3	1	1	1541				815	815	815	EMJFJOIC_00092	CJAFHHKB_03067	PGKOBBFE_01018
gpmI		2,3-bisphosphoglycerate-independent phosphoglycerate mutase	3	3	1	3	11				1544	1544	1544	EMJFJOIC_03503	CJAFHHKB_02829	PGKOBBFE_02934
group_2772		hypothetical protein	3	3	1	1	3612				389	389	389	EMJFJOIC_01324	CJAFHHKB_00305	PGKOBBFE_00279
tadA_2		tRNA-specific adenosine deaminase	3	3	1	1	850				440	440	440	EMJFJOIC_03172	CJAFHHKB_01059	PGKOBBFE_03674
esiB_1		Secretory immunoglobulin A-binding protein EsiB	3	3	1	1	568				1418	1418	1418	EMJFJOIC_02404	CJAFHHKB_00976	PGKOBBFE_01432
parE		DNA topoisomerase 4 subunit B	3	3	1	1	1431				1886	1886	1886	EMJFJOIC_01804	CJAFHHKB_01834	PGKOBBFE_01813
group_2776		hypothetical protein	3	3	1	1	1847				941	941	941	EMJFJOIC_00311	CJAFHHKB_02975	PGKOBBFE_01167
mltF		Membrane-bound lytic murein transglycosylase F	3	3	1	1	3982				1430	1430	1430	EMJFJOIC_01146	CJAFHHKB_02355	PGKOBBFE_02156
mepA_3		Multidrug export protein MepA	3	3	1	1	1359				1367	1367	1367	EMJFJOIC_03344	CJAFHHKB_02229	PGKOBBFE_01873
group_2779		putative zinc protease	3	3	1	1	557				1448	1448	1448	EMJFJOIC_02393	CJAFHHKB_00965	PGKOBBFE_01421
group_278		hypothetical protein	3	3	1	1	1992				119	119	119	EMJFJOIC_00155	CJAFHHKB_02100	PGKOBBFE_03539
spuE		Spermidine-binding periplasmic protein SpuE	3	3	1	1	3649				1100	1100	1100	EMJFJOIC_01288	CJAFHHKB_00270	PGKOBBFE_00243
group_2781		hypothetical protein	3	3	1	1	2576				1133	1133	1133	EMJFJOIC_01660	CJAFHHKB_01245	PGKOBBFE_02381
czcA_4		Cobalt-zinc-cadmium resistance protein CzcA	3	3	1	1	1355				3074	3074	3074	EMJFJOIC_03340	CJAFHHKB_02225	PGKOBBFE_01877
lapB_1		Lipopolysaccharide assembly protein B	3	3	1	1	1543				1160	1160	1160	EMJFJOIC_00090	CJAFHHKB_03065	PGKOBBFE_01020
group_2784		hypothetical protein	3	3	1	1	360				845	845	845	EMJFJOIC_00634	CJAFHHKB_03313	PGKOBBFE_03440
group_2785		putative FAD-linked oxidoreductase	3	3	1	1	2692				2804	2804	2804	EMJFJOIC_01510	CJAFHHKB_01154	PGKOBBFE_02297
group_2786		putative S-adenosylmethionine-dependent methyltransferase/MSMEI_2290	3	3	1	1	4139				740	740	740	EMJFJOIC_00995	CJAFHHKB_01408	PGKOBBFE_03098
group_2787	mcpQ_1	Methyl-accepting chemotaxis protein McpQ	3	3	1	1	1776				1502	1502	1502	EMJFJOIC_00383	CJAFHHKB_03230	PGKOBBFE_03328
glpE_1		Thiosulfate sulfurtransferase GlpE	3	3	1	1	2175				980	980	980	EMJFJOIC_02538	CJAFHHKB_01989	PGKOBBFE_00681
gltA_1		Citrate synthase	3	3	1	1	2440				1286	1286	1286	EMJFJOIC_02747	CJAFHHKB_02504	PGKOBBFE_00551
ycdF		Glucose 1-dehydrogenase 2	3	3	1	1	2006				740	740	740	EMJFJOIC_00169	CJAFHHKB_02086	PGKOBBFE_03525
group_2790		hypothetical protein	3	3	1	1	1868				911	911	911	EMJFJOIC_00290	CJAFHHKB_02996	PGKOBBFE_01146
feoB		Fe(2+) transporter FeoB	3	3	1	1	3276				2294	2294	2294	EMJFJOIC_00813	CJAFHHKB_02469	PGKOBBFE_03795
yjjG		Pyrimidine 5'-nucleotidase YjjG	3	3	1	1	1249				677	677	677	EMJFJOIC_03929	CJAFHHKB_03903	PGKOBBFE_01983
lpxD		UDP-3-O-(3-hydroxymyristoyl)glucosamine N-acyltransferase	3	3	1	1	3395				1025	1025	1025	EMJFJOIC_02219	CJAFHHKB_00373	PGKOBBFE_03378
add2		Aminodeoxyfutalosine deaminase	3	3	1	1	719				995	995	995	EMJFJOIC_00616	CJAFHHKB_02581	PGKOBBFE_03873
group_2795		hypothetical protein	3	3	1	1	2289				788	788	788	EMJFJOIC_00937	CJAFHHKB_01514	PGKOBBFE_00394
group_2796		hypothetical protein	3	3	1	1	4088				440	440	440	EMJFJOIC_00956	CJAFHHKB_01496	PGKOBBFE_00376
purN		Phosphoribosylglycinamide formyltransferase	3	3	1	1	2303				644	644	644	EMJFJOIC_00923	CJAFHHKB_01528	PGKOBBFE_00408
group_2798		hypothetical protein	3	3	1	1	3487				725	725	725	EMJFJOIC_02130	CJAFHHKB_00460	PGKOBBFE_00942
moaB		Molybdenum cofactor biosynthesis protein B	3	3	1	2	54				530	530	530	EMJFJOIC_02901	CJAFHHKB_01657	PGKOBBFE_01665
eco		Ecotin	3	3	1	1	2017				557	557	557	EMJFJOIC_00181	CJAFHHKB_02074	PGKOBBFE_03513
outN		Type II secretion system protein N	3	3	1	1	585				761	761	761	EMJFJOIC_02421	CJAFHHKB_00993	PGKOBBFE_01449
group_2801		47 kDa outer membrane protein	3	3	1	1	420				1352	1352	1352	EMJFJOIC_02265	CJAFHHKB_00841	PGKOBBFE_02651
group_2802		hypothetical protein	3	3	1	1	192				929	929	929	EMJFJOIC_03432	CJAFHHKB_00562	PGKOBBFE_00845
cqsS		CAI-1 autoinducer sensor kinase/phosphatase CqsS	3	3	1	1	3577				1184	1184	1184	EMJFJOIC_01354	CJAFHHKB_03293	PGKOBBFE_00309
yidZ_2		HTH-type transcriptional regulator YidZ	3	3	1	1	2183				926	926	926	EMJFJOIC_02546	CJAFHHKB_01981	PGKOBBFE_00673
galE		UDP-glucose 4-epimerase	3	3	1	1	1697				1010	1010	1010	EMJFJOIC_00451	CJAFHHKB_02269	PGKOBBFE_02459
argP		HTH-type transcriptional regulator ArgP	3	3	1	1	2111				887	887	887	EMJFJOIC_02471	CJAFHHKB_03174	PGKOBBFE_03569
rutR		HTH-type transcriptional regulator RutR	3	3	1	1	1181				608	608	608	EMJFJOIC_03607	CJAFHHKB_03506	PGKOBBFE_02045
ptsP		Phosphoenolpyruvate-dependent phosphotransferase system	3	3	1	1	3708				2231	2231	2231	EMJFJOIC_03060	CJAFHHKB_00214	PGKOBBFE_00191
group_2809		6-hydroxy-D-nicotine oxidase	3	3	1	1	2279				1385	1385	1385	EMJFJOIC_00948	CJAFHHKB_01504	PGKOBBFE_00384
smrA_1		putative DNA endonuclease SmrA	3	3	1	1	2027				590	590	590	EMJFJOIC_00191	CJAFHHKB_02064	PGKOBBFE_03054
group_2810		hypothetical protein	3	3	1	1	1425				758	758	758	EMJFJOIC_01810	CJAFHHKB_01828	PGKOBBFE_01819
cmoA		Carboxy-S-adenosyl-L-methionine synthase	3	3	1	1	1931				731	731	731	EMJFJOIC_00227	CJAFHHKB_03380	PGKOBBFE_01098
phoA_2		Alkaline phosphatase	3	3	1	1	3833				1637	1637	1637	EMJFJOIC_02075	CJAFHHKB_00093	PGKOBBFE_00070
napA_1		Periplasmic nitrate reductase	3	3	1	1	2186				2495	2495	2495	EMJFJOIC_02549	CJAFHHKB_01978	PGKOBBFE_00670
ubiI		2-octaprenylphenol hydroxylase	3	3	1	1	866				1208	1208	1208	EMJFJOIC_03158	CJAFHHKB_01070	PGKOBBFE_02215
talB		Transaldolase B	3	3	1	1	3758				956	956	956	EMJFJOIC_03010	CJAFHHKB_00164	PGKOBBFE_00141
glmU		Bifunctional protein GlmU	3	3	1	2	108				1364	1364	1364	EMJFJOIC_02798	CJAFHHKB_01760	PGKOBBFE_01563
mdtN_3		Multidrug resistance protein MdtN	3	3	1	1	1295				971	971	971	EMJFJOIC_03281	CJAFHHKB_02162	PGKOBBFE_01939
barA_3		Signal transduction histidine-protein kinase BarA	3	3	1	1	1348				3698	3698	3698	EMJFJOIC_03333	CJAFHHKB_02217	PGKOBBFE_01885
guaA		GMP synthase [glutamine-hydrolyzing]	3	3	1	1	3980				1577	1577	1577	EMJFJOIC_01148	CJAFHHKB_02353	PGKOBBFE_02158
group_282		hypothetical protein	3	3	1	1	2029				479	479	479	EMJFJOIC_00193	CJAFHHKB_02062	PGKOBBFE_03052
apr_1		Subtilisin DY	3	3	1	1	3494				1829	1829	1829	EMJFJOIC_02125	CJAFHHKB_00466	PGKOBBFE_00936
speE_1		Polyamine aminopropyltransferase	3	3	1	1	2504				1643	1643	1643	EMJFJOIC_01724	CJAFHHKB_01175	PGKOBBFE_01736
pstA		Phosphate transport system permease protein PstA	3	3	1	1	2262				1652	1652	1652	EMJFJOIC_02620	CJAFHHKB_01907	PGKOBBFE_00597
group_2823		hypothetical protein	3	3	1	1	3926				1085	1085	1085	EMJFJOIC_01209	CJAFHHKB_00004	PGKOBBFE_03779
csrD		RNase E specificity factor CsrD	3	3	1	1	1264				1910	1910	1910	EMJFJOIC_03253	CJAFHHKB_02134	PGKOBBFE_01967
holA		DNA polymerase III subunit delta	3	3	1	1	78				1031	1031	1031	EMJFJOIC_03739	CJAFHHKB_02750	PGKOBBFE_00724
ahpF		NADH dehydrogenase	3	3	1	1	992				1565	1565	1565	EMJFJOIC_01464	CJAFHHKB_01339	PGKOBBFE_02849
mnmE		tRNA modification GTPase MnmE	3	3	1	2	129				1361	1361	1361	EMJFJOIC_02819	CJAFHHKB_01740	PGKOBBFE_01583
flgF		Flagellar basal-body rod protein FlgF	3	3	1	1	4246				743	743	743	EMJFJOIC_01097	CJAFHHKB_02397	PGKOBBFE_02114
dppA		Periplasmic dipeptide transport protein	3	3	1	1	3246				1643	1643	1643	EMJFJOIC_00791	CJAFHHKB_03792	PGKOBBFE_03610
queC		7-cyano-7-deazaguanine synthase	3	3	1	1	1951				683	683	683	EMJFJOIC_00202	CJAFHHKB_03355	PGKOBBFE_01073
ifcA		Fumarate reductase flavoprotein subunit	3	3	1	1	1702				1559	1559	1559	EMJFJOIC_00446	CJAFHHKB_02265	PGKOBBFE_02455
mepM_4		Murein DD-endopeptidase MepM	3	3	1	1	3203				1286	1286	1286	EMJFJOIC_00748	CJAFHHKB_03092	PGKOBBFE_03258
group_2832		hypothetical protein	3	3	1	1	818				470	470	470	EMJFJOIC_03203	CJAFHHKB_01031	PGKOBBFE_03697
fabG2		putative oxidoreductase	3	3	1	1	2464				758	758	758	EMJFJOIC_02770	CJAFHHKB_02527	PGKOBBFE_00574
bcr		Bicyclomycin resistance protein	3	3	1	1	2179				1220	1220	1220	EMJFJOIC_02542	CJAFHHKB_01985	PGKOBBFE_00677
futA1		Iron uptake protein A1	3	3	1	1	3533				1007	1007	1007	EMJFJOIC_01398	CJAFHHKB_03249	PGKOBBFE_00353
adeQ		Adenine permease AdeQ	3	3	1	1	146				1289	1289	1289	EMJFJOIC_03386	CJAFHHKB_00608	PGKOBBFE_00799
group_2837		hypothetical protein	3	3	1	1	3212				764	764	764	EMJFJOIC_00757	CJAFHHKB_03101	PGKOBBFE_03249
ynfM		Inner membrane transport protein YnfM	3	3	1	1	4148				1217	1217	1217	EMJFJOIC_01010	CJAFHHKB_01393	PGKOBBFE_03113
metB		Cystathionine gamma-synthase	3	3	1	1	1409				1166	1166	1166	EMJFJOIC_01835	CJAFHHKB_01812	PGKOBBFE_01835
glpG_2		Rhomboid protease GlpG	3	3	1	1	1950				584	584	584	EMJFJOIC_00203	CJAFHHKB_03356	PGKOBBFE_01074
dsbA_1		Thiol:disulfide interchange protein DsbA	3	3	1	1	2570				662	662	662	EMJFJOIC_01665	CJAFHHKB_01240	PGKOBBFE_02386
sirA		Dissimilatory sulfite reductase SirA	3	3	1	1	2932				1673	1673	1673	EMJFJOIC_01906	CJAFHHKB_00671	PGKOBBFE_01315
alr		Alanine racemase, biosynthetic	3	3	1	1	2953				1076	1076	1076	EMJFJOIC_01886	CJAFHHKB_00651	PGKOBBFE_01335
group_2843		Long-chain-fatty-acid--CoA ligase FadD15	3	3	1	1	3380				1967	1967	1967	EMJFJOIC_02234	CJAFHHKB_00358	PGKOBBFE_03393
pth		Peptidyl-tRNA hydrolase	3	3	1	1	89				587	587	587	EMJFJOIC_03750	CJAFHHKB_02761	PGKOBBFE_00735
cmoB		tRNA U34 carboxymethyltransferase	3	3	1	1	1930				992	992	992	EMJFJOIC_00228	CJAFHHKB_03381	PGKOBBFE_01099
group_2846		hypothetical protein	3	3	1	1	3305				686	686	686	EMJFJOIC_00839	CJAFHHKB_02442	PGKOBBFE_02559
minC		Septum site-determining protein MinC	3	3	1	1	1809				665	665	665	EMJFJOIC_00350	CJAFHHKB_03197	PGKOBBFE_03155
recG		ATP-dependent DNA helicase RecG	3	3	1	1	459				2057	2057	2057	EMJFJOIC_02303	CJAFHHKB_00878	PGKOBBFE_02688
natA_1		ABC transporter ATP-binding protein NatA	3	3	1	1	682				716	716	716	EMJFJOIC_00580	CJAFHHKB_02619	PGKOBBFE_01522
rsxG_1		Electron transport complex subunit RsxG	3	3	1	1	1942				638	638	638	EMJFJOIC_00216	CJAFHHKB_03369	PGKOBBFE_01087
mrdB		Peptidoglycan glycosyltransferase MrdB	3	3	1	1	73				1106	1106	1106	EMJFJOIC_03734	CJAFHHKB_02745	PGKOBBFE_00719
yrbG_1		Inner membrane protein YrbG	3	3	1	1	2922				959	959	959	EMJFJOIC_01916	CJAFHHKB_00681	PGKOBBFE_01305
group_2852		hypothetical protein	3	3	1	1	2431				719	719	719	EMJFJOIC_02738	CJAFHHKB_02495	PGKOBBFE_00542
coaD		Phosphopantetheine adenylyltransferase	3	3	1	1	689				476	476	476	EMJFJOIC_00587	CJAFHHKB_02612	PGKOBBFE_01529
gltP_4		Proton/glutamate-aspartate symporter	3	3	1	1	2634				1301	1301	1301	EMJFJOIC_01605	CJAFHHKB_01299	PGKOBBFE_02328
nhaD_2		Na(+)/H(+) antiporter NhaD	3	3	1	1	2584				1475	1475	1475	EMJFJOIC_01652	CJAFHHKB_01253	PGKOBBFE_02373
mphP		Phenol hydroxylase P5 protein	3	3	1	1	2294				992	992	992	EMJFJOIC_00932	CJAFHHKB_01519	PGKOBBFE_00399
cph2_5		Phytochrome-like protein cph2	3	3	1	1	2030				2204	2204	2204	EMJFJOIC_00194	CJAFHHKB_02061	PGKOBBFE_03051
pflB		Formate acetyltransferase 1	3	3	1	1	313				2282	2282	2282	EMJFJOIC_00680	CJAFHHKB_03572	PGKOBBFE_02994
group_2859		hypothetical protein	3	3	1	1	1354				410	410	410	EMJFJOIC_03339	CJAFHHKB_02224	PGKOBBFE_01878
ruvA		Holliday junction ATP-dependent DNA helicase RuvA	3	3	1	1	1936				617	617	617	EMJFJOIC_00222	CJAFHHKB_03375	PGKOBBFE_01093
bsn_1		Extracellular ribonuclease	3	3	1	1	811				1628	1628	1628	EMJFJOIC_03209	CJAFHHKB_02724	PGKOBBFE_03503
glpC		Anaerobic glycerol-3-phosphate dehydrogenase subunit C	3	3	1	1	2341				3053	3053	3053	EMJFJOIC_02648	CJAFHHKB_01571	PGKOBBFE_00452
pepD		Cytosol non-specific dipeptidase	3	3	1	1	144				1460	1460	1460	EMJFJOIC_03384	CJAFHHKB_00610	PGKOBBFE_00797
group_2863		hypothetical protein	3	3	1	1	1726				515	515	515	EMJFJOIC_00425	CJAFHHKB_02240	PGKOBBFE_02432
guaB_3		Inosine-5'-monophosphate dehydrogenase	3	3	1	1	954				419	419	419	EMJFJOIC_01426	CJAFHHKB_03857	PGKOBBFE_02812
fadR_2		Fatty acid metabolism regulator protein	3	3	1	1	1152				785	785	785	EMJFJOIC_03635	CJAFHHKB_03479	PGKOBBFE_03665
ggt		Gamma-glutamyltranspeptidase	3	3	1	1	1836				1730	1730	1730	EMJFJOIC_00322	CJAFHHKB_02964	PGKOBBFE_01178
bauC		Putative 3-oxopropanoate dehydrogenase	3	3	1	1	3641				1490	1490	1490	EMJFJOIC_01296	CJAFHHKB_00278	PGKOBBFE_00251
group_2868		hypothetical protein	3	3	1	1	491				533	536	534	EMJFJOIC_02334	CJAFHHKB_00908	PGKOBBFE_02718
srlR		Glucitol operon repressor	3	3	1	2	106				782	782	782	EMJFJOIC_02796	CJAFHHKB_01762	PGKOBBFE_01561
group_287		putative signaling protein	3	3	1	1	1932				2822	2885	2864	EMJFJOIC_00226	CJAFHHKB_03379	PGKOBBFE_01097
rbsK		Ribokinase	3	3	1	1	2581				914	914	914	EMJFJOIC_01655	CJAFHHKB_01250	PGKOBBFE_02376
rsxB_2		Electron transport complex subunit RsxB	3	3	1	1	1945				569	569	569	EMJFJOIC_00213	CJAFHHKB_03366	PGKOBBFE_01084
group_2872		hypothetical protein	3	3	1	1	211				1763	1763	1763	EMJFJOIC_03449	CJAFHHKB_00545	PGKOBBFE_00862
group_2873		Solute-binding protein	3	3	1	1	4143				1010	1010	1010	EMJFJOIC_01005	CJAFHHKB_01398	PGKOBBFE_03108
group_2874		hypothetical protein	3	3	1	1	2080				1550	1550	1550	EMJFJOIC_00003	CJAFHHKB_02020	PGKOBBFE_03010
fdnI_2		Formate dehydrogenase, nitrate-inducible, cytochrome b556(Fdn) subunit	3	3	1	1	1117				980	980	980	EMJFJOIC_03671	CJAFHHKB_03533	PGKOBBFE_03275
proA_2		Gamma-glutamyl phosphate reductase	3	3	1	1	805				1247	1247	1247	EMJFJOIC_03215	CJAFHHKB_02718	PGKOBBFE_03497
gltP_2		Proton/glutamate-aspartate symporter	3	3	1	1	602				1226	1226	1226	EMJFJOIC_02437	CJAFHHKB_01010	PGKOBBFE_01466
group_2878	uspE_1	Universal stress protein E	3	3	1	1	3046				872	872	872	EMJFJOIC_03801	CJAFHHKB_02945	PGKOBBFE_02739
ydcU		Inner membrane ABC transporter permease protein YdcU	3	3	1	1	3534				1631	1631	1631	EMJFJOIC_01397	CJAFHHKB_03250	PGKOBBFE_00352
group_288		hypothetical protein	3	3	1	1	1926				1670	1670	1670	EMJFJOIC_00232	CJAFHHKB_03385	PGKOBBFE_01103
aroC		Chorismate synthase	3	3	1	1	3158				1094	1094	1094	EMJFJOIC_00707	CJAFHHKB_03599	PGKOBBFE_02967
rhtB_1		Homoserine/homoserine lactone efflux protein	3	3	1	1	1838				617	617	617	EMJFJOIC_00320	CJAFHHKB_02966	PGKOBBFE_01176
cgtA		GTPase Obg/CgtA	3	3	1	1	3543				1163	1163	1163	EMJFJOIC_01388	CJAFHHKB_03259	PGKOBBFE_00343
argG		Argininosuccinate synthase	3	3	1	1	1083				1223	1223	1223	EMJFJOIC_03705	CJAFHHKB_03567	PGKOBBFE_03309
glpE_3		Thiosulfate sulfurtransferase GlpE	3	3	1	3	12				434	434	434	EMJFJOIC_03504	CJAFHHKB_02830	PGKOBBFE_02933
fhs		Formate--tetrahydrofolate ligase	3	3	1	1	1330				1694	1694	1694	EMJFJOIC_03316	CJAFHHKB_02199	PGKOBBFE_01902
deoC		Deoxyribose-phosphate aldolase	3	3	1	1	186				773	773	773	EMJFJOIC_03426	CJAFHHKB_00568	PGKOBBFE_00839
group_2887		hypothetical protein	3	3	1	1	2288				734	734	734	EMJFJOIC_00938	CJAFHHKB_01513	PGKOBBFE_00393
mtr		Tryptophan-specific transport protein	3	3	1	1	484				1256	1256	1256	EMJFJOIC_02328	CJAFHHKB_00902	PGKOBBFE_02712
ycdZ		Inner membrane protein YcdZ	3	3	1	1	1720				494	494	494	EMJFJOIC_00431	CJAFHHKB_02246	PGKOBBFE_02438
group_289		hypothetical protein	3	3	1	1	1922				269	269	269	EMJFJOIC_00236	CJAFHHKB_03389	PGKOBBFE_01107
dusA		tRNA-dihydrouridine(20/20a) synthase	3	3	1	1	1418				974	974	974	EMJFJOIC_01817	CJAFHHKB_01821	PGKOBBFE_01826
group_2891		hypothetical protein	3	3	1	1	4151				986	986	986	EMJFJOIC_01013	CJAFHHKB_01390	PGKOBBFE_03116
yceI		Protein YceI	3	3	1	1	3794				575	575	575	EMJFJOIC_02974	CJAFHHKB_00128	PGKOBBFE_00105
etfB		Electron transfer flavoprotein subunit beta	3	3	1	1	3351				749	749	749	EMJFJOIC_00883	CJAFHHKB_00332	PGKOBBFE_02604
caiA		Crotonobetainyl-CoA dehydrogenase	3	3	1	1	3448				1136	1136	1136	EMJFJOIC_02168	CJAFHHKB_00424	PGKOBBFE_03428
fliS		Flagellar protein FliS	3	3	1	1	4234				410	410	410	EMJFJOIC_01085	CJAFHHKB_03406	PGKOBBFE_02102
lrp_1		Leucine-responsive regulatory protein	3	3	1	1	518				461	461	461	EMJFJOIC_02358	CJAFHHKB_00930	PGKOBBFE_01388
ysnE		putative N-acetyltransferase YsnE	3	3	1	1	480				455	455	455	EMJFJOIC_02323	CJAFHHKB_00898	PGKOBBFE_02708
rfnT		Riboflavin transporter RfnT	3	3	1	1	3627				1196	1196	1196	EMJFJOIC_01309	CJAFHHKB_00290	PGKOBBFE_00264
benM		HTH-type transcriptional regulator BenM	3	3	1	1	957				893	893	893	EMJFJOIC_01429	CJAFHHKB_01373	PGKOBBFE_02815
group_290		hypothetical protein	3	3	1	1	1919				209	209	209	EMJFJOIC_00239	CJAFHHKB_03392	PGKOBBFE_01110
crt_1		Short-chain-enoyl-CoA hydratase	3	3	1	1	2461				773	773	773	EMJFJOIC_02767	CJAFHHKB_02524	PGKOBBFE_00571
group_2901		hypothetical protein	3	3	1	1	524				857	857	857	EMJFJOIC_02364	CJAFHHKB_00936	PGKOBBFE_01394
group_2902		hypothetical protein	3	3	1	1	2506				956	956	956	EMJFJOIC_01722	CJAFHHKB_01177	PGKOBBFE_01734
arsC		Arsenate reductase	3	3	1	1	2115				347	347	347	EMJFJOIC_02475	CJAFHHKB_03170	PGKOBBFE_03573
group_2904		hypothetical protein	3	3	1	1	2940				683	683	683	EMJFJOIC_01898	CJAFHHKB_00663	PGKOBBFE_01323
hrp1_1		Hypoxic response protein 1	3	3	1	2	85				1889	1889	1889	EMJFJOIC_02870	CJAFHHKB_01688	PGKOBBFE_01634
group_2906	cysJ_3	Sulfite reductase [NADPH] flavoprotein alpha-component	3	3	1	1	3412				464	464	464	EMJFJOIC_02202	CJAFHHKB_00390	PGKOBBFE_03361
group_2907		hypothetical protein	3	3	1	1	1476				332	332	332	EMJFJOIC_01755	CJAFHHKB_01883	PGKOBBFE_01764
lptG		Lipopolysaccharide export system permease protein LptG	3	3	1	1	3615				1058	1058	1058	EMJFJOIC_01321	CJAFHHKB_00302	PGKOBBFE_00276
group_2909		hypothetical protein	3	3	1	1	193				2435	2435	2435	EMJFJOIC_03433	CJAFHHKB_00561	PGKOBBFE_00846
ugpQ		Glycerophosphodiester phosphodiesterase, cytoplasmic	3	3	1	1	1436				707	707	707	EMJFJOIC_01799	CJAFHHKB_01839	PGKOBBFE_01808
group_2911		hypothetical protein	3	3	1	1	2561				1421	1433	1429	EMJFJOIC_01674	CJAFHHKB_01232	PGKOBBFE_02396
proS		Proline--tRNA ligase	3	3	1	1	3365				1709	1709	1709	EMJFJOIC_00895	CJAFHHKB_00345	PGKOBBFE_02616
ate		Putative arginyl-tRNA--protein transferase	3	3	1	1	2358				731	731	731	EMJFJOIC_02665	CJAFHHKB_01588	PGKOBBFE_00469
group_2914		putative signaling protein	3	3	1	1	3655				2450	2450	2450	EMJFJOIC_03104	CJAFHHKB_00264	PGKOBBFE_00237
relA		GTP pyrophosphokinase	3	3	1	1	3883				2204	2204	2204	EMJFJOIC_01256	CJAFHHKB_00052	PGKOBBFE_00029
rcsF		Outer membrane lipoprotein RcsF	3	3	1	1	3355				416	416	416	EMJFJOIC_00887	CJAFHHKB_00337	PGKOBBFE_02608
tesB		Acyl-CoA thioesterase 2	3	3	1	1	3322				863	863	863	EMJFJOIC_00855	CJAFHHKB_02426	PGKOBBFE_02575
yhaJ_2		HTH-type transcriptional regulator YhaJ	3	3	1	1	1841				905	905	905	EMJFJOIC_00317	CJAFHHKB_02969	PGKOBBFE_01173
deoA		Thymidine phosphorylase	3	3	1	1	187				1331	1331	1331	EMJFJOIC_03427	CJAFHHKB_00567	PGKOBBFE_00840
group_292		hypothetical protein	3	3	1	1	1912				527	527	527	EMJFJOIC_00245	CJAFHHKB_03398	PGKOBBFE_01116
group_2920		hypothetical protein	3	3	1	1	2227				497	497	497	EMJFJOIC_02586	CJAFHHKB_01941	PGKOBBFE_00629
dpp5_5		Dipeptidyl-peptidase 5	3	3	1	1	2034				2045	2045	2045	EMJFJOIC_00037	CJAFHHKB_02054	PGKOBBFE_03044
group_2922		hypothetical protein	3	3	1	2	3				461	461	461	EMJFJOIC_02952	CJAFHHKB_01606	PGKOBBFE_01716
sapB		Putrescine export system permease protein SapB	3	3	1	1	3247				1031	1031	1031	EMJFJOIC_00792	CJAFHHKB_03791	PGKOBBFE_03609
group_2924		hypothetical protein	3	3	1	1	2255				365	365	365	EMJFJOIC_02613	CJAFHHKB_01914	PGKOBBFE_00604
group_2925		hypothetical protein	3	3	1	1	3880				602	602	602	EMJFJOIC_01259	CJAFHHKB_00055	PGKOBBFE_00032
dam		DNA adenine methylase	3	3	1	1	1094				839	839	839	EMJFJOIC_03694	CJAFHHKB_03556	PGKOBBFE_03298
group_2927		hypothetical protein	3	3	1	1	1404				1712	1712	1712	EMJFJOIC_01840	CJAFHHKB_01807	PGKOBBFE_01840
iscS		Cysteine desulfurase IscS	3	3	1	1	1663				1214	1214	1214	EMJFJOIC_00486	CJAFHHKB_02301	PGKOBBFE_02491
mdtF		Multidrug resistance protein MdtF	3	3	1	1	921				3137	3137	3137	EMJFJOIC_03111	CJAFHHKB_01123	PGKOBBFE_02265
group_293		hypothetical protein	3	3	1	1	1909				788	812	804	EMJFJOIC_00248	CJAFHHKB_03401	PGKOBBFE_01119
mmsA		Methylmalonate-semialdehyde dehydrogenase [acylating]	3	3	1	1	2459				1505	1505	1505	EMJFJOIC_02765	CJAFHHKB_02522	PGKOBBFE_00569
group_2931		hypothetical protein	3	3	1	1	2216				617	617	617	EMJFJOIC_02576	CJAFHHKB_01952	PGKOBBFE_00640
group_2932		hypothetical protein	3	3	1	1	2295				431	431	431	EMJFJOIC_00931	CJAFHHKB_01520	PGKOBBFE_00400
group_2933		hypothetical protein	3	3	1	1	429				539	539	539	EMJFJOIC_02274	CJAFHHKB_00850	PGKOBBFE_02660
rhtB_4		Homoserine/homoserine lactone efflux protein	3	3	1	3	86				623	623	623	EMJFJOIC_03558	CJAFHHKB_02870	PGKOBBFE_02891
group_2935		hypothetical protein	3	3	1	1	3113				1217	1220	1218	EMJFJOIC_01270	CJAFHHKB_00482	PGKOBBFE_00920
group_2936		Putative pterin-4-alpha-carbinolamine dehydratase	3	3	1	1	4153				338	338	338	EMJFJOIC_01015	CJAFHHKB_01388	PGKOBBFE_03118
sdaC		Serine transporter	3	3	1	1	2630				1271	1271	1271	EMJFJOIC_01609	CJAFHHKB_01295	PGKOBBFE_02332
hemH_2		Ferrochelatase	3	3	1	1	1764				1013	1013	1013	EMJFJOIC_00395	CJAFHHKB_03892	PGKOBBFE_03340
ydhX_2		putative ferredoxin-like protein YdhX	3	3	1	1	2714				692	692	692	EMJFJOIC_01531	CJAFHHKB_03953	PGKOBBFE_03836
gloB_2		Hydroxyacylglutathione hydrolase	3	3	1	1	1881				779	779	779	EMJFJOIC_00277	CJAFHHKB_03009	PGKOBBFE_01133
group_2940		hypothetical protein	3	3	1	1	603				425	425	425	EMJFJOIC_02438	CJAFHHKB_01011	PGKOBBFE_01467
group_2941		hypothetical protein	3	3	1	1	3382				1037	1037	1037	EMJFJOIC_02232	CJAFHHKB_00360	PGKOBBFE_03391
proB_2		Glutamate 5-kinase	3	3	1	1	804				1100	1100	1100	EMJFJOIC_03216	CJAFHHKB_02717	PGKOBBFE_03496
group_2943		hypothetical protein	3	3	1	1	427				464	464	464	EMJFJOIC_02272	CJAFHHKB_00848	PGKOBBFE_02658
group_2944		hypothetical protein	3	3	1	2	158				539	539	539	EMJFJOIC_02846	CJAFHHKB_01712	PGKOBBFE_01610
dsdX		DsdX permease	3	3	1	1	3295				1358	1358	1358	EMJFJOIC_00830	CJAFHHKB_02450	PGKOBBFE_02551
uvrB		UvrABC system protein B	3	3	1	1	1949				2018	2018	2018	EMJFJOIC_00204	CJAFHHKB_03357	PGKOBBFE_01075
group_2947		hypothetical protein	3	3	1	1	2172				1028	1028	1028	EMJFJOIC_02535	CJAFHHKB_01992	PGKOBBFE_00684
flhA		Flagellar biosynthesis protein FlhA	3	3	1	1	4215				2099	2099	2099	EMJFJOIC_01066	CJAFHHKB_03425	PGKOBBFE_02083
nusG		Transcription termination/antitermination protein NusG	3	3	1	4	8				542	542	542	EMJFJOIC_03963	CJAFHHKB_03761	PGKOBBFE_03814
ssuA_1		Putative aliphatic sulfonates-binding protein	3	3	1	1	1875				980	980	980	EMJFJOIC_00283	CJAFHHKB_03003	PGKOBBFE_01139
yqiK		Inner membrane protein YqiK	3	3	1	1	3620				1787	1787	1787	EMJFJOIC_01316	CJAFHHKB_00297	PGKOBBFE_00271
fabB		3-oxoacyl-[acyl-carrier-protein] synthase 1	3	3	1	1	3152				1211	1211	1211	EMJFJOIC_00701	CJAFHHKB_03593	PGKOBBFE_02973
group_2952		hypothetical protein	3	3	1	1	2112				1100	1100	1100	EMJFJOIC_02472	CJAFHHKB_03173	PGKOBBFE_03570
prc		Tail-specific protease	3	3	1	1	2154				2045	2045	2045	EMJFJOIC_02517	CJAFHHKB_02010	PGKOBBFE_00702
murJ		putative lipid II flippase MurJ	3	3	1	1	3767				1559	1559	1559	EMJFJOIC_03001	CJAFHHKB_00155	PGKOBBFE_00132
group_2955		hypothetical protein	3	3	1	1	2321				1142	1142	1142	EMJFJOIC_02628	CJAFHHKB_01554	PGKOBBFE_00432
fabF_2		3-oxoacyl-[acyl-carrier-protein] synthase 2	3	3	1	1	479				1241	1241	1241	EMJFJOIC_02322	CJAFHHKB_00897	PGKOBBFE_02707
queE		7-carboxy-7-deazaguanine synthase	3	3	1	1	1953				668	668	668	EMJFJOIC_00201	CJAFHHKB_03354	PGKOBBFE_01072
yfiA_2		Ribosome-associated factor Y	3	3	1	1	3742				374	374	374	EMJFJOIC_03026	CJAFHHKB_00180	PGKOBBFE_00157
group_2959		hypothetical protein	3	3	1	1	4090				941	941	941	EMJFJOIC_00958	CJAFHHKB_01494	PGKOBBFE_00374
msrQ		Protein-methionine-sulfoxide reductase heme-binding subunit MsrQ	3	3	1	1	1873				617	617	617	EMJFJOIC_00285	CJAFHHKB_03001	PGKOBBFE_01141
group_2960		hypothetical protein	3	3	1	1	2874				578	578	578	EMJFJOIC_01963	CJAFHHKB_00726	PGKOBBFE_01260
group_2961		Putative esterase	3	3	1	3	43				428	428	428	EMJFJOIC_03538	CJAFHHKB_02852	PGKOBBFE_02911
group_2962		hypothetical protein	3	3	1	2	167				758	758	758	EMJFJOIC_02855	CJAFHHKB_01703	PGKOBBFE_01619
cheB1		Chemotaxis response regulator protein-glutamate methylesterase of group 1 operon	3	3	1	1	4208				1112	1112	1112	EMJFJOIC_01059	CJAFHHKB_03432	PGKOBBFE_02076
group_2964	hflK_1	Modulator of FtsH protease HflK	3	3	1	1	1450				1142	1142	1142	EMJFJOIC_01781	CJAFHHKB_01857	PGKOBBFE_01790
cmk		Cytidylate kinase	3	3	1	1	1547				692	692	692	EMJFJOIC_00086	CJAFHHKB_03061	PGKOBBFE_01024
group_2966		hypothetical protein	3	3	1	1	2661				2216	2216	2216	EMJFJOIC_03109	CJAFHHKB_01125	PGKOBBFE_02267
bdhA		D-beta-hydroxybutyrate dehydrogenase	3	3	1	1	2804				806	806	806	EMJFJOIC_02030	CJAFHHKB_00792	PGKOBBFE_01193
ackA		Acetate kinase	3	3	1	1	310				1196	1196	1196	EMJFJOIC_00683	CJAFHHKB_03575	PGKOBBFE_02991
group_2969		hypothetical protein	3	3	1	1	1312				860	860	860	EMJFJOIC_03298	CJAFHHKB_02181	PGKOBBFE_01920
group_297		hypothetical protein	3	3	1	1	1862				938	953	948	EMJFJOIC_00296	CJAFHHKB_02990	PGKOBBFE_01152
soj_1		Sporulation initiation inhibitor protein Soj	3	3	1	2	120				791	791	791	EMJFJOIC_02810	CJAFHHKB_01748	PGKOBBFE_01575
msrP		Protein-methionine-sulfoxide reductase catalytic subunit MsrP	3	3	1	1	1872				1025	1025	1025	EMJFJOIC_00286	CJAFHHKB_03000	PGKOBBFE_01142
putP		Sodium/proline symporter	3	3	1	1	3181				1451	1451	1451	EMJFJOIC_00726	CJAFHHKB_03696	PGKOBBFE_02948
lptD		LPS-assembly protein LptD	3	3	1	1	3554				2321	2321	2321	EMJFJOIC_01377	CJAFHHKB_03270	PGKOBBFE_00332
group_2974		Putative short-chain type dehydrogenase/reductase	3	3	1	1	3323				917	917	917	EMJFJOIC_00856	CJAFHHKB_02425	PGKOBBFE_02576
fadE_3		Acyl-coenzyme A dehydrogenase	3	3	1	1	783				2234	2234	2234	EMJFJOIC_03232	CJAFHHKB_02694	PGKOBBFE_03480
lon_2		Lon protease	3	3	1	1	3254				2357	2357	2357	EMJFJOIC_00799	CJAFHHKB_03784	PGKOBBFE_03602
plsB		Glycerol-3-phosphate acyltransferase	3	3	1	1	483				2423	2423	2423	EMJFJOIC_02327	CJAFHHKB_00901	PGKOBBFE_02711
pepB		Peptidase B	3	3	1	1	2683				1277	1277	1277	EMJFJOIC_01501	CJAFHHKB_01145	PGKOBBFE_02288
recQ		ATP-dependent DNA helicase RecQ	3	3	1	1	426				1832	1832	1832	EMJFJOIC_02271	CJAFHHKB_00847	PGKOBBFE_02657
mggB		Mannosylglucosyl-3-phosphoglycerate phosphatase	3	3	1	1	1859				1706	1706	1706	EMJFJOIC_00299	CJAFHHKB_02987	PGKOBBFE_01155
group_2980		hypothetical protein	3	3	1	1	3827				422	422	422	EMJFJOIC_02069	CJAFHHKB_00099	PGKOBBFE_00076
epsM		Type II secretion system protein M	3	3	1	1	586				476	476	476	EMJFJOIC_02422	CJAFHHKB_00994	PGKOBBFE_01450
group_2982		hypothetical protein	3	3	1	1	883				1442	1442	1442	EMJFJOIC_03142	CJAFHHKB_01087	PGKOBBFE_02231
group_2983		hypothetical protein	3	3	1	1	3455				1124	1124	1124	EMJFJOIC_02161	CJAFHHKB_00431	PGKOBBFE_00971
fumB		Fumarate hydratase class I, anaerobic	3	3	1	1	2036				1523	1523	1523	EMJFJOIC_00036	CJAFHHKB_02052	PGKOBBFE_03042
purU_2		Formyltetrahydrofolate deformylase	3	3	1	1	2264				497	497	497	EMJFJOIC_02622	CJAFHHKB_01905	PGKOBBFE_00595
proC_1		Pyrroline-5-carboxylate reductase	3	3	1	1	3809				818	818	818	EMJFJOIC_02959	CJAFHHKB_00113	PGKOBBFE_00090
asnB_1		Asparagine synthetase B [glutamine-hydrolyzing]	3	3	1	1	2300				1658	1658	1658	EMJFJOIC_00926	CJAFHHKB_01525	PGKOBBFE_00405
asd2		Aspartate-semialdehyde dehydrogenase 2	3	3	1	1	1672				1016	1016	1016	EMJFJOIC_00477	CJAFHHKB_02292	PGKOBBFE_02482
hldE		Bifunctional protein HldE	3	3	1	1	2545				1430	1430	1430	EMJFJOIC_01690	CJAFHHKB_01216	PGKOBBFE_02412
yqjG_1		Glutathionyl-hydroquinone reductase YqjG	3	3	1	1	1857				1007	1007	1007	EMJFJOIC_00301	CJAFHHKB_02985	PGKOBBFE_01157
cdd		Cytidine deaminase	3	3	1	1	2400				890	890	890	EMJFJOIC_02707	CJAFHHKB_03618	PGKOBBFE_00511
group_2991		hypothetical protein	3	3	1	1	1974				839	839	839	EMJFJOIC_00136	CJAFHHKB_02119	PGKOBBFE_00979
ftsA_2		Cell division protein FtsA	3	3	1	1	1086				1043	1043	1043	EMJFJOIC_03702	CJAFHHKB_03564	PGKOBBFE_03306
atm1		ATM1-type heavy metal exporter	3	3	1	1	931				1775	1775	1775	EMJFJOIC_01405	CJAFHHKB_03242	PGKOBBFE_00360
tcdA		tRNA threonylcarbamoyladenosine dehydratase	3	3	1	1	2981				812	812	812	EMJFJOIC_01867	CJAFHHKB_00625	PGKOBBFE_01361
thiQ		Thiamine import ATP-binding protein ThiQ	3	3	1	1	1633				665	665	665	EMJFJOIC_00516	CJAFHHKB_03805	PGKOBBFE_02521
mtnN		5'-methylthioadenosine/S-adenosylhomocysteine nucleosidase	3	3	1	1	3690				692	692	692	EMJFJOIC_03070	CJAFHHKB_00229	PGKOBBFE_00202
group_2997		hypothetical protein	3	3	1	1	364				473	473	473	EMJFJOIC_00630	CJAFHHKB_03309	PGKOBBFE_03436
mprA_2		Transcriptional repressor MprA	3	3	1	1	2890				500	500	500	EMJFJOIC_01948	CJAFHHKB_00712	PGKOBBFE_01274
aceA		Isocitrate lyase	3	3	1	1	3958				1352	1352	1352	EMJFJOIC_01170	CJAFHHKB_02331	PGKOBBFE_02180
group_300		hypothetical protein	3	3	1	1	1856				224	224	224	EMJFJOIC_00302	CJAFHHKB_02984	PGKOBBFE_01158
group_3000		hypothetical protein	3	3	1	1	2715				941	941	941	EMJFJOIC_01532	CJAFHHKB_03954	PGKOBBFE_03837
moaE		Molybdopterin synthase catalytic subunit	3	3	1	2	51				467	467	467	EMJFJOIC_02904	CJAFHHKB_01654	PGKOBBFE_01668
group_3002		hypothetical protein	3	3	1	1	3824				563	563	563	EMJFJOIC_02066	CJAFHHKB_00102	PGKOBBFE_00079
group_3003		hypothetical protein	3	3	1	1	3219				1841	1841	1841	EMJFJOIC_00764	CJAFHHKB_03108	PGKOBBFE_03242
glpK		Glycerol kinase	3	3	1	1	418				1496	1496	1496	EMJFJOIC_02263	CJAFHHKB_00839	PGKOBBFE_02649
modA_1		Molybdate-binding periplasmic protein	3	3	1	1	3460				806	806	806	EMJFJOIC_02156	CJAFHHKB_00436	PGKOBBFE_00966
yidZ_3		HTH-type transcriptional regulator YidZ	3	3	1	1	565				992	992	992	EMJFJOIC_02401	CJAFHHKB_00973	PGKOBBFE_01429
argS		Arginine--tRNA ligase	3	3	1	1	1258				1745	1745	1745	EMJFJOIC_03247	CJAFHHKB_02128	PGKOBBFE_01973
hflD		High frequency lysogenization protein HflD	3	3	1	1	2349				617	617	617	EMJFJOIC_02656	CJAFHHKB_01579	PGKOBBFE_00460
ybdM		putative serine/threonine-protein kinase YbdM	3	3	1	1	2968				1835	1835	1835	EMJFJOIC_01872	CJAFHHKB_00637	PGKOBBFE_01349
group_301		hypothetical protein	3	3	1	1	1854				872	872	872	EMJFJOIC_00304	CJAFHHKB_02982	PGKOBBFE_01160
bepE_1		Efflux pump membrane transporter BepE	3	3	1	1	3186				3254	3254	3254	EMJFJOIC_00731	CJAFHHKB_03691	PGKOBBFE_02943
group_3011		hypothetical protein	3	3	1	1	3321				392	392	392	EMJFJOIC_00854	CJAFHHKB_02427	PGKOBBFE_02574
nadC		Nicotinate-nucleotide pyrophosphorylase [carboxylating]	3	3	1	1	2784				881	881	881	EMJFJOIC_02050	CJAFHHKB_00812	PGKOBBFE_03806
group_3013		hypothetical protein	3	3	1	1	2361				359	359	359	EMJFJOIC_02668	CJAFHHKB_01591	PGKOBBFE_00472
dctQ		C4-dicarboxylate TRAP transporter small permease protein DctQ	3	3	1	1	4144				638	638	638	EMJFJOIC_01006	CJAFHHKB_01397	PGKOBBFE_03109
fklB		FKBP-type 22 kDa peptidyl-prolyl cis-trans isomerase	3	3	1	1	154				617	617	617	EMJFJOIC_03394	CJAFHHKB_00600	PGKOBBFE_00807
group_3016		hypothetical protein	3	3	1	1	1929				737	737	737	EMJFJOIC_00229	CJAFHHKB_03382	PGKOBBFE_01100
queA		S-adenosylmethionine:tRNA ribosyltransferase-isomerase	3	3	1	1	1642				1037	1037	1037	EMJFJOIC_00507	CJAFHHKB_03814	PGKOBBFE_02512
mltG		Endolytic murein transglycosylase	3	3	1	1	2368				1007	1007	1007	EMJFJOIC_02675	CJAFHHKB_01598	PGKOBBFE_00479
aroG		Phospho-2-dehydro-3-deoxyheptonate aldolase, Phe-sensitive	3	3	1	1	933				1052	1052	1052	EMJFJOIC_01407	CJAFHHKB_03240	PGKOBBFE_00362
group_302		hypothetical protein	3	3	1	1	1843				278	383	348	EMJFJOIC_00315	CJAFHHKB_02971	PGKOBBFE_01171
polA		DNA polymerase I	3	3	1	1	711				2750	2750	2750	EMJFJOIC_00608	CJAFHHKB_02589	PGKOBBFE_01549
ssaB		Manganese ABC transporter substrate-binding lipoprotein	3	3	1	1	1336				911	911	911	EMJFJOIC_03322	CJAFHHKB_02205	PGKOBBFE_01896
mpl		UDP-N-acetylmuramate--L-alanyl-gamma-D-glutamyl-meso-2,6-diaminoheptandioate ligase	3	3	1	1	2701				1373	1373	1373	EMJFJOIC_01518	CJAFHHKB_01163	PGKOBBFE_02305
pdxJ		Pyridoxine 5'-phosphate synthase	3	3	1	1	3726				737	737	737	EMJFJOIC_03042	CJAFHHKB_00196	PGKOBBFE_00173
mdtN_2		Multidrug resistance protein MdtN	3	3	1	1	2173				1058	1058	1058	EMJFJOIC_02536	CJAFHHKB_01991	PGKOBBFE_00683
group_3025		hypothetical protein	3	3	1	1	966				374	374	374	EMJFJOIC_01438	CJAFHHKB_01364	PGKOBBFE_02824
yidC		Membrane protein insertase YidC	3	3	1	2	130				1628	1628	1628	EMJFJOIC_02820	CJAFHHKB_01739	PGKOBBFE_01584
fdhA		Formate dehydrogenase subunit alpha	3	3	1	2	77				2849	2849	2849	EMJFJOIC_02878	CJAFHHKB_01680	PGKOBBFE_01642
fdoI		Formate dehydrogenase, cytochrome b556(fdo) subunit	3	3	1	2	75				1007	1007	1007	EMJFJOIC_02880	CJAFHHKB_01678	PGKOBBFE_01644
trmJ		tRNA (cytidine/uridine-2'-O-)-methyltransferase TrmJ	3	3	1	1	1660				761	761	761	EMJFJOIC_00489	CJAFHHKB_02304	PGKOBBFE_02494
group_303		hypothetical protein	3	3	1	1	1842				359	359	359	EMJFJOIC_00316	CJAFHHKB_02970	PGKOBBFE_01172
yebS		Inner membrane protein YebS	3	3	1	1	2159				632	632	632	EMJFJOIC_02522	CJAFHHKB_02005	PGKOBBFE_00697
rpoN		RNA polymerase sigma-54 factor	3	3	1	1	2916				1487	1487	1487	EMJFJOIC_01922	CJAFHHKB_00687	PGKOBBFE_01299
gshB_2		Glutathione synthetase	3	3	1	1	3037				947	947	947	EMJFJOIC_03810	CJAFHHKB_02954	PGKOBBFE_02730
arfB		Peptidyl-tRNA hydrolase ArfB	3	3	1	1	2860				410	410	410	EMJFJOIC_01976	CJAFHHKB_00739	PGKOBBFE_01247
fabH_2		3-oxoacyl-[acyl-carrier-protein] synthase 3	3	3	1	1	2391				959	959	959	EMJFJOIC_02698	CJAFHHKB_03627	PGKOBBFE_00502
group_3035		hypothetical protein	3	3	1	1	3997				914	914	914	EMJFJOIC_01133	CJAFHHKB_02366	PGKOBBFE_02145
purH		Bifunctional purine biosynthesis protein PurH	3	3	1	1	2807				1613	1613	1613	EMJFJOIC_02027	CJAFHHKB_00789	PGKOBBFE_01196
puuB_2		Gamma-glutamylputrescine oxidoreductase	3	3	1	1	3645				1304	1304	1304	EMJFJOIC_01292	CJAFHHKB_00274	PGKOBBFE_00247
group_3038		hypothetical protein	3	3	1	1	4256				446	446	446	EMJFJOIC_01107	CJAFHHKB_02387	PGKOBBFE_02124
group_3039		hypothetical protein	3	3	1	1	1253				395	395	395	EMJFJOIC_03934	CJAFHHKB_03898	PGKOBBFE_01978
group_3040		hypothetical protein	3	3	1	1	566				350	350	350	EMJFJOIC_02402	CJAFHHKB_00974	PGKOBBFE_01430
lysU		Lysine--tRNA ligase, heat inducible	3	3	1	1	973				1502	1502	1502	EMJFJOIC_01445	CJAFHHKB_01357	PGKOBBFE_02831
mscS_3		Small-conductance mechanosensitive channel	3	3	1	1	1331				1622	1622	1622	EMJFJOIC_03317	CJAFHHKB_02200	PGKOBBFE_01901
yeaP_1		putative diguanylate cyclase YeaP	3	3	1	1	2884				983	983	983	EMJFJOIC_01954	CJAFHHKB_00718	PGKOBBFE_01268
pgk		Phosphoglycerate kinase	3	3	1	1	2645				1175	1175	1175	EMJFJOIC_01594	CJAFHHKB_01310	PGKOBBFE_02317
ilvG		Acetolactate synthase isozyme 2 large subunit	3	3	1	1	1171				1673	1673	1673	EMJFJOIC_03617	CJAFHHKB_03497	PGKOBBFE_02054
acnB		Aconitate hydratase B	3	3	1	1	2795				2597	2597	2597	EMJFJOIC_02039	CJAFHHKB_00801	PGKOBBFE_01184
barA_4		Signal transduction histidine-protein kinase BarA	3	3	1	3	27				3116	3116	3116	EMJFJOIC_03522	CJAFHHKB_02836	PGKOBBFE_02927
clpB		Chaperone protein ClpB	3	3	1	1	726				2573	2573	2573	EMJFJOIC_03887	CJAFHHKB_02568	PGKOBBFE_03221
udp		Uridine phosphorylase	3	3	1	1	2829				758	758	758	EMJFJOIC_02005	CJAFHHKB_00767	PGKOBBFE_01218
dmdC_2		3-methylmercaptopropionyl-CoA dehydrogenase	3	3	1	1	1829				1790	1790	1790	EMJFJOIC_00330	CJAFHHKB_03656	PGKOBBFE_03137
cobD		Cobalamin biosynthesis protein CobD	3	3	1	1	3689				983	983	983	EMJFJOIC_03071	CJAFHHKB_00230	PGKOBBFE_00203
ttcA		tRNA 2-thiocytidine biosynthesis protein TtcA	3	3	1	1	1968				953	953	953	EMJFJOIC_00127	CJAFHHKB_03943	PGKOBBFE_00988
rcdA		HTH-type transcriptional regulator RcdA	3	3	1	1	320				656	656	656	EMJFJOIC_00673	CJAFHHKB_03348	PGKOBBFE_03840
acdA		Acyl-CoA dehydrogenase	3	3	1	1	2460				1157	1157	1157	EMJFJOIC_02766	CJAFHHKB_02523	PGKOBBFE_00570
glnL		Nitrogen regulation protein NR(II)	3	3	1	1	520				1055	1055	1055	EMJFJOIC_02360	CJAFHHKB_00932	PGKOBBFE_01390
metH		Methionine synthase	3	3	1	1	2602				3722	3722	3722	EMJFJOIC_01637	CJAFHHKB_01267	PGKOBBFE_02360
thyA		Thymidylate synthase	3	3	1	1	3710				851	851	851	EMJFJOIC_03058	CJAFHHKB_00212	PGKOBBFE_00189
zraS_1		Sensor protein ZraS	3	3	1	1	212				3674	3674	3674	EMJFJOIC_03450	CJAFHHKB_00544	PGKOBBFE_00863
atpB		ATP synthase subunit a	3	3	1	2	117				794	794	794	EMJFJOIC_02807	CJAFHHKB_01751	PGKOBBFE_01572
trxA_2		Thioredoxin	3	3	1	1	1762				839	839	839	EMJFJOIC_00397	CJAFHHKB_03890	PGKOBBFE_03342
yeaD		Putative glucose-6-phosphate 1-epimerase	3	3	1	1	1827				854	854	854	EMJFJOIC_00331	CJAFHHKB_03655	PGKOBBFE_03138
ghxP		Guanine/hypoxanthine permease GhxP	3	3	1	1	208				1358	1358	1358	EMJFJOIC_03446	CJAFHHKB_00548	PGKOBBFE_00859
nusA		Transcription termination/antitermination protein NusA	3	3	1	1	170				1499	1499	1499	EMJFJOIC_03412	CJAFHHKB_00582	PGKOBBFE_00825
group_3062		hypothetical protein	3	3	1	1	314				1532	1532	1532	EMJFJOIC_00679	CJAFHHKB_03571	PGKOBBFE_02995
group_3063		hypothetical protein	3	3	1	1	3822				329	329	329	EMJFJOIC_02064	CJAFHHKB_00104	PGKOBBFE_00081
purE_2		N5-carboxyaminoimidazole ribonucleotide mutase	3	3	1	1	3911				509	509	509	EMJFJOIC_01222	CJAFHHKB_00017	PGKOBBFE_03766
topA_2		DNA topoisomerase 1	3	3	1	1	1769				2654	2654	2654	EMJFJOIC_00390	CJAFHHKB_03237	PGKOBBFE_03335
epsF_2		Type II secretion system protein F	3	3	1	1	593				1220	1220	1220	EMJFJOIC_02429	CJAFHHKB_01001	PGKOBBFE_01457
secB		Protein-export protein SecB	3	3	1	3	13				488	488	488	EMJFJOIC_03505	CJAFHHKB_02831	PGKOBBFE_02932
pagL		Lipid A deacylase PagL	3	3	1	1	810				527	527	527	EMJFJOIC_03210	CJAFHHKB_02723	PGKOBBFE_03502
group_3069		hypothetical protein	3	3	1	1	2426				479	479	479	EMJFJOIC_02733	CJAFHHKB_02490	PGKOBBFE_00537
tamB		Translocation and assembly module TamB	3	3	1	1	1819				3860	3863	3862	EMJFJOIC_00339	CJAFHHKB_03647	PGKOBBFE_03146
group_3070		3'3'-cGAMP-specific phosphodiesterase 3	3	3	1	1	667				1193	1193	1193	EMJFJOIC_00565	CJAFHHKB_02634	PGKOBBFE_01507
pnp		Polyribonucleotide nucleotidyltransferase	3	3	1	1	176				2102	2102	2102	EMJFJOIC_03418	CJAFHHKB_00576	PGKOBBFE_00831
zwf		Glucose-6-phosphate 1-dehydrogenase	3	3	1	1	2021				1472	1472	1472	EMJFJOIC_00185	CJAFHHKB_02070	PGKOBBFE_03509
lpxH		UDP-2,3-diacylglucosamine hydrolase	3	3	1	1	3261				731	731	731	EMJFJOIC_00809	CJAFHHKB_03774	PGKOBBFE_03592
purL		Phosphoribosylformylglycinamidine synthase	3	3	1	1	3983				3881	3881	3881	EMJFJOIC_01145	CJAFHHKB_02356	PGKOBBFE_02155
epsE		Type II secretion system protein E	3	3	1	1	594				1571	1571	1571	EMJFJOIC_02430	CJAFHHKB_01002	PGKOBBFE_01458
metG		Methionine--tRNA ligase	3	3	1	1	2363				2021	2021	2021	EMJFJOIC_02670	CJAFHHKB_01593	PGKOBBFE_00474
msbA_2		Lipid A export ATP-binding/permease protein MsbA	3	3	1	1	2428				1814	1814	1814	EMJFJOIC_02735	CJAFHHKB_02492	PGKOBBFE_00539
group_3078		hypothetical protein	3	3	1	1	1658				1172	1172	1172	EMJFJOIC_00491	CJAFHHKB_02306	PGKOBBFE_02496
group_3079		hypothetical protein	3	3	1	1	2624				761	761	761	EMJFJOIC_01615	CJAFHHKB_01289	PGKOBBFE_02338
dsbB		Disulfide bond formation protein B	3	3	1	1	1816				515	515	515	EMJFJOIC_00342	CJAFHHKB_03644	PGKOBBFE_03149
group_3080		hypothetical protein	3	3	1	1	2638				962	962	962	EMJFJOIC_01601	CJAFHHKB_01303	PGKOBBFE_02324
azr		NADPH azoreductase	3	3	1	1	3586				605	605	605	EMJFJOIC_01345	CJAFHHKB_03302	PGKOBBFE_00300
group_3082		hypothetical protein	3	3	1	1	533				653	653	653	EMJFJOIC_02373	CJAFHHKB_00945	PGKOBBFE_01403
tolC		Outer membrane protein TolC	3	3	1	1	1426				1346	1346	1346	EMJFJOIC_01809	CJAFHHKB_01829	PGKOBBFE_01818
group_3084		hypothetical protein	3	3	1	1	3639				719	719	719	EMJFJOIC_01298	CJAFHHKB_00280	PGKOBBFE_00253
ilvE_2		Branched-chain-amino-acid transaminase 1	3	3	1	1	1159				1091	1091	1091	EMJFJOIC_03628	CJAFHHKB_03486	PGKOBBFE_02065
natA_2		ABC transporter ATP-binding protein NatA	3	3	1	3	34				734	734	734	EMJFJOIC_03529	CJAFHHKB_02843	PGKOBBFE_02920
metK		S-adenosylmethionine synthase	3	3	1	1	2642				1151	1151	1151	EMJFJOIC_01597	CJAFHHKB_01307	PGKOBBFE_02320
cysS		Cysteine--tRNA ligase	3	3	1	1	3259				1379	1379	1379	EMJFJOIC_00807	CJAFHHKB_03776	PGKOBBFE_03594
aroA		3-phosphoshikimate 1-carboxyvinyltransferase	3	3	1	1	1548				1280	1280	1280	EMJFJOIC_00085	CJAFHHKB_03060	PGKOBBFE_01025
mltB_3		Membrane-bound lytic murein transglycosylase B	3	3	1	1	1811				998	998	998	EMJFJOIC_00348	CJAFHHKB_03195	PGKOBBFE_03153
rpfG_3		Cyclic di-GMP phosphodiesterase response regulator RpfG	3	3	1	1	2072				1283	1283	1283	EMJFJOIC_00010	CJAFHHKB_02028	PGKOBBFE_03018
plsY		putative glycerol-3-phosphate acyltransferase	3	3	1	1	3663				611	611	611	EMJFJOIC_03095	CJAFHHKB_00255	PGKOBBFE_00228
miaB		tRNA-2-methylthio-N(6)-dimethylallyladenosine synthase	3	3	1	1	86				1424	1424	1424	EMJFJOIC_03747	CJAFHHKB_02758	PGKOBBFE_00732
rsfS		Ribosomal silencing factor RsfS	3	3	1	1	76				347	347	347	EMJFJOIC_03737	CJAFHHKB_02748	PGKOBBFE_00722
group_3094		hypothetical protein	3	3	1	1	1268				326	326	326	EMJFJOIC_03257	CJAFHHKB_02138	PGKOBBFE_01963
group_3095		hypothetical protein	3	3	1	1	3959				1448	1448	1448	EMJFJOIC_01169	CJAFHHKB_02332	PGKOBBFE_02179
group_3096		hypothetical protein	3	3	1	1	215				845	845	845	EMJFJOIC_03453	CJAFHHKB_00541	PGKOBBFE_00866
lutP		L-lactate permease	3	3	1	1	2691				1646	1646	1646	EMJFJOIC_01509	CJAFHHKB_01153	PGKOBBFE_02296
tar		Methyl-accepting chemotaxis protein II	3	3	1	2	32				2594	2594	2594	EMJFJOIC_02923	CJAFHHKB_01635	PGKOBBFE_01687
cph2_3		Phytochrome-like protein cph2	3	3	1	1	1189				2648	2648	2648	EMJFJOIC_03600	CJAFHHKB_03513	PGKOBBFE_02037
tsaB		tRNA threonylcarbamoyladenosine biosynthesis protein TsaB	3	3	1	1	1800				713	713	713	EMJFJOIC_00359	CJAFHHKB_03206	PGKOBBFE_03164
lepA		Elongation factor 4	3	3	1	1	3721				1790	1790	1790	EMJFJOIC_03047	CJAFHHKB_00201	PGKOBBFE_00178
group_3101		putative signaling protein	3	3	1	1	1874				1328	1328	1328	EMJFJOIC_00284	CJAFHHKB_03002	PGKOBBFE_01140
gspK_2		Putative type II secretion system protein K	3	3	1	1	588				998	998	998	EMJFJOIC_02424	CJAFHHKB_00996	PGKOBBFE_01452
cysG_1		Siroheme synthase	3	3	1	1	2558				821	821	821	EMJFJOIC_01677	CJAFHHKB_01229	PGKOBBFE_02399
pspC		Phage shock protein C	3	3	1	1	3242				395	395	395	EMJFJOIC_00787	CJAFHHKB_03131	PGKOBBFE_03614
mtnC		Enolase-phosphatase E1	3	3	1	3	44				677	677	677	EMJFJOIC_03539	CJAFHHKB_02853	PGKOBBFE_02910
dksA_2		RNA polymerase-binding transcription factor DksA	3	3	1	1	1750				356	356	356	EMJFJOIC_00409	CJAFHHKB_03878	PGKOBBFE_03354
group_3107		hypothetical protein	3	3	1	1	569				713	713	713	EMJFJOIC_02405	CJAFHHKB_00977	PGKOBBFE_01433
seqA		Negative modulator of initiation of replication	3	3	1	1	1579				530	530	530	EMJFJOIC_00053	CJAFHHKB_03028	PGKOBBFE_01057
spy		Periplasmic chaperone Spy	3	3	1	1	530				482	482	482	EMJFJOIC_02370	CJAFHHKB_00942	PGKOBBFE_01400
group_311		hypothetical protein	3	3	1	1	1799				911	911	911	EMJFJOIC_00360	CJAFHHKB_03207	PGKOBBFE_03165
group_3110		hypothetical protein	3	3	1	1	1802				662	662	662	EMJFJOIC_00357	CJAFHHKB_03204	PGKOBBFE_03162
mdtL		Multidrug resistance protein MdtL	3	3	1	1	564				1202	1202	1202	EMJFJOIC_02400	CJAFHHKB_00972	PGKOBBFE_01428
recO		DNA repair protein RecO	3	3	1	1	3725				695	695	695	EMJFJOIC_03043	CJAFHHKB_00197	PGKOBBFE_00174
mleN_1		Malate-2H(+)/Na(+)-lactate antiporter	3	3	1	1	3349				1565	1565	1565	EMJFJOIC_00881	CJAFHHKB_00330	PGKOBBFE_02602
group_3114		hypothetical protein	3	3	1	1	1310				905	905	905	EMJFJOIC_03296	CJAFHHKB_02179	PGKOBBFE_01922
ubiX		Flavin prenyltransferase UbiX	3	3	1	1	2699				659	659	659	EMJFJOIC_01517	CJAFHHKB_01162	PGKOBBFE_02304
srmB_1		ATP-dependent RNA helicase SrmB	3	3	1	1	919				1220	1220	1220	EMJFJOIC_03113	CJAFHHKB_01121	PGKOBBFE_02263
flhF		Flagellar biosynthesis protein FlhF	3	3	1	1	4214				1406	1406	1406	EMJFJOIC_01065	CJAFHHKB_03426	PGKOBBFE_02082
mcpP_3		Methyl-accepting chemotaxis protein McpP	3	3	1	1	2086				1637	1637	1637	EMJFJOIC_02448	CJAFHHKB_03960	PGKOBBFE_03004
group_3119		hypothetical protein	3	3	1	2	91				1427	1427	1427	EMJFJOIC_02787	CJAFHHKB_01777	PGKOBBFE_01552
hisD		Histidinol dehydrogenase	3	3	1	1	1795				1331	1331	1331	EMJFJOIC_00364	CJAFHHKB_03211	PGKOBBFE_03169
lptF		Lipopolysaccharide export system permease protein LptF	3	3	1	1	3614				1112	1112	1112	EMJFJOIC_01322	CJAFHHKB_00303	PGKOBBFE_00277
group_3121		hypothetical protein	3	3	1	1	537				1244	1244	1244	EMJFJOIC_02377	CJAFHHKB_00949	PGKOBBFE_01407
moeA_2		Molybdopterin molybdenumtransferase	3	3	1	2	177				1247	1247	1247	EMJFJOIC_02865	CJAFHHKB_01693	PGKOBBFE_01629
mcpQ_5		Methyl-accepting chemotaxis protein McpQ	3	3	1	1	732				1862	1862	1862	EMJFJOIC_03880	CJAFHHKB_02561	PGKOBBFE_03214
dus		putative tRNA-dihydrouridine synthase	3	3	1	1	1229				968	968	968	EMJFJOIC_03909	CJAFHHKB_03671	PGKOBBFE_02003
prfB		Peptide chain release factor RF2	3	3	1	1	974				989	989	989	EMJFJOIC_01446	CJAFHHKB_01356	PGKOBBFE_02832
ycdT_3		putative diguanylate cyclase YcdT	3	3	1	1	2472				1490	1490	1490	EMJFJOIC_02778	CJAFHHKB_02535	PGKOBBFE_00582
group_3127		hypothetical protein	3	3	1	1	3965				302	302	302	EMJFJOIC_01163	CJAFHHKB_02338	PGKOBBFE_02173
group_3128		hypothetical protein	3	3	1	1	1589				635	635	635	EMJFJOIC_00043	CJAFHHKB_03983	PGKOBBFE_01066
dnaN		DNA polymerase III subunit beta	3	3	1	2	134				1100	1100	1100	EMJFJOIC_02823	CJAFHHKB_01735	PGKOBBFE_01587
hisB		Histidine biosynthesis bifunctional protein HisB	3	3	1	1	1793				1070	1070	1070	EMJFJOIC_00366	CJAFHHKB_03213	PGKOBBFE_03171
gpsA		Glycerol-3-phosphate dehydrogenase [NAD(P)+]	3	3	1	3	14				1019	1019	1019	EMJFJOIC_03506	CJAFHHKB_02832	PGKOBBFE_02931
plsC		1-acyl-sn-glycerol-3-phosphate acyltransferase	3	3	1	1	1338				734	734	734	EMJFJOIC_03324	CJAFHHKB_02207	PGKOBBFE_01894
kbl		2-amino-3-ketobutyrate coenzyme A ligase	3	3	1	1	706				1193	1193	1193	EMJFJOIC_00603	CJAFHHKB_02594	PGKOBBFE_01544
kdsD		Arabinose 5-phosphate isomerase KdsD	3	3	1	1	2921				977	977	977	EMJFJOIC_01917	CJAFHHKB_00682	PGKOBBFE_01304
icd		Isocitrate dehydrogenase [NADP]	3	3	1	1	243				1007	1007	1007	EMJFJOIC_03481	CJAFHHKB_00511	PGKOBBFE_00893
group_3135	rpfG_3	Cyclic di-GMP phosphodiesterase response regulator RpfG	3	3	1	1	332				1208	1208	1208	EMJFJOIC_00662	CJAFHHKB_03340	PGKOBBFE_03467
mcpH_1		Methyl-accepting chemotaxis protein McpH	3	3	1	1	1571				1988	1988	1988	EMJFJOIC_00061	CJAFHHKB_03036	PGKOBBFE_01049
group_3137		hypothetical protein	3	3	1	1	149				641	641	641	EMJFJOIC_03389	CJAFHHKB_00605	PGKOBBFE_00802
dmlR_15		HTH-type transcriptional regulator DmlR	3	3	1	1	801				926	926	926	EMJFJOIC_03219	CJAFHHKB_02714	PGKOBBFE_03493
ttgW_2		putative HTH-type transcriptional regulator TtgW	3	3	1	1	3995				611	611	611	EMJFJOIC_01134	CJAFHHKB_02365	PGKOBBFE_02146
hisH		Imidazole glycerol phosphate synthase subunit HisH	3	3	1	1	1792				659	659	659	EMJFJOIC_00367	CJAFHHKB_03214	PGKOBBFE_03172
lly		4-hydroxyphenylpyruvate dioxygenase	3	3	1	1	1839				1040	1040	1040	EMJFJOIC_00319	CJAFHHKB_02967	PGKOBBFE_01175
rstB_1		Sensor protein RstB	3	3	1	1	1786				2258	2258	2258	EMJFJOIC_00373	CJAFHHKB_03220	PGKOBBFE_03178
group_3142		hypothetical protein	3	3	1	1	1096				344	344	344	EMJFJOIC_03692	CJAFHHKB_03554	PGKOBBFE_03296
decR		DNA-binding transcriptional activator DecR	3	3	1	1	574				428	428	428	EMJFJOIC_02410	CJAFHHKB_00982	PGKOBBFE_01438
mazG		Nucleoside triphosphate pyrophosphohydrolase	3	3	1	1	3884				797	797	797	EMJFJOIC_01255	CJAFHHKB_00051	PGKOBBFE_00028
group_3145	mshD_3	Mycothiol acetyltransferase	3	3	1	1	2213				452	452	452	EMJFJOIC_02573	CJAFHHKB_01955	PGKOBBFE_00643
rraA		Regulator of ribonuclease activity A	3	3	1	1	2852				485	485	485	EMJFJOIC_01984	CJAFHHKB_00747	PGKOBBFE_01239
pdeB_2		Cyclic di-GMP phosphodiesterase PdeB	3	3	1	1	2681				2195	2195	2195	EMJFJOIC_01499	CJAFHHKB_01143	PGKOBBFE_02286
group_3148		hypothetical protein	3	3	1	1	3031				1670	1670	1670	EMJFJOIC_03816	CJAFHHKB_02960	PGKOBBFE_02724
satP		Succinate-acetate/proton symporter SatP	3	3	1	1	3576				566	566	566	EMJFJOIC_01355	CJAFHHKB_03292	PGKOBBFE_00310
hisA		1-(5-phosphoribosyl)-5-[(5-phosphoribosylamino)methylideneamino] imidazole-4-carboxamide isomerase	3	3	1	1	1791				737	737	737	EMJFJOIC_00368	CJAFHHKB_03215	PGKOBBFE_03173
cheY_2		Chemotaxis protein CheY	3	3	1	1	4211				371	371	371	EMJFJOIC_01062	CJAFHHKB_03429	PGKOBBFE_02079
group_3151		putative signaling protein	3	3	1	1	175				2033	2033	2033	EMJFJOIC_03417	CJAFHHKB_00577	PGKOBBFE_00830
group_3152	pleD_4	Response regulator PleD	3	3	1	1	755				1949	1952	1951	EMJFJOIC_03857	CJAFHHKB_02669	PGKOBBFE_03192
rpiA		Ribose-5-phosphate isomerase A	3	3	1	1	960				659	659	659	EMJFJOIC_01432	CJAFHHKB_01370	PGKOBBFE_02818
sglT		Sodium/glucose cotransporter	3	3	1	1	1696				1559	1559	1559	EMJFJOIC_00452	CJAFHHKB_02270	PGKOBBFE_02460
cysP		Sulfate permease CysP	3	3	1	1	2496				1265	1268	1267	EMJFJOIC_01732	CJAFHHKB_01167	PGKOBBFE_01744
group_3156		hypothetical protein	3	3	1	1	3288				2099	2099	2099	EMJFJOIC_00823	CJAFHHKB_02459	PGKOBBFE_02542
ilvC		Ketol-acid reductoisomerase (NADP(+))	3	3	1	1	1170				1481	1481	1481	EMJFJOIC_03618	CJAFHHKB_03496	PGKOBBFE_02055
vdcA_2		Diguanylate cyclase VdcA	3	3	1	1	2013				1028	1028	1028	EMJFJOIC_00177	CJAFHHKB_02078	PGKOBBFE_03517
rhaS_2		HTH-type transcriptional activator RhaS	3	3	1	2	67				866	866	866	EMJFJOIC_02888	CJAFHHKB_01670	PGKOBBFE_01652
group_316		hypothetical protein	3	3	1	1	1772				287	287	287	EMJFJOIC_00387	CJAFHHKB_03234	PGKOBBFE_03332
czcR		Transcriptional activator protein CzcR	3	3	1	1	2910				683	683	683	EMJFJOIC_01928	CJAFHHKB_00693	PGKOBBFE_01293
group_3161		hypothetical protein	3	3	1	1	928				581	581	581	EMJFJOIC_01402	CJAFHHKB_03245	PGKOBBFE_00357
thrA		Bifunctional aspartokinase/homoserine dehydrogenase 1	3	3	1	1	3748				2468	2468	2468	EMJFJOIC_03020	CJAFHHKB_00174	PGKOBBFE_00151
hslO		33 kDa chaperonin	3	3	1	1	598				860	860	860	EMJFJOIC_02434	CJAFHHKB_01006	PGKOBBFE_01462
group_3164		hypothetical protein	3	3	1	1	3607				899	899	899	EMJFJOIC_01328	CJAFHHKB_00309	PGKOBBFE_00283
group_3165		HTH-type transcriptional repressor	3	3	1	1	2025				638	638	638	EMJFJOIC_00189	CJAFHHKB_02066	PGKOBBFE_03056
proB_1		Glutamate 5-kinase	3	3	1	1	147				1118	1118	1118	EMJFJOIC_03387	CJAFHHKB_00607	PGKOBBFE_00800
group_3167		hypothetical protein	3	3	1	2	7				1106	1106	1106	EMJFJOIC_02948	CJAFHHKB_01610	PGKOBBFE_01712
group_3168		hypothetical protein	3	3	1	1	720				1784	1787	1786	EMJFJOIC_00617	CJAFHHKB_02580	PGKOBBFE_03872
tlyC_2		Hemolysin C	3	3	1	1	3968				1133	1133	1133	EMJFJOIC_01160	CJAFHHKB_02341	PGKOBBFE_02170
group_317		hypothetical protein	3	3	1	1	1770				575	575	575	EMJFJOIC_00389	CJAFHHKB_03236	PGKOBBFE_03334
yijE_1		hypothetical protein	3	3	1	1	150				926	926	926	EMJFJOIC_03390	CJAFHHKB_00604	PGKOBBFE_00803
group_3171		hypothetical protein	3	3	1	1	879				1598	1598	1598	EMJFJOIC_03146	CJAFHHKB_01083	PGKOBBFE_02227
dcp_1		Dipeptidyl carboxypeptidase	3	3	1	1	3348				2144	2144	2144	EMJFJOIC_00880	CJAFHHKB_00329	PGKOBBFE_02601
cheA_1		Chemotaxis protein CheA	3	3	1	2	30				2018	2018	2018	EMJFJOIC_02925	CJAFHHKB_01633	PGKOBBFE_01689
dcp_2		Dipeptidyl carboxypeptidase	3	3	1	1	1781				2162	2162	2162	EMJFJOIC_00378	CJAFHHKB_03225	PGKOBBFE_03323
ndh_2		NADH dehydrogenase	3	3	1	1	1798				1301	1301	1301	EMJFJOIC_00361	CJAFHHKB_03208	PGKOBBFE_03166
gltB		Glutamate synthase [NADPH] large chain	3	3	1	1	3701				4448	4448	4448	EMJFJOIC_03067	CJAFHHKB_00221	PGKOBBFE_00198
yebC		putative transcriptional regulatory protein YebC	3	3	1	1	1934				746	746	746	EMJFJOIC_00224	CJAFHHKB_03377	PGKOBBFE_01095
norR		Anaerobic nitric oxide reductase transcription regulator NorR	3	3	1	1	2542				1535	1535	1535	EMJFJOIC_01693	CJAFHHKB_01213	PGKOBBFE_02415
bcp_3		Putative peroxiredoxin bcp	3	3	1	1	2109				470	470	470	EMJFJOIC_02469	CJAFHHKB_03176	PGKOBBFE_03567
dtpT_1		Di-/tripeptide transporter	3	3	1	1	3592				1538	1538	1538	EMJFJOIC_01339	CJAFHHKB_00320	PGKOBBFE_00294
group_3181		hypothetical protein	3	3	1	1	363				1301	1301	1301	EMJFJOIC_00631	CJAFHHKB_03310	PGKOBBFE_03437
yfeX		putative deferrochelatase/peroxidase YfeX	3	3	1	1	3536				944	944	944	EMJFJOIC_01395	CJAFHHKB_03252	PGKOBBFE_00350
dap4_2		Dipeptidyl aminopeptidase 4	3	3	1	1	1458				2483	2492	2486	EMJFJOIC_01773	CJAFHHKB_01865	PGKOBBFE_01782
nudE		ADP compounds hydrolase NudE	3	3	1	2	14				545	545	545	EMJFJOIC_02941	CJAFHHKB_01617	PGKOBBFE_01705
tqsA		AI-2 transport protein TqsA	3	3	1	1	304				1097	1097	1097	EMJFJOIC_00689	CJAFHHKB_03581	PGKOBBFE_02985
atpC		ATP synthase epsilon chain	3	3	1	2	110				428	428	428	EMJFJOIC_02800	CJAFHHKB_01758	PGKOBBFE_01565
group_3187		putative oxidoreductase	3	3	1	1	3318				770	770	770	EMJFJOIC_00851	CJAFHHKB_02430	PGKOBBFE_02571
kdsA		2-dehydro-3-deoxyphosphooctonate aldolase	3	3	1	1	104				848	848	848	EMJFJOIC_03773	CJAFHHKB_02784	PGKOBBFE_00758
ftsH_2		ATP-dependent zinc metalloprotease FtsH	3	3	1	1	164				1970	1970	1970	EMJFJOIC_03404	CJAFHHKB_00590	PGKOBBFE_00817
group_319		hypothetical protein	3	3	1	1	1754				743	743	743	EMJFJOIC_00405	CJAFHHKB_03882	PGKOBBFE_03350
uspE_2		Universal stress protein E	3	3	1	1	1823				929	929	929	EMJFJOIC_00335	CJAFHHKB_03651	PGKOBBFE_03142
group_3191		hypothetical protein	3	3	1	1	1344				497	497	497	EMJFJOIC_03329	CJAFHHKB_02213	PGKOBBFE_01889
group_3192		hypothetical protein	3	3	1	1	1337				791	791	791	EMJFJOIC_03323	CJAFHHKB_02206	PGKOBBFE_01895
group_3193		hypothetical protein	3	3	1	1	1824				320	320	320	EMJFJOIC_00334	CJAFHHKB_03652	PGKOBBFE_03141
metR		HTH-type transcriptional regulator MetR	3	3	1	1	764				899	899	899	EMJFJOIC_03848	CJAFHHKB_02678	PGKOBBFE_03183
gspA		Putative general secretion pathway protein A	3	3	1	1	3671				1742	1742	1742	EMJFJOIC_03088	CJAFHHKB_00247	PGKOBBFE_00220
ctaE		Cytochrome c oxidase subunit 3	3	3	1	2	21				875	875	875	EMJFJOIC_02934	CJAFHHKB_01624	PGKOBBFE_01698
ghrA		Glyoxylate/hydroxypyruvate reductase A	3	3	1	1	1435				926	926	926	EMJFJOIC_01800	CJAFHHKB_01838	PGKOBBFE_01809
cheA_2		Chemotaxis protein CheA	3	3	1	1	4209				2231	2237	2235	EMJFJOIC_01060	CJAFHHKB_03431	PGKOBBFE_02077
ilvI		Acetolactate synthase isozyme 3 large subunit	3	3	1	1	2180				1721	1721	1721	EMJFJOIC_02543	CJAFHHKB_01984	PGKOBBFE_00676
btuB_6		Vitamin B12 transporter BtuB	3	3	1	1	1749				2678	2678	2678	EMJFJOIC_00410	CJAFHHKB_03877	PGKOBBFE_03355
group_3200		hypothetical protein	3	3	1	1	248				1352	1352	1352	EMJFJOIC_03486	CJAFHHKB_00506	PGKOBBFE_00898
cpdA		3',5'-cyclic adenosine monophosphate phosphodiesterase CpdA	3	3	1	1	1429				839	839	839	EMJFJOIC_01806	CJAFHHKB_01832	PGKOBBFE_01815
group_3202		hypothetical protein	3	3	1	2	41				392	392	392	EMJFJOIC_02914	CJAFHHKB_01644	PGKOBBFE_01678
rdgC		Recombination-associated protein RdgC	3	3	1	1	252				911	911	911	EMJFJOIC_03490	CJAFHHKB_00502	PGKOBBFE_00902
sixA		Phosphohistidine phosphatase SixA	3	3	1	1	3161				470	470	470	EMJFJOIC_00710	CJAFHHKB_03602	PGKOBBFE_02964
uup		ABC transporter ATP-binding protein uup	3	3	1	1	2141				1919	1919	1919	EMJFJOIC_02503	CJAFHHKB_03141	PGKOBBFE_03898
fpr		Ferredoxin--NADP reductase	3	3	1	1	927				740	740	740	EMJFJOIC_01401	CJAFHHKB_03246	PGKOBBFE_00356
alaA		Glutamate-pyruvate aminotransferase AlaA	3	3	1	1	1586				1214	1214	1214	EMJFJOIC_00046	CJAFHHKB_03986	PGKOBBFE_01063
gntR_2		putative D-xylose utilization operon transcriptional repressor	3	3	1	1	1162				701	701	701	EMJFJOIC_03626	CJAFHHKB_03488	PGKOBBFE_02063
fadJ		Fatty acid oxidation complex subunit alpha	3	3	1	1	3171				2120	2120	2120	EMJFJOIC_00716	CJAFHHKB_03706	PGKOBBFE_02958
scpB		Segregation and condensation protein B	3	3	1	1	1743				593	632	619	EMJFJOIC_00413	CJAFHHKB_03850	PGKOBBFE_02420
torC_1		Cytochrome c-type protein TorC	3	3	1	1	206				1178	1178	1178	EMJFJOIC_03444	CJAFHHKB_00550	PGKOBBFE_00857
fdnG-3		Formate dehydrogenase 2 subunit alpha (cytochrome c-553)	3	3	1	2	73				2855	2855	2855	EMJFJOIC_02882	CJAFHHKB_01676	PGKOBBFE_01646
group_3212		hypothetical protein	3	3	1	1	3564				539	539	539	EMJFJOIC_01367	CJAFHHKB_03280	PGKOBBFE_00322
ilvA		L-threonine dehydratase biosynthetic IlvA	3	3	1	1	1175				1550	1550	1550	EMJFJOIC_03613	CJAFHHKB_03501	PGKOBBFE_02050
lysC		Lysine-sensitive aspartokinase 3	3	3	1	1	1009				1352	1352	1352	EMJFJOIC_01478	CJAFHHKB_01323	PGKOBBFE_02863
gyrA		DNA gyrase subunit A	3	3	1	1	1552				2636	2639	2638	EMJFJOIC_00081	CJAFHHKB_03056	PGKOBBFE_01029
bioB		Biotin synthase	3	3	1	1	2240				1052	1052	1052	EMJFJOIC_02599	CJAFHHKB_01928	PGKOBBFE_00618
hflK_3		Modulator of FtsH protease HflK	3	3	1	1	2171				803	803	803	EMJFJOIC_02534	CJAFHHKB_01993	PGKOBBFE_00685
group_3218		hypothetical protein	3	3	1	1	940				542	542	542	EMJFJOIC_01412	CJAFHHKB_03871	PGKOBBFE_02798
rsmA		Ribosomal RNA small subunit methyltransferase A	3	3	1	1	3551				809	809	809	EMJFJOIC_01380	CJAFHHKB_03267	PGKOBBFE_00335
group_322		hypothetical protein	3	3	1	1	1734				98	98	98	EMJFJOIC_00417	CJAFHHKB_03854	PGKOBBFE_02424
group_3220		hypothetical protein	3	3	1	1	2665				347	347	347	EMJFJOIC_01483	CJAFHHKB_01129	PGKOBBFE_02271
ribF		Riboflavin biosynthesis protein RibF	3	3	1	1	3768				935	935	935	EMJFJOIC_03000	CJAFHHKB_00154	PGKOBBFE_00131
ubiD		3-octaprenyl-4-hydroxybenzoate carboxy-lyase	3	3	1	1	1246				1481	1481	1481	EMJFJOIC_03926	CJAFHHKB_03906	PGKOBBFE_01986
dacA		D-alanyl-D-alanine carboxypeptidase DacA	3	3	1	1	70				1172	1172	1172	EMJFJOIC_03731	CJAFHHKB_02742	PGKOBBFE_00716
cvfB		Conserved virulence factor B	3	3	1	1	2408				833	833	833	EMJFJOIC_02715	CJAFHHKB_03610	PGKOBBFE_00519
group_3225		hypothetical protein	3	3	1	1	2830				755	755	755	EMJFJOIC_02004	CJAFHHKB_00766	PGKOBBFE_01219
bcp_2		Putative peroxiredoxin	3	3	1	1	2555				530	530	530	EMJFJOIC_01680	CJAFHHKB_01226	PGKOBBFE_02402
purA		Adenylosuccinate synthetase	3	3	1	1	2939				1295	1295	1295	EMJFJOIC_01899	CJAFHHKB_00664	PGKOBBFE_01322
caiD		Carnitinyl-CoA dehydratase	3	3	1	1	3445				785	785	785	EMJFJOIC_02171	CJAFHHKB_00421	PGKOBBFE_03425
group_3229		hypothetical protein	3	3	1	1	1250				491	491	491	EMJFJOIC_03930	CJAFHHKB_03902	PGKOBBFE_01982
trpG		Anthranilate synthase component 2	3	3	1	1	1732				608	608	608	EMJFJOIC_00419	CJAFHHKB_02234	PGKOBBFE_02426
ribBA		Riboflavin biosynthesis protein RibBA	3	3	1	1	3870				1103	1103	1103	EMJFJOIC_02107	CJAFHHKB_00065	PGKOBBFE_00042
group_3231		hypothetical protein	3	3	1	1	2573				830	830	830	EMJFJOIC_01662	CJAFHHKB_01243	PGKOBBFE_02383
group_3232		hypothetical protein	3	3	1	1	2147				2303	2303	2303	EMJFJOIC_02511	CJAFHHKB_02016	PGKOBBFE_00708
chrR		Anti-sigma-E factor ChrR	3	3	1	1	4091				743	743	743	EMJFJOIC_00959	CJAFHHKB_01493	PGKOBBFE_00373
argF		Ornithine carbamoyltransferase	3	3	1	1	1082				905	905	905	EMJFJOIC_03706	CJAFHHKB_03568	PGKOBBFE_03310
group_3235		hypothetical protein	3	3	1	2	92				350	350	350	EMJFJOIC_02788	CJAFHHKB_01776	PGKOBBFE_01553
frdC_1		Fumarate reductase cytochrome b subunit	3	3	1	1	1232				671	671	671	EMJFJOIC_03912	CJAFHHKB_03668	PGKOBBFE_02000
lepB_1		Signal peptidase I	3	3	1	1	3722				917	917	917	EMJFJOIC_03046	CJAFHHKB_00200	PGKOBBFE_00177
hscB		Co-chaperone protein HscB	3	3	1	1	1666				521	521	521	EMJFJOIC_00483	CJAFHHKB_02298	PGKOBBFE_02488
pssA		CDP-diacylglycerol--serine O-phosphatidyltransferase	3	3	1	1	1535				1313	1313	1313	EMJFJOIC_00098	CJAFHHKB_03073	PGKOBBFE_01012
iorB		Isoquinoline 1-oxidoreductase subunit beta	3	3	1	1	1719				2243	2243	2243	EMJFJOIC_00432	CJAFHHKB_02247	PGKOBBFE_02439
ptrA		Protease 3	3	3	1	1	3164				2789	2789	2789	EMJFJOIC_00711	CJAFHHKB_03603	PGKOBBFE_02963
tyrP		Tyrosine-specific transport protein	3	3	1	1	3086				1199	1199	1199	EMJFJOIC_01560	CJAFHHKB_02908	PGKOBBFE_02768
bamB		Outer membrane protein assembly factor BamB	3	3	1	1	3975				1187	1187	1187	EMJFJOIC_01153	CJAFHHKB_02348	PGKOBBFE_02163
fliF		Flagellar M-ring protein	3	3	1	1	4229				1697	1697	1697	EMJFJOIC_01080	CJAFHHKB_03411	PGKOBBFE_02097
group_3244		hypothetical protein	3	3	1	1	2287				509	509	509	EMJFJOIC_00939	CJAFHHKB_01512	PGKOBBFE_00392
leuB		3-isopropylmalate dehydrogenase	3	3	1	1	423				1094	1094	1094	EMJFJOIC_02268	CJAFHHKB_00844	PGKOBBFE_02654
group_3246		hypothetical protein	3	3	1	1	648				569	569	569	EMJFJOIC_00548	CJAFHHKB_02650	PGKOBBFE_01490
group_3247	mepA_1	Multidrug export protein MepA	3	3	1	1	2283				1487	1487	1487	EMJFJOIC_00944	CJAFHHKB_01508	PGKOBBFE_00388
group_3248		putative NTE family protein	3	3	1	1	3199				947	947	947	EMJFJOIC_00744	CJAFHHKB_03088	PGKOBBFE_03262
recJ		Single-stranded-DNA-specific exonuclease RecJ	3	3	1	1	914				1724	1724	1724	EMJFJOIC_03118	CJAFHHKB_01116	PGKOBBFE_02258
gloC		Hydroxyacylglutathione hydrolase GloC	3	3	1	1	1714				644	644	644	EMJFJOIC_00436	CJAFHHKB_02251	PGKOBBFE_02443
gdhB		NAD-specific glutamate dehydrogenase	3	3	1	1	2146				4844	4844	4844	EMJFJOIC_02510	CJAFHHKB_02017	PGKOBBFE_00709
murC		UDP-N-acetylmuramate--L-alanine ligase	3	3	1	1	404				1454	1454	1454	EMJFJOIC_02249	CJAFHHKB_00825	PGKOBBFE_02635
tupA		Tungstate-binding protein TupA	3	3	1	1	680				812	812	812	EMJFJOIC_00578	CJAFHHKB_02621	PGKOBBFE_01520
rsmI		Ribosomal RNA small subunit methyltransferase I	3	3	1	1	1106				842	842	842	EMJFJOIC_03682	CJAFHHKB_03544	PGKOBBFE_03286
ettA		Energy-dependent translational throttle protein EttA	3	3	1	1	3863				1664	1664	1664	EMJFJOIC_02101	CJAFHHKB_00071	PGKOBBFE_00048
asnS		Asparagine--tRNA ligase	3	3	1	1	2044				1400	1400	1400	EMJFJOIC_00032	CJAFHHKB_02048	PGKOBBFE_03038
dsbA_2		Thiol:disulfide interchange protein DsbA	3	3	1	1	334				632	632	632	EMJFJOIC_00660	CJAFHHKB_03338	PGKOBBFE_03465
bepG		Efflux pump membrane transporter BepG	3	3	1	1	3840				3122	3122	3122	EMJFJOIC_02082	CJAFHHKB_00086	PGKOBBFE_00063
zraR_5		Transcriptional regulatory protein ZraR	3	3	1	1	1638				1352	1352	1352	EMJFJOIC_00511	CJAFHHKB_03810	PGKOBBFE_02516
ttgW_1		putative HTH-type transcriptional regulator TtgW	3	3	1	1	705				653	653	653	EMJFJOIC_00602	CJAFHHKB_02595	PGKOBBFE_01543
mhqP		Putative oxidoreductase MhqP	3	3	1	1	1706				440	446	442	EMJFJOIC_00442	CJAFHHKB_02260	PGKOBBFE_02451
amtB		Ammonia channel	3	3	1	1	938				1250	1250	1250	EMJFJOIC_01410	CJAFHHKB_03873	PGKOBBFE_02796
group_3261		hypothetical protein	3	3	1	1	2182				452	452	452	EMJFJOIC_02545	CJAFHHKB_01982	PGKOBBFE_00674
opuE		Osmoregulated proline transporter OpuE	3	3	1	1	803				1496	1496	1496	EMJFJOIC_03217	CJAFHHKB_02716	PGKOBBFE_03495
purT		Formate-dependent phosphoribosylglycinamide formyltransferase	3	3	1	1	3560				1178	1178	1178	EMJFJOIC_01371	CJAFHHKB_03276	PGKOBBFE_00326
rcsC_1		Sensor histidine kinase RcsC	3	3	1	1	3579				2735	2735	2735	EMJFJOIC_01352	CJAFHHKB_03295	PGKOBBFE_00307
group_3265		hypothetical protein	3	3	1	1	2786				851	851	851	EMJFJOIC_02048	CJAFHHKB_00810	PGKOBBFE_03808
group_3266		Subtilisin BL	3	3	1	1	1785				1817	1817	1817	EMJFJOIC_00374	CJAFHHKB_03221	PGKOBBFE_03319
creB_2		Transcriptional regulatory protein CreB	3	3	1	1	2165				692	692	692	EMJFJOIC_02528	CJAFHHKB_01999	PGKOBBFE_00691
frdA		Fumarate reductase flavoprotein subunit	3	3	1	1	1233				2006	2006	2006	EMJFJOIC_03913	CJAFHHKB_03667	PGKOBBFE_01999
group_3269	mcpQ_2	Methyl-accepting chemotaxis protein McpQ	3	3	1	1	3548				2024	2024	2024	EMJFJOIC_01383	CJAFHHKB_03264	PGKOBBFE_00338
galK_2		Galactokinase	3	3	1	1	1695				1169	1181	1173	EMJFJOIC_00453	CJAFHHKB_02271	PGKOBBFE_02461
mltD		Membrane-bound lytic murein transglycosylase D	3	3	1	1	1880				1535	1535	1535	EMJFJOIC_00278	CJAFHHKB_03008	PGKOBBFE_01134
uvrD		DNA helicase II	3	3	1	1	2834				2165	2165	2165	EMJFJOIC_02000	CJAFHHKB_00762	PGKOBBFE_01223
nnr		Bifunctional NAD(P)H-hydrate repair enzyme Nnr	3	3	1	1	1443				1478	1478	1478	EMJFJOIC_01788	CJAFHHKB_01850	PGKOBBFE_01797
swrC		Swarming motility protein SwrC	3	3	1	1	2438				3248	3248	3248	EMJFJOIC_02745	CJAFHHKB_02502	PGKOBBFE_00549
mleN_3		Malate-2H(+)/Na(+)-lactate antiporter	3	3	1	1	2735				1331	1331	1331	EMJFJOIC_01552	CJAFHHKB_03821	PGKOBBFE_02777
group_3275		hypothetical protein	3	3	1	3	38				1262	1262	1262	EMJFJOIC_03533	CJAFHHKB_02847	PGKOBBFE_02916
elbB		Glyoxalase ElbB	3	3	1	1	710				653	653	653	EMJFJOIC_00607	CJAFHHKB_02590	PGKOBBFE_01548
ttrA_1		Tetrathionate reductase subunit A	3	3	1	1	1123				3038	3038	3038	EMJFJOIC_03665	CJAFHHKB_03452	PGKOBBFE_03639
tyrA		T-protein	3	3	1	1	3737				1139	1139	1139	EMJFJOIC_03031	CJAFHHKB_00185	PGKOBBFE_00162
group_3279		hypothetical protein	3	3	1	1	1104				344	344	344	EMJFJOIC_03684	CJAFHHKB_03546	PGKOBBFE_03288
group_328		hypothetical protein	3	3	1	1	1693				2819	3197	3071	EMJFJOIC_00455	CJAFHHKB_02273	PGKOBBFE_02463
kinA_1		Sporulation kinase A	3	3	1	1	2930				1391	1391	1391	EMJFJOIC_01908	CJAFHHKB_00673	PGKOBBFE_01313
rpoB		DNA-directed RNA polymerase subunit beta	3	3	1	4	13				4031	4031	4031	EMJFJOIC_03958	CJAFHHKB_03756	PGKOBBFE_03819
polC_1		DNA polymerase III PolC-type	3	3	1	2	86				719	719	719	EMJFJOIC_02869	CJAFHHKB_01689	PGKOBBFE_01633
group_3283		hypothetical protein	3	3	1	1	3226				782	782	782	EMJFJOIC_00771	CJAFHHKB_03115	PGKOBBFE_03235
argA		Amino-acid acetyltransferase	3	3	1	1	430				1319	1319	1319	EMJFJOIC_02275	CJAFHHKB_00851	PGKOBBFE_02661
group_3285		Electron transfer flavoprotein-ubiquinone oxidoreductase	3	3	1	2	56				1649	1649	1649	EMJFJOIC_02899	CJAFHHKB_01659	PGKOBBFE_01663
speA		Biosynthetic arginine decarboxylase	3	3	1	1	2409				1913	1913	1913	EMJFJOIC_02716	CJAFHHKB_03609	PGKOBBFE_00520
group_3287		hypothetical protein	3	3	1	1	118				332	332	332	EMJFJOIC_03787	CJAFHHKB_02798	PGKOBBFE_00772
hslU		ATP-dependent protease ATPase subunit HslU	3	3	1	1	1254				1325	1325	1325	EMJFJOIC_03935	CJAFHHKB_03897	PGKOBBFE_01977
pyrG		CTP synthase	3	3	1	1	3885				1637	1637	1637	EMJFJOIC_01254	CJAFHHKB_00050	PGKOBBFE_00027
group_329		hypothetical protein	3	3	1	1	1684				1529	1553	1537	EMJFJOIC_00466	CJAFHHKB_02281	PGKOBBFE_02471
hscA		Chaperone protein HscA	3	3	1	1	1667				1862	1862	1862	EMJFJOIC_00482	CJAFHHKB_02297	PGKOBBFE_02487
yrfG		GMP/IMP nucleotidase YrfG	3	3	1	2	15				674	674	674	EMJFJOIC_02940	CJAFHHKB_01618	PGKOBBFE_01704
torR		TorCAD operon transcriptional regulatory protein TorR	3	3	1	1	198				725	725	725	EMJFJOIC_03438	CJAFHHKB_00556	PGKOBBFE_00851
def1		Peptide deformylase 1	3	3	1	3	69				512	512	512	EMJFJOIC_03573	CJAFHHKB_02885	PGKOBBFE_02876
def2		Peptide deformylase 2	3	3	1	1	1903				491	491	491	EMJFJOIC_00265	CJAFHHKB_03022	PGKOBBFE_01120
group_3295		hypothetical protein	3	3	1	1	2380				839	839	839	EMJFJOIC_02687	CJAFHHKB_03638	PGKOBBFE_00491
grpE		Protein GrpE	3	3	1	1	231				617	617	617	EMJFJOIC_03469	CJAFHHKB_00523	PGKOBBFE_00881
group_3297		hypothetical protein	3	3	1	1	2124				1532	1532	1532	EMJFJOIC_02484	CJAFHHKB_03161	PGKOBBFE_03582
prlC		Oligopeptidase A	3	3	1	1	653				2039	2039	2039	EMJFJOIC_00552	CJAFHHKB_02646	PGKOBBFE_01494
rseB		Sigma-E factor regulatory protein RseB	3	3	1	1	3719				932	932	932	EMJFJOIC_03049	CJAFHHKB_00203	PGKOBBFE_00180
folC		Dihydrofolate synthase/folylpolyglutamate synthase	3	3	1	1	1675				1307	1307	1307	EMJFJOIC_00474	CJAFHHKB_02289	PGKOBBFE_02479
rimK_2		Ribosomal protein S6--L-glutamate ligase	3	3	1	1	660				905	905	905	EMJFJOIC_00558	CJAFHHKB_02641	PGKOBBFE_01500
gap2		Glyceraldehyde-3-phosphate dehydrogenase-like protein	3	3	1	1	1973				1436	1436	1436	EMJFJOIC_00135	CJAFHHKB_02120	PGKOBBFE_00980
gcvA_4		Glycine cleavage system transcriptional activator	3	3	1	1	1100				875	875	875	EMJFJOIC_03688	CJAFHHKB_03550	PGKOBBFE_03292
btuB_2		Vitamin B12 transporter BtuB	3	3	1	1	1938				2510	2510	2510	EMJFJOIC_00220	CJAFHHKB_03373	PGKOBBFE_01091
speE_2		Polyamine aminopropyltransferase	3	3	1	1	994				743	743	743	EMJFJOIC_01466	CJAFHHKB_01337	PGKOBBFE_02851
group_3305		hypothetical protein	3	3	1	1	995				557	557	557	EMJFJOIC_01467	CJAFHHKB_01336	PGKOBBFE_02852
ywrO		General stress protein 14	3	3	1	1	3314				617	617	617	EMJFJOIC_00847	CJAFHHKB_02434	PGKOBBFE_02567
rcsC_2		Sensor histidine kinase RcsC	3	3	1	1	3383				3500	3500	3500	EMJFJOIC_02231	CJAFHHKB_00361	PGKOBBFE_03390
group_3308		Asp/Glu-specific dipeptidyl-peptidase	3	3	1	1	2951				2204	2204	2204	EMJFJOIC_01888	CJAFHHKB_00653	PGKOBBFE_01333
trkH		Trk system potassium uptake protein TrkH	3	3	1	2	154				1418	1418	1418	EMJFJOIC_02842	CJAFHHKB_01716	PGKOBBFE_01606
pdxB		Erythronate-4-phosphate dehydrogenase	3	3	1	1	1671				1130	1130	1130	EMJFJOIC_00478	CJAFHHKB_02293	PGKOBBFE_02483
group_3310		hypothetical protein	3	3	1	1	250				2156	2156	2156	EMJFJOIC_03488	CJAFHHKB_00504	PGKOBBFE_00900
group_3311		hypothetical protein	3	3	1	1	3660				443	443	443	EMJFJOIC_03098	CJAFHHKB_00258	PGKOBBFE_00231
cph2_1		Phytochrome-like protein cph2	3	3	1	1	222				1547	1547	1547	EMJFJOIC_03460	CJAFHHKB_00532	PGKOBBFE_00872
lptB_2		Lipopolysaccharide export system ATP-binding protein LptB	3	3	1	1	3381				797	797	797	EMJFJOIC_02233	CJAFHHKB_00359	PGKOBBFE_03392
norB		Nitric oxide reductase subunit B	3	3	1	1	2543				2291	2291	2291	EMJFJOIC_01692	CJAFHHKB_01214	PGKOBBFE_02414
yehU		Sensor histidine kinase YehU	3	3	1	1	1652				1697	1697	1697	EMJFJOIC_00497	CJAFHHKB_02312	PGKOBBFE_02502
cysI		Sulfite reductase [NADPH] hemoprotein beta-component	3	3	1	1	2552				1697	1697	1697	EMJFJOIC_01683	CJAFHHKB_01223	PGKOBBFE_02405
group_3317		hypothetical protein	3	3	1	1	4257				623	623	623	EMJFJOIC_01108	CJAFHHKB_02386	PGKOBBFE_02125
cat1		Succinyl-CoA:coenzyme A transferase	3	3	1	1	444				1286	1286	1286	EMJFJOIC_02292	CJAFHHKB_00864	PGKOBBFE_02674
ybaN		Inner membrane protein YbaN	3	3	1	1	1756				368	368	368	EMJFJOIC_00403	CJAFHHKB_03884	PGKOBBFE_03348
cysG_3		Siroheme synthase	3	3	1	1	1648				911	911	911	EMJFJOIC_00501	CJAFHHKB_02316	PGKOBBFE_02506
nosZ		Nitrous-oxide reductase	3	3	1	1	2819				1886	1886	1886	EMJFJOIC_02015	CJAFHHKB_00777	PGKOBBFE_01208
lpxB		Lipid-A-disaccharide synthase	3	3	1	1	3392				1148	1148	1148	EMJFJOIC_02222	CJAFHHKB_00370	PGKOBBFE_03381
dmlR_11		HTH-type transcriptional regulator DmlR	3	3	1	1	3043				911	911	911	EMJFJOIC_03804	CJAFHHKB_02948	PGKOBBFE_02736
hemG_2		Protoporphyrinogen IX dehydrogenase [menaquinone]	3	3	1	2	157				533	533	533	EMJFJOIC_02845	CJAFHHKB_01713	PGKOBBFE_01609
gndA		6-phosphogluconate dehydrogenase, NADP(+)-dependent, decarboxylating	3	3	1	1	3327				1541	1541	1541	EMJFJOIC_00860	CJAFHHKB_02421	PGKOBBFE_02580
ybhK		Putative gluconeogenesis factor	3	3	1	1	1971				911	911	911	EMJFJOIC_00130	CJAFHHKB_03946	PGKOBBFE_00985
gltP_1		Proton/glutamate-aspartate symporter	3	3	1	1	3905				1250	1250	1250	EMJFJOIC_01228	CJAFHHKB_00023	PGKOBBFE_00001
group_3327		hypothetical protein	3	3	1	1	1421				359	359	359	EMJFJOIC_01814	CJAFHHKB_01824	PGKOBBFE_01823
ohrR_3		Organic hydroperoxide resistance transcriptional regulator	3	3	1	1	2015				413	413	413	EMJFJOIC_00179	CJAFHHKB_02076	PGKOBBFE_03515
tyrS		Tyrosine--tRNA ligase	3	3	1	1	3685				1196	1196	1196	EMJFJOIC_03075	CJAFHHKB_00234	PGKOBBFE_00207
group_333		hypothetical protein	3	3	1	1	1641				161	161	161	EMJFJOIC_00508	CJAFHHKB_03813	PGKOBBFE_02513
ndhI		NAD(P)H-quinone oxidoreductase subunit I, chloroplastic	3	3	1	1	3065				731	731	731	EMJFJOIC_01579	CJAFHHKB_02928	PGKOBBFE_02748
ygcS		Inner membrane metabolite transport protein YgcS	3	3	1	1	3454				1313	1313	1313	EMJFJOIC_02162	CJAFHHKB_00430	PGKOBBFE_03905
minD		Septum site-determining protein MinD	3	3	1	1	1808				809	809	809	EMJFJOIC_00351	CJAFHHKB_03198	PGKOBBFE_03156
nqrA_1		Na(+)-translocating NADH-quinone reductase subunit A	3	3	1	1	3482				1370	1370	1370	EMJFJOIC_02134	CJAFHHKB_00456	PGKOBBFE_00946
slyB		Outer membrane lipoprotein SlyB	3	3	1	1	2360				491	491	491	EMJFJOIC_02667	CJAFHHKB_01590	PGKOBBFE_00471
hutH_2		Histidine ammonia-lyase	3	3	1	3	91				1532	1532	1532	EMJFJOIC_03553	CJAFHHKB_02865	PGKOBBFE_02896
group_3336		hypothetical protein	3	3	1	1	3755				542	542	542	EMJFJOIC_03013	CJAFHHKB_00167	PGKOBBFE_00144
group_3337		hypothetical protein	3	3	1	1	3326				1532	1532	1532	EMJFJOIC_00859	CJAFHHKB_02422	PGKOBBFE_02579
group_3338		hypothetical protein	3	3	1	1	2292				356	356	356	EMJFJOIC_00934	CJAFHHKB_01517	PGKOBBFE_00397
nrfG		Formate-dependent nitrite reductase complex subunit NrfG	3	3	1	4	49				1244	1244	1244	EMJFJOIC_04018	CJAFHHKB_03715	PGKOBBFE_03703
resA_2		Thiol-disulfide oxidoreductase ResA	3	3	1	1	1639				533	533	533	EMJFJOIC_00510	CJAFHHKB_03811	PGKOBBFE_02515
pcpR_2		PCP degradation transcriptional activation protein	3	3	1	1	2711				974	974	974	EMJFJOIC_01528	CJAFHHKB_03950	PGKOBBFE_03833
infB		Translation initiation factor IF-2	3	3	1	1	171				2651	2657	2655	EMJFJOIC_03413	CJAFHHKB_00581	PGKOBBFE_00826
bicA		Bicarbonate transporter BicA	3	3	1	1	2382				1559	1559	1559	EMJFJOIC_02689	CJAFHHKB_03636	PGKOBBFE_00493
sbcB		Exodeoxyribonuclease I	3	3	1	1	2401				1448	1448	1448	EMJFJOIC_02708	CJAFHHKB_03617	PGKOBBFE_00512
xcpW		Type II secretion system protein J	3	3	1	1	589				752	752	752	EMJFJOIC_02425	CJAFHHKB_00997	PGKOBBFE_01453
purD		Phosphoribosylamine--glycine ligase	3	3	1	1	2806				1301	1301	1301	EMJFJOIC_02028	CJAFHHKB_00790	PGKOBBFE_01195
group_3346		Universal stress protein/MSMEI_3859	3	3	1	1	903				443	443	443	EMJFJOIC_03125	CJAFHHKB_01105	PGKOBBFE_02248
group_3347		hypothetical protein	3	3	1	1	1297				1130	1130	1130	EMJFJOIC_03283	CJAFHHKB_02164	PGKOBBFE_01937
xerC_4		Tyrosine recombinase XerC	3	3	1	1	1223				893	893	893	EMJFJOIC_03903	CJAFHHKB_03677	PGKOBBFE_02009
group_3349		hypothetical protein	3	3	1	1	190				734	734	734	EMJFJOIC_03430	CJAFHHKB_00564	PGKOBBFE_00843
phoQ_3		Virulence sensor histidine kinase PhoQ	3	3	1	1	1630				1307	1349	1321	EMJFJOIC_00519	CJAFHHKB_03802	PGKOBBFE_02524
group_3350		hypothetical protein	3	3	1	1	1882				722	722	722	EMJFJOIC_00276	CJAFHHKB_03010	PGKOBBFE_01132
luxS		S-ribosylhomocysteine lyase	3	3	1	1	127				509	509	509	EMJFJOIC_03796	CJAFHHKB_02807	PGKOBBFE_00781
ravA		ATPase RavA	3	3	1	1	3173				956	956	956	EMJFJOIC_00718	CJAFHHKB_03704	PGKOBBFE_02956
yhhQ		Inner membrane protein YhhQ	3	3	1	1	676				668	668	668	EMJFJOIC_00574	CJAFHHKB_02625	PGKOBBFE_01516
group_3354		hypothetical protein	3	3	1	1	2026				1886	1886	1886	EMJFJOIC_00190	CJAFHHKB_02065	PGKOBBFE_03055
group_3355		hypothetical protein	3	3	1	1	1155				740	740	740	EMJFJOIC_03632	CJAFHHKB_03482	PGKOBBFE_03668
ctaA		Heme A synthase	3	3	1	2	25				983	983	983	EMJFJOIC_02930	CJAFHHKB_01628	PGKOBBFE_01694
czcD		Cadmium, cobalt and zinc/H(+)-K(+) antiporter	3	3	1	1	2016				1070	1076	1072	EMJFJOIC_00180	CJAFHHKB_02075	PGKOBBFE_03514
rsmH		Ribosomal RNA small subunit methyltransferase H	3	3	1	1	413				941	941	941	EMJFJOIC_02258	CJAFHHKB_00834	PGKOBBFE_02644
ctpB		Carboxy-terminal processing protease CtpB	3	3	1	3	9				1205	1205	1205	EMJFJOIC_03501	CJAFHHKB_02827	PGKOBBFE_02936
group_336		hypothetical protein	3	3	1	1	1623				1019	1019	1019	EMJFJOIC_00526	CJAFHHKB_03795	PGKOBBFE_02531
apbE_1		FAD:protein FMN transferase	3	3	1	1	134				1016	1016	1016	EMJFJOIC_04007	CJAFHHKB_02814	PGKOBBFE_00788
group_3361		hypothetical protein	3	3	1	1	500				917	917	917	EMJFJOIC_02343	CJAFHHKB_00917	PGKOBBFE_01374
group_3362		putative HTH-type transcriptional regulator	3	3	1	1	1158				764	764	764	EMJFJOIC_03629	CJAFHHKB_03485	PGKOBBFE_02066
doeB		N-alpha-acetyl-L-2,4-diaminobutyric acid deacetylase	3	3	1	1	661				1022	1022	1022	EMJFJOIC_00559	CJAFHHKB_02640	PGKOBBFE_01501
mdtK		Multidrug resistance protein MdtK	3	3	1	1	2009				1373	1373	1373	EMJFJOIC_00172	CJAFHHKB_02083	PGKOBBFE_03522
group_3365	mcpQ_6	Methyl-accepting chemotaxis protein McpQ	3	3	1	1	3456				1634	1634	1634	EMJFJOIC_02160	CJAFHHKB_00432	PGKOBBFE_00970
ssb		Single-stranded DNA-binding protein	3	3	1	1	1417				677	677	677	EMJFJOIC_01823	CJAFHHKB_01820	PGKOBBFE_01827
lon_1		Lon protease	3	3	1	1	1521				2402	2402	2402	EMJFJOIC_00111	CJAFHHKB_03972	PGKOBBFE_01004
yedI		Inner membrane protein YedI	3	3	1	1	959				923	923	923	EMJFJOIC_01431	CJAFHHKB_01371	PGKOBBFE_02817
group_3369		hypothetical protein	3	3	1	2	23				704	704	704	EMJFJOIC_02932	CJAFHHKB_01626	PGKOBBFE_01696
scoA		putative succinyl-CoA:3-ketoacid coenzyme A transferase subunit A	3	3	1	1	3341				701	701	701	EMJFJOIC_00874	CJAFHHKB_02407	PGKOBBFE_02594
ycf3		Photosystem I assembly protein Ycf3	3	3	1	1	370				995	995	995	EMJFJOIC_00624	CJAFHHKB_03303	PGKOBBFE_03430
dpp5_2		Dipeptidyl-peptidase 5	3	3	1	1	2318				1325	1325	1325	EMJFJOIC_00908	CJAFHHKB_01543	PGKOBBFE_00423
ftsQ		Cell division protein FtsQ	3	3	1	1	403				764	764	764	EMJFJOIC_02248	CJAFHHKB_00824	PGKOBBFE_02634
rihB		Pyrimidine-specific ribonucleoside hydrolase RihB	3	3	1	2	125				977	977	977	EMJFJOIC_02815	CJAFHHKB_01743	PGKOBBFE_01580
group_3375		hypothetical protein	3	3	1	1	1646				947	947	947	EMJFJOIC_00503	CJAFHHKB_03818	PGKOBBFE_02508
rsd		Regulator of sigma D	3	3	1	1	2796				467	467	467	EMJFJOIC_02038	CJAFHHKB_00800	PGKOBBFE_01185
nhaC		Na(+)/H(+) antiporter NhaC	3	3	1	1	1243				1520	1520	1520	EMJFJOIC_03923	CJAFHHKB_03909	PGKOBBFE_01989
fbp		Fructose-1,6-bisphosphatase class 1	3	3	1	1	2664				989	989	989	EMJFJOIC_01482	CJAFHHKB_01128	PGKOBBFE_02270
baeS_1		Signal transduction histidine-protein kinase BaeS	3	3	1	1	2166				2174	2174	2174	EMJFJOIC_02529	CJAFHHKB_01998	PGKOBBFE_00690
leuC		3-isopropylmalate dehydratase large subunit	3	3	1	1	422				1400	1400	1400	EMJFJOIC_02267	CJAFHHKB_00843	PGKOBBFE_02653
mcpU		Methyl-accepting chemotaxis protein McpU	3	3	1	1	1679				2117	2117	2117	EMJFJOIC_00470	CJAFHHKB_02285	PGKOBBFE_02475
aas		Bifunctional protein Aas	3	3	1	2	10				1862	1862	1862	EMJFJOIC_02945	CJAFHHKB_01613	PGKOBBFE_01709
gerN		Na(+)/H(+)-K(+) antiporter GerN	3	3	1	1	3045				1193	1193	1193	EMJFJOIC_03802	CJAFHHKB_02946	PGKOBBFE_02738
group_3384		hypothetical protein	3	3	1	1	2212				398	398	398	EMJFJOIC_02572	CJAFHHKB_01956	PGKOBBFE_00644
rhlB		ATP-dependent RNA helicase RhlB	3	3	1	1	1238				1307	1307	1307	EMJFJOIC_03918	CJAFHHKB_03662	PGKOBBFE_01994
moeB		Molybdopterin-synthase adenylyltransferase	3	3	1	2	89				767	767	767	EMJFJOIC_02866	CJAFHHKB_01692	PGKOBBFE_01630
rimO		Ribosomal protein S12 methylthiotransferase RimO	3	3	1	1	1111				2297	2309	2305	EMJFJOIC_03677	CJAFHHKB_03539	PGKOBBFE_03281
mepA_1		Multidrug export protein MepA	3	3	1	1	228				1358	1358	1358	EMJFJOIC_03466	CJAFHHKB_00526	PGKOBBFE_00878
group_3389		hypothetical protein	3	3	1	1	944				374	374	374	EMJFJOIC_01416	CJAFHHKB_03867	PGKOBBFE_02802
yjiY		Inner membrane protein YjiY	3	3	1	1	1650				1436	1436	1436	EMJFJOIC_00499	CJAFHHKB_02314	PGKOBBFE_02504
accA1		Acetyl-/propionyl-coenzyme A carboxylase alpha chain	3	3	1	1	3339				2033	2033	2033	EMJFJOIC_00872	CJAFHHKB_02409	PGKOBBFE_02592
dapA_2		4-hydroxy-tetrahydrodipicolinate synthase	3	3	1	1	2107				884	884	884	EMJFJOIC_02467	CJAFHHKB_03178	PGKOBBFE_03565
sulA		Cell division inhibitor SulA	3	3	1	2	17				509	509	509	EMJFJOIC_02938	CJAFHHKB_01620	PGKOBBFE_01702
murA		UDP-N-acetylglucosamine 1-carboxyvinyltransferase	3	3	1	1	2929				1259	1259	1259	EMJFJOIC_01909	CJAFHHKB_00674	PGKOBBFE_01312
mmgC_2		Acyl-CoA dehydrogenase	3	3	1	1	3572				1175	1175	1175	EMJFJOIC_01359	CJAFHHKB_03288	PGKOBBFE_00314
group_3396		Asp/Glu-specific dipeptidyl-peptidase	3	3	1	1	3087				2156	2156	2156	EMJFJOIC_01559	CJAFHHKB_02907	PGKOBBFE_02769
ispB		Octaprenyl diphosphate synthase	3	3	1	1	3540				971	971	971	EMJFJOIC_01391	CJAFHHKB_03256	PGKOBBFE_00346
zraR_1		Transcriptional regulatory protein ZraR	3	3	1	1	2435				1370	1370	1370	EMJFJOIC_02742	CJAFHHKB_02499	PGKOBBFE_00546
cysL_3		HTH-type transcriptional regulator CysL	3	3	1	1	316				914	914	914	EMJFJOIC_00677	CJAFHHKB_03980	PGKOBBFE_02997
rsmJ		Ribosomal RNA small subunit methyltransferase J	3	3	1	1	643				779	779	779	EMJFJOIC_00543	CJAFHHKB_02655	PGKOBBFE_01485
oprF_3		Outer membrane porin F	3	3	1	1	2512				1445	1445	1445	EMJFJOIC_01717	CJAFHHKB_01182	PGKOBBFE_01729
queG		Epoxyqueuosine reductase	3	3	1	1	757				1163	1163	1163	EMJFJOIC_03855	CJAFHHKB_02671	PGKOBBFE_03190
oprF_4		Outer membrane porin F	3	3	1	1	1192				605	605	605	EMJFJOIC_03593	CJAFHHKB_03520	PGKOBBFE_02030
phoA_1		Alkaline phosphatase H	3	3	1	1	3834				1496	1496	1496	EMJFJOIC_02076	CJAFHHKB_00092	PGKOBBFE_00069
nadB		L-aspartate oxidase	3	3	1	1	3716				1613	1613	1613	EMJFJOIC_03052	CJAFHHKB_00206	PGKOBBFE_00183
group_3405		Acetyltransferase Pat	3	3	1	1	2012				2702	2702	2702	EMJFJOIC_00176	CJAFHHKB_02079	PGKOBBFE_03518
group_3406		hypothetical protein	3	3	1	1	835				1718	1718	1718	EMJFJOIC_03186	CJAFHHKB_01045	PGKOBBFE_03683
group_3407		hypothetical protein	3	3	1	1	669				755	755	755	EMJFJOIC_00567	CJAFHHKB_02632	PGKOBBFE_01509
rnt		Ribonuclease T	3	3	1	1	2311				680	680	680	EMJFJOIC_00915	CJAFHHKB_01536	PGKOBBFE_00416
bkdA2		2-oxoisovalerate dehydrogenase subunit beta	3	3	1	1	1574				977	977	977	EMJFJOIC_00058	CJAFHHKB_03033	PGKOBBFE_01052
cetB		2-epi-5-epi-valiolone epimerase	3	3	1	1	652				503	503	503	EMJFJOIC_00551	CJAFHHKB_02647	PGKOBBFE_01493
rpe		Ribulose-phosphate 3-epimerase	3	3	1	1	1097				674	674	674	EMJFJOIC_03691	CJAFHHKB_03553	PGKOBBFE_03295
mobA		Molybdenum cofactor guanylyltransferase	3	3	1	1	683				590	590	590	EMJFJOIC_00581	CJAFHHKB_02618	PGKOBBFE_01523
rapA_2		RNA polymerase-associated protein RapA	3	3	1	1	1346				2906	2906	2906	EMJFJOIC_03331	CJAFHHKB_02215	PGKOBBFE_01887
birA		Bifunctional ligase/repressor BirA	3	3	1	4	3				959	959	959	EMJFJOIC_03970	CJAFHHKB_03768	PGKOBBFE_03911
phnE		Phosphate-import permease protein PhnE	3	3	1	1	1634				1514	1514	1514	EMJFJOIC_00515	CJAFHHKB_03806	PGKOBBFE_02520
adhB		Alcohol dehydrogenase 2	3	3	1	1	3843				1148	1148	1148	EMJFJOIC_02084	CJAFHHKB_00084	PGKOBBFE_00061
murF		UDP-N-acetylmuramoyl-tripeptide--D-alanyl-D-alanine ligase	3	3	1	1	409				1370	1370	1370	EMJFJOIC_02254	CJAFHHKB_00830	PGKOBBFE_02640
group_3417		hypothetical protein	3	3	1	1	3473				350	350	350	EMJFJOIC_02143	CJAFHHKB_00448	PGKOBBFE_00954
zapE_1		Cell division protein ZapE	3	3	1	1	2936				1106	1106	1106	EMJFJOIC_01902	CJAFHHKB_00667	PGKOBBFE_01319
flgD		Basal-body rod modification protein FlgD	3	3	1	1	4248				782	782	782	EMJFJOIC_01099	CJAFHHKB_02395	PGKOBBFE_02116
group_342		hypothetical protein	3	3	1	1	654				776	776	776	EMJFJOIC_00553	CJAFHHKB_02645	PGKOBBFE_01495
fadD_2		Long-chain-fatty-acid--CoA ligase	3	3	1	1	1805				1673	1673	1673	EMJFJOIC_00354	CJAFHHKB_03201	PGKOBBFE_03159
ptsG		PTS system glucose-specific EIICB component	3	3	1	1	3411				1472	1472	1472	EMJFJOIC_02203	CJAFHHKB_00389	PGKOBBFE_03362
slyA_1		Transcriptional regulator SlyA	3	3	1	1	2628				968	968	968	EMJFJOIC_01611	CJAFHHKB_01293	PGKOBBFE_02334
sdaA_1		L-serine dehydratase 1	3	3	1	1	2631				1367	1367	1367	EMJFJOIC_01608	CJAFHHKB_01296	PGKOBBFE_02331
htpG		Chaperone protein HtpG	3	3	1	1	1761				1919	1919	1919	EMJFJOIC_00398	CJAFHHKB_03889	PGKOBBFE_03343
group_3425		hypothetical protein	3	3	1	3	40				404	404	404	EMJFJOIC_03535	CJAFHHKB_02849	PGKOBBFE_02914
vdcA_1		Diguanylate cyclase VdcA	3	3	1	1	2161				1019	1019	1019	EMJFJOIC_02524	CJAFHHKB_02003	PGKOBBFE_00695
group_3427	mleN_2	Malate-2H(+)/Na(+)-lactate antiporter	3	3	1	1	2583				1382	1382	1382	EMJFJOIC_01653	CJAFHHKB_01252	PGKOBBFE_02374
group_3428		hypothetical protein	3	3	1	1	756				674	674	674	EMJFJOIC_03856	CJAFHHKB_02670	PGKOBBFE_03191
group_3429		hypothetical protein	3	3	1	1	101				386	386	386	EMJFJOIC_03770	CJAFHHKB_02781	PGKOBBFE_00755
group_343		hypothetical protein	3	3	1	1	665				191	191	191	EMJFJOIC_00563	CJAFHHKB_02636	PGKOBBFE_01505
pepO_2		Neutral endopeptidase	3	3	1	1	751				2084	2084	2084	EMJFJOIC_03861	CJAFHHKB_02665	PGKOBBFE_03196
rluB		Ribosomal large subunit pseudouridine synthase B	3	3	1	1	1747				866	866	866	EMJFJOIC_00412	CJAFHHKB_03841	PGKOBBFE_02419
rng		Ribonuclease G	3	3	1	1	1290				1502	1502	1502	EMJFJOIC_03276	CJAFHHKB_02157	PGKOBBFE_01944
ftsK		DNA translocase FtsK	3	3	1	1	1997				2519	2519	2519	EMJFJOIC_00160	CJAFHHKB_02095	PGKOBBFE_03534
group_3434		hypothetical protein	3	3	1	1	662				425	425	425	EMJFJOIC_00560	CJAFHHKB_02639	PGKOBBFE_01502
pgrR		HTH-type transcriptional regulator PgrR	3	3	1	1	1357				944	944	944	EMJFJOIC_03342	CJAFHHKB_02227	PGKOBBFE_01875
oprF_2		Outer membrane porin F	3	3	1	1	3759				1109	1109	1109	EMJFJOIC_03009	CJAFHHKB_00163	PGKOBBFE_00140
group_3437		hypothetical protein	3	3	1	1	1771				350	350	350	EMJFJOIC_00388	CJAFHHKB_03235	PGKOBBFE_03333
folK_2		2-amino-4-hydroxy-6-hydroxymethyldihydropteridine pyrophosphokinase	3	3	1	1	2688				488	488	488	EMJFJOIC_01506	CJAFHHKB_01150	PGKOBBFE_02293
ileS		Isoleucine--tRNA ligase	3	3	1	1	3769				2774	2774	2774	EMJFJOIC_02999	CJAFHHKB_00153	PGKOBBFE_00130
group_344		hypothetical protein	3	3	1	1	671				671	671	671	EMJFJOIC_00569	CJAFHHKB_02630	PGKOBBFE_01511
group_3440		hypothetical protein	3	3	1	1	2984				611	611	611	EMJFJOIC_01864	CJAFHHKB_00622	PGKOBBFE_01364
bauA		Beta-alanine--pyruvate aminotransferase	3	3	1	1	3642				1340	1340	1340	EMJFJOIC_01295	CJAFHHKB_00277	PGKOBBFE_00250
fadB		Fatty acid oxidation complex subunit alpha	3	3	1	2	151				2150	2150	2150	EMJFJOIC_02839	CJAFHHKB_01719	PGKOBBFE_01603
prpC		2-methylcitrate synthase	3	3	1	1	2134				1124	1124	1124	EMJFJOIC_02497	CJAFHHKB_03148	PGKOBBFE_03851
tri1		Tricorn protease	3	3	1	1	3915				3311	3314	3313	EMJFJOIC_01218	CJAFHHKB_00013	PGKOBBFE_03770
rluD		Ribosomal large subunit pseudouridine synthase D	3	3	1	1	728				971	971	971	EMJFJOIC_03885	CJAFHHKB_02566	PGKOBBFE_03219
ubiH		2-octaprenyl-6-methoxyphenol hydroxylase	3	3	1	1	867				1241	1241	1241	EMJFJOIC_03157	CJAFHHKB_01071	PGKOBBFE_02216
group_3447		Methylmalonyl-CoA carboxyltransferase 12S subunit	3	3	1	1	3337				1607	1607	1607	EMJFJOIC_00870	CJAFHHKB_02411	PGKOBBFE_02590
adhE		Aldehyde-alcohol dehydrogenase	3	3	1	1	1590				2618	2618	2618	EMJFJOIC_00042	CJAFHHKB_03982	PGKOBBFE_01067
group_3449		putative signaling protein	3	3	1	1	3625				1199	1199	1199	EMJFJOIC_01311	CJAFHHKB_00292	PGKOBBFE_00266
cheV_1		Chemotaxis protein CheV	3	3	1	1	1850				953	953	953	EMJFJOIC_00308	CJAFHHKB_02978	PGKOBBFE_01164
purB		Adenylosuccinate lyase	3	3	1	1	2348				1370	1370	1370	EMJFJOIC_02655	CJAFHHKB_01578	PGKOBBFE_00459
glnS		Glutamine--tRNA ligase	3	3	1	1	3275				1670	1670	1670	EMJFJOIC_00812	CJAFHHKB_02470	PGKOBBFE_03794
hrp1_2		Hypoxic response protein 1	3	3	1	1	338				1847	1847	1847	EMJFJOIC_00656	CJAFHHKB_03334	PGKOBBFE_03461
sigW_1		ECF RNA polymerase sigma factor SigW	3	3	1	1	3913				668	668	668	EMJFJOIC_01220	CJAFHHKB_00015	PGKOBBFE_03768
tamA		Translocation and assembly module TamA	3	3	1	1	1820				1847	1847	1847	EMJFJOIC_00338	CJAFHHKB_03648	PGKOBBFE_03145
psuK		Pseudouridine kinase	3	3	1	1	3499				1091	1091	1091	EMJFJOIC_02120	CJAFHHKB_00471	PGKOBBFE_00931
yiaV		Inner membrane protein YiaV	3	3	1	1	3562				1136	1136	1136	EMJFJOIC_01369	CJAFHHKB_03278	PGKOBBFE_00324
rluA_5		Ribosomal large subunit pseudouridine synthase A	3	3	1	1	4126				653	653	653	EMJFJOIC_00977	CJAFHHKB_01430	PGKOBBFE_03076
dxs_1		1-deoxy-D-xylulose-5-phosphate synthase	3	3	1	1	232				1868	1868	1868	EMJFJOIC_03470	CJAFHHKB_00522	PGKOBBFE_00882
sppA		Protease 4	3	3	1	1	1560				1841	1841	1841	EMJFJOIC_00073	CJAFHHKB_03048	PGKOBBFE_01037
dxr		1-deoxy-D-xylulose 5-phosphate reductoisomerase	3	3	1	1	3399				1187	1187	1187	EMJFJOIC_02215	CJAFHHKB_00377	PGKOBBFE_03374
fusA_1		Elongation factor G	3	3	1	1	3436				2048	2048	2048	EMJFJOIC_02180	CJAFHHKB_00412	PGKOBBFE_03416
fadE_1		Acyl-coenzyme A dehydrogenase	3	3	1	1	1887				2420	2420	2420	EMJFJOIC_00270	CJAFHHKB_03017	PGKOBBFE_01125
group_3464		hypothetical protein	3	3	1	1	715				668	668	668	EMJFJOIC_00612	CJAFHHKB_02585	PGKOBBFE_03877
group_3465		hypothetical protein	3	3	1	1	2514				401	401	401	EMJFJOIC_01715	CJAFHHKB_01184	PGKOBBFE_01727
group_3466		putative zinc protease	3	3	1	1	558				1331	1331	1331	EMJFJOIC_02394	CJAFHHKB_00966	PGKOBBFE_01422
secA		Protein translocase subunit SecA	3	3	1	1	397				2723	2723	2723	EMJFJOIC_02242	CJAFHHKB_00818	PGKOBBFE_02628
group_3468		3'3'-cGAMP-specific phosphodiesterase 2	3	3	1	1	1511				1571	1571	1571	EMJFJOIC_00115	CJAFHHKB_03931	PGKOBBFE_01000
group_3469		hypothetical protein	3	3	1	1	868				572	572	572	EMJFJOIC_03156	CJAFHHKB_01072	PGKOBBFE_02217
pglJ		N-acetylgalactosamine-N,N'-diacetylbacillosaminyl-diphospho-undecaprenol 4-alpha-N-acetylgalactosaminyltransferase	3	3	1	1	697				1100	1100	1100	EMJFJOIC_00594	CJAFHHKB_02603	PGKOBBFE_01535
epd_2		D-erythrose-4-phosphate dehydrogenase	3	3	1	1	2644				1016	1016	1016	EMJFJOIC_01595	CJAFHHKB_01309	PGKOBBFE_02318
bfr_2		Bacterioferritin	3	3	1	1	137				467	467	467	EMJFJOIC_04004	CJAFHHKB_02817	PGKOBBFE_00791
pheA		P-protein	3	3	1	1	3741				1964	1964	1964	EMJFJOIC_03027	CJAFHHKB_00181	PGKOBBFE_00158
nqrF_3		Na(+)-translocating NADH-quinone reductase subunit F	3	3	1	1	133				1247	1247	1247	EMJFJOIC_04008	CJAFHHKB_02813	PGKOBBFE_00787
esiB_2		Secretory immunoglobulin A-binding protein EsiB	3	3	1	1	1468				779	779	779	EMJFJOIC_01763	CJAFHHKB_01875	PGKOBBFE_01772
group_3475		hypothetical protein	3	3	1	1	3999				479	479	479	EMJFJOIC_01131	CJAFHHKB_02368	PGKOBBFE_02143
barA_2		Signal transduction histidine-protein kinase BarA	3	3	1	1	3656				3515	3515	3515	EMJFJOIC_03103	CJAFHHKB_00263	PGKOBBFE_00236
pspE_1		Thiosulfate sulfurtransferase PspE	3	3	1	1	481				338	338	338	EMJFJOIC_02324	CJAFHHKB_00899	PGKOBBFE_02709
alsT_3		Amino-acid carrier protein AlsT	3	3	1	1	1306				1373	1373	1373	EMJFJOIC_03292	CJAFHHKB_02175	PGKOBBFE_01926
group_3479		hypothetical protein	3	3	1	1	2712				509	509	509	EMJFJOIC_01529	CJAFHHKB_03951	PGKOBBFE_03834
group_348		hypothetical protein	3	3	1	1	698				1076	1076	1076	EMJFJOIC_00595	CJAFHHKB_02602	PGKOBBFE_01536
dbpA_1		ATP-dependent RNA helicase DbpA	3	3	1	1	1479				1406	1406	1406	EMJFJOIC_01752	CJAFHHKB_01886	PGKOBBFE_01761
hemG_1		Protoporphyrinogen IX dehydrogenase [menaquinone]	3	3	1	1	2564				521	521	521	EMJFJOIC_01671	CJAFHHKB_01235	PGKOBBFE_02393
pspF		Psp operon transcriptional activator	3	3	1	1	3245				1070	1070	1070	EMJFJOIC_00790	CJAFHHKB_03793	PGKOBBFE_03611
fdnI_1		Formate dehydrogenase, nitrate-inducible, cytochrome b556(Fdn) subunit	3	3	1	2	71				992	992	992	EMJFJOIC_02884	CJAFHHKB_01674	PGKOBBFE_01648
group_3484		hypothetical protein	3	3	1	1	647				1010	1010	1010	EMJFJOIC_00547	CJAFHHKB_02651	PGKOBBFE_01489
nqrB_2		Na(+)-translocating NADH-quinone reductase subunit B	3	3	1	1	129				1199	1199	1199	EMJFJOIC_04012	CJAFHHKB_02809	PGKOBBFE_00783
betS		Glycine betaine/proline betaine transporter BetS	3	3	1	2	87				1571	1571	1571	EMJFJOIC_02868	CJAFHHKB_01690	PGKOBBFE_01632
glnD		Bifunctional uridylyltransferase/uridylyl-removing enzyme	3	3	1	1	3407				2573	2573	2573	EMJFJOIC_02207	CJAFHHKB_00385	PGKOBBFE_03366
pyrB		Aspartate carbamoyltransferase catalytic subunit	3	3	1	1	3675				1019	1019	1019	EMJFJOIC_03084	CJAFHHKB_00243	PGKOBBFE_00216
group_3489		hypothetical protein	3	3	1	2	84				905	905	905	EMJFJOIC_02871	CJAFHHKB_01687	PGKOBBFE_01635
rmlD_2		dTDP-4-dehydrorhamnose reductase	3	3	1	1	702				869	893	877	EMJFJOIC_00599	CJAFHHKB_02598	PGKOBBFE_01540
glmM		Phosphoglucosamine mutase	3	3	1	1	166				1331	1331	1331	EMJFJOIC_03406	CJAFHHKB_00588	PGKOBBFE_00819
group_3491		hypothetical protein	3	3	1	1	1889				791	791	791	EMJFJOIC_00268	CJAFHHKB_03019	PGKOBBFE_01123
gyrB		DNA gyrase subunit B	3	3	1	2	136				2417	2417	2417	EMJFJOIC_02825	CJAFHHKB_01733	PGKOBBFE_01589
narL_2		putative transcriptional regulatory protein NarL	3	3	1	1	3384				668	668	668	EMJFJOIC_02230	CJAFHHKB_00362	PGKOBBFE_03389
fabG_1		3-oxoacyl-[acyl-carrier-protein] reductase FabG	3	3	1	1	2393				746	746	746	EMJFJOIC_02700	CJAFHHKB_03625	PGKOBBFE_00504
leuE_1		Leucine efflux protein	3	3	1	2	126				641	641	641	EMJFJOIC_02816	CJAFHHKB_01742	PGKOBBFE_01581
barA_1		Signal transduction histidine-protein kinase BarA	3	3	1	1	3881				2801	2801	2801	EMJFJOIC_01258	CJAFHHKB_00054	PGKOBBFE_00031
epsF_3		Type II secretion system protein F	3	3	1	1	1273				1217	1217	1217	EMJFJOIC_03262	CJAFHHKB_02143	PGKOBBFE_01958
ybgC_1		Acyl-CoA thioester hydrolase YbgC	3	3	1	1	2314				398	398	398	EMJFJOIC_00912	CJAFHHKB_01539	PGKOBBFE_00419
yheS		putative ABC transporter ATP-binding protein YheS	3	3	1	1	1475				1910	1910	1910	EMJFJOIC_01756	CJAFHHKB_01882	PGKOBBFE_01765
cga		Glucoamylase	3	3	1	1	2081				2501	2501	2501	EMJFJOIC_00002	CJAFHHKB_02019	PGKOBBFE_03009
kdkA		3-deoxy-D-manno-octulosonic acid kinase	3	3	1	1	703				725	749	733	EMJFJOIC_00600	CJAFHHKB_02597	PGKOBBFE_01541
tktA		Transketolase 1	3	3	1	1	2643				1994	1994	1994	EMJFJOIC_01596	CJAFHHKB_01308	PGKOBBFE_02319
group_3501		hypothetical protein	3	3	1	1	3416				1013	1013	1013	EMJFJOIC_02198	CJAFHHKB_00394	PGKOBBFE_03357
macA		Macrolide export protein MacA	3	3	1	1	2613				1262	1262	1262	EMJFJOIC_01626	CJAFHHKB_01278	PGKOBBFE_02349
rsxD		Electron transport complex subunit RsxD	3	3	1	1	1943				1052	1052	1052	EMJFJOIC_00215	CJAFHHKB_03368	PGKOBBFE_01086
group_3504		Long-chain-fatty-acid--CoA ligase FadD15	3	3	1	1	454				1655	1655	1655	EMJFJOIC_02301	CJAFHHKB_00873	PGKOBBFE_02683
yidZ_4		HTH-type transcriptional regulator YidZ	3	3	1	1	2710				977	977	977	EMJFJOIC_01527	CJAFHHKB_03949	PGKOBBFE_03832
dnaA		Chromosomal replication initiator protein DnaA	3	3	1	2	133				1385	1385	1385	EMJFJOIC_02822	CJAFHHKB_01736	PGKOBBFE_01586
mreC		Cell shape-determining protein MreC	3	3	1	1	1287				884	884	884	EMJFJOIC_03273	CJAFHHKB_02154	PGKOBBFE_01947
upp		Uracil phosphoribosyltransferase	3	3	1	1	2305				626	626	626	EMJFJOIC_00921	CJAFHHKB_01530	PGKOBBFE_00410
ypmQ		SCO1 protein	3	3	1	1	2893				638	638	638	EMJFJOIC_01945	CJAFHHKB_00709	PGKOBBFE_01277
waaA		3-deoxy-D-manno-octulosonic acid transferase	3	3	1	1	704				1265	1265	1265	EMJFJOIC_00601	CJAFHHKB_02596	PGKOBBFE_01542
group_3510		hypothetical protein	3	3	1	1	1466				338	338	338	EMJFJOIC_01765	CJAFHHKB_01873	PGKOBBFE_01774
rnd		Ribonuclease D	3	3	1	1	1806				1106	1106	1106	EMJFJOIC_00353	CJAFHHKB_03200	PGKOBBFE_03158
group_3512		hypothetical protein	3	3	1	1	2637				947	947	947	EMJFJOIC_01602	CJAFHHKB_01302	PGKOBBFE_02325
group_3513		hypothetical protein	3	3	1	1	229				1064	1064	1064	EMJFJOIC_03467	CJAFHHKB_00525	PGKOBBFE_00879
group_3514	adrA_2	putative diguanylate cyclase AdrA	3	3	1	1	1340				971	971	971	EMJFJOIC_03326	CJAFHHKB_02209	PGKOBBFE_01892
ppsA		Phosphoenolpyruvate synthase	3	3	1	1	2340				2369	2369	2369	EMJFJOIC_02647	CJAFHHKB_01570	PGKOBBFE_00451
yqgF		Putative pre-16S rRNA nuclease	3	3	1	1	3820				419	419	419	EMJFJOIC_02062	CJAFHHKB_00106	PGKOBBFE_00083
drrA_1		Daunorubicin/doxorubicin resistance ATP-binding protein DrrA	3	3	1	1	2697				941	941	941	EMJFJOIC_01515	CJAFHHKB_01160	PGKOBBFE_02302
hutU		Urocanate hydratase	3	3	1	3	92				1670	1670	1670	EMJFJOIC_03552	CJAFHHKB_02864	PGKOBBFE_02897
gltX		Glutamate--tRNA ligase	3	3	1	1	4137				1409	1409	1409	EMJFJOIC_00993	CJAFHHKB_01410	PGKOBBFE_03096
glpG_1		Rhomboid protease GlpG	3	3	1	1	709				836	836	836	EMJFJOIC_00606	CJAFHHKB_02591	PGKOBBFE_01547
spmA		Spore maturation protein A	3	3	1	1	2374				1226	1226	1226	EMJFJOIC_02681	CJAFHHKB_01604	PGKOBBFE_00485
group_3521	czcA_1	Cobalt-zinc-cadmium resistance protein CzcA	3	3	1	1	2867				3230	3230	3230	EMJFJOIC_01970	CJAFHHKB_00733	PGKOBBFE_01253
puuD		Gamma-glutamyl-gamma-aminobutyrate hydrolase PuuD	3	3	1	1	3647				764	764	764	EMJFJOIC_01290	CJAFHHKB_00272	PGKOBBFE_00245
pepT		Peptidase T	3	3	1	1	2982				1229	1229	1229	EMJFJOIC_01866	CJAFHHKB_00624	PGKOBBFE_01362
group_3524		putative zinc protease	3	3	1	1	3907				2834	2834	2834	EMJFJOIC_01226	CJAFHHKB_00021	PGKOBBFE_03762
ftsW		putative peptidoglycan glycosyltransferase FtsW	3	3	1	1	406				1214	1214	1214	EMJFJOIC_02251	CJAFHHKB_00827	PGKOBBFE_02637
pepA_2		putative cytosol aminopeptidase	3	3	1	1	2468				1361	1361	1361	EMJFJOIC_02774	CJAFHHKB_02531	PGKOBBFE_00578
fieF		Ferrous-iron efflux pump FieF	3	3	1	1	529				869	869	869	EMJFJOIC_02369	CJAFHHKB_00941	PGKOBBFE_01399
kefC_1		Glutathione-regulated potassium-efflux system protein KefC	3	3	1	1	3313				1988	1988	1988	EMJFJOIC_00846	CJAFHHKB_02435	PGKOBBFE_02566
group_3529		hypothetical protein	3	3	1	1	3465				962	962	962	EMJFJOIC_02151	CJAFHHKB_00440	PGKOBBFE_00962
pldB		Lysophospholipase L2	3	3	1	1	721				974	989	979	EMJFJOIC_00618	CJAFHHKB_02579	PGKOBBFE_03871
pcm		Protein-L-isoaspartate O-methyltransferase	3	3	1	1	3892				635	635	635	EMJFJOIC_01247	CJAFHHKB_00043	PGKOBBFE_00020
typA		GTP-binding protein TypA/BipA	3	3	1	1	513				1823	1823	1823	EMJFJOIC_02353	CJAFHHKB_00925	PGKOBBFE_01383
rssB		Regulator of RpoS	3	3	1	1	4196				1103	1103	1103	EMJFJOIC_01050	CJAFHHKB_03441	PGKOBBFE_02067
group_3533		hypothetical protein	3	3	1	1	1774				884	884	884	EMJFJOIC_00385	CJAFHHKB_03232	PGKOBBFE_03330
group_3534		Fumarate reductase flavoprotein subunit	3	3	1	1	1157				1502	1502	1502	EMJFJOIC_03630	CJAFHHKB_03484	PGKOBBFE_03670
nqrC_2		Na(+)-translocating NADH-quinone reductase subunit C	3	3	1	1	130				794	794	794	EMJFJOIC_04011	CJAFHHKB_02810	PGKOBBFE_00784
group_3536		hypothetical protein	3	3	1	1	571				452	452	452	EMJFJOIC_02407	CJAFHHKB_00979	PGKOBBFE_01435
caiC		putative crotonobetaine/carnitine-CoA ligase	3	3	1	1	3446				1556	1556	1556	EMJFJOIC_02170	CJAFHHKB_00422	PGKOBBFE_03426
acs		Acetyl-coenzyme A synthetase	3	3	1	1	2324				1952	1952	1952	EMJFJOIC_02631	CJAFHHKB_01557	PGKOBBFE_00435
yiaD_3		putative lipoprotein YiaD	3	3	1	1	2164				755	755	755	EMJFJOIC_02527	CJAFHHKB_02000	PGKOBBFE_00692
group_354		hypothetical protein	3	3	1	1	365				434	434	434	EMJFJOIC_00629	CJAFHHKB_03308	PGKOBBFE_03435
dpp5_3		Dipeptidyl-peptidase 5	3	3	1	2	145				3203	3203	3203	EMJFJOIC_02833	CJAFHHKB_01725	PGKOBBFE_01597
purM		Phosphoribosylformylglycinamidine cyclo-ligase	3	3	1	1	2304				1037	1037	1037	EMJFJOIC_00922	CJAFHHKB_01529	PGKOBBFE_00409
nrfA_1		Cytochrome c-552	3	3	1	1	1395				1376	1376	1376	EMJFJOIC_03375	CJAFHHKB_01802	PGKOBBFE_01845
purF		Amidophosphoribosyltransferase	3	3	1	1	1678				1514	1514	1514	EMJFJOIC_00471	CJAFHHKB_02286	PGKOBBFE_02476
scoB		putative succinyl-CoA:3-ketoacid coenzyme A transferase subunit B	3	3	1	1	3342				656	656	656	EMJFJOIC_00875	CJAFHHKB_02406	PGKOBBFE_02595
sbnA		putative siderophore biosynthesis protein SbnA	3	3	1	1	2033				1061	1061	1061	EMJFJOIC_00200	CJAFHHKB_02055	PGKOBBFE_03045
ribN		Riboflavin transporter	3	3	1	1	1101				869	869	869	EMJFJOIC_03687	CJAFHHKB_03549	PGKOBBFE_03291
cirA_5		Colicin I receptor	3	3	1	1	745				2573	2573	2573	EMJFJOIC_03867	CJAFHHKB_02659	PGKOBBFE_03201
ybaL		Inner membrane protein YbaL	3	3	1	1	2964				1628	1628	1628	EMJFJOIC_01876	CJAFHHKB_00641	PGKOBBFE_01345
group_3549		hypothetical protein	3	3	1	1	3740				389	389	389	EMJFJOIC_03028	CJAFHHKB_00182	PGKOBBFE_00159
group_355		hypothetical protein	3	3	1	1	356				92	92	92	EMJFJOIC_00638	CJAFHHKB_03317	PGKOBBFE_03444
group_3550		hypothetical protein	3	3	1	1	3232				773	773	773	EMJFJOIC_00777	CJAFHHKB_03121	PGKOBBFE_03230
rsxE		Electron transport complex subunit RsxE	3	3	1	1	1941				698	698	698	EMJFJOIC_00217	CJAFHHKB_03370	PGKOBBFE_01088
ydcP_1		putative protease YdcP	3	3	1	1	220				1358	1358	1358	EMJFJOIC_03458	CJAFHHKB_00534	PGKOBBFE_00870
degU		Transcriptional regulatory protein DegU	3	3	1	1	2336				659	659	659	EMJFJOIC_02643	CJAFHHKB_01566	PGKOBBFE_00447
group_3554		hypothetical protein	3	3	1	1	3114				704	704	704	EMJFJOIC_01269	CJAFHHKB_00481	PGKOBBFE_00921
argO		Arginine exporter protein ArgO	3	3	1	1	2110				623	623	623	EMJFJOIC_02470	CJAFHHKB_03175	PGKOBBFE_03568
bfrD		putative TonB-dependent receptor BfrD	3	3	1	1	3461				2438	2438	2438	EMJFJOIC_02155	CJAFHHKB_00437	PGKOBBFE_00965
astB		N-succinylarginine dihydrolase	3	3	1	1	1768				1337	1337	1337	EMJFJOIC_00391	CJAFHHKB_03238	PGKOBBFE_03336
dosC_2		Diguanylate cyclase DosC	3	3	1	1	3388				887	887	887	EMJFJOIC_02226	CJAFHHKB_00366	PGKOBBFE_03385
cph2_2		Phytochrome-like protein cph2	3	3	1	1	2837				1865	1865	1865	EMJFJOIC_01997	CJAFHHKB_00759	PGKOBBFE_01226
group_356		hypothetical protein	3	3	1	1	354				365	365	365	EMJFJOIC_00640	CJAFHHKB_03319	PGKOBBFE_03446
alaS		Alanine--tRNA ligase	3	3	1	1	3898				2624	2624	2624	EMJFJOIC_01241	CJAFHHKB_00037	PGKOBBFE_00014
mlaF		putative phospholipid import ATP-binding protein MlaF	3	3	1	1	2923				863	863	863	EMJFJOIC_01915	CJAFHHKB_00680	PGKOBBFE_01306
deaD		ATP-dependent RNA helicase DeaD	3	3	1	1	1413				1790	1790	1790	EMJFJOIC_01827	CJAFHHKB_01816	PGKOBBFE_01831
group_3563		hypothetical protein	3	3	1	1	1405				329	329	329	EMJFJOIC_01839	CJAFHHKB_01808	PGKOBBFE_01839
group_3564		hypothetical protein	3	3	1	1	760				602	602	602	EMJFJOIC_03852	CJAFHHKB_02674	PGKOBBFE_03187
group_3565		hypothetical protein	3	3	1	1	2873				1055	1055	1055	EMJFJOIC_01964	CJAFHHKB_00727	PGKOBBFE_01259
napA_2		Periplasmic nitrate reductase	3	3	1	1	3066				2483	2483	2483	EMJFJOIC_01578	CJAFHHKB_02927	PGKOBBFE_02749
lpxA		Acyl-[acyl-carrier-protein]--UDP-N-acetylglucosamine O-acyltransferase	3	3	1	1	3393				767	767	767	EMJFJOIC_02221	CJAFHHKB_00371	PGKOBBFE_03380
dctM		C4-dicarboxylate TRAP transporter large permease protein DctM	3	3	1	1	4145				1397	1397	1397	EMJFJOIC_01007	CJAFHHKB_01396	PGKOBBFE_03110
group_3569		hypothetical protein	3	3	1	1	2718				872	872	872	EMJFJOIC_01535	CJAFHHKB_03838	PGKOBBFE_02792
group_357		hypothetical protein	3	3	1	1	353				2090	2168	2142	EMJFJOIC_00641	CJAFHHKB_03320	PGKOBBFE_03447
group_3570		Ferredoxin	3	3	1	2	80				1676	1676	1676	EMJFJOIC_02875	CJAFHHKB_01683	PGKOBBFE_01639
glpD		Aerobic glycerol-3-phosphate dehydrogenase	3	3	1	1	986				1241	1241	1241	EMJFJOIC_01458	CJAFHHKB_01345	PGKOBBFE_02843
hflC_1		Modulator of FtsH protease HflC	3	3	1	1	3654				938	938	938	EMJFJOIC_03105	CJAFHHKB_00265	PGKOBBFE_00238
aceB		Malate synthase A	3	3	1	1	3957				1634	1634	1634	EMJFJOIC_01171	CJAFHHKB_02330	PGKOBBFE_02181
rnhB		Ribonuclease HII	3	3	1	1	3391				626	626	626	EMJFJOIC_02223	CJAFHHKB_00369	PGKOBBFE_03382
aroB		3-dehydroquinate synthase	3	3	1	1	1092				1076	1076	1076	EMJFJOIC_03696	CJAFHHKB_03558	PGKOBBFE_03300
group_3576		hypothetical protein	3	3	1	1	2421				581	581	581	EMJFJOIC_02728	CJAFHHKB_02485	PGKOBBFE_00532
parB		putative chromosome-partitioning protein ParB	3	3	1	2	119				878	878	878	EMJFJOIC_02809	CJAFHHKB_01749	PGKOBBFE_01574
group_3578		hypothetical protein	3	3	1	1	3678				917	917	917	EMJFJOIC_03081	CJAFHHKB_00240	PGKOBBFE_00213
group_3579		hypothetical protein	3	3	1	1	1928				1505	1505	1505	EMJFJOIC_00230	CJAFHHKB_03383	PGKOBBFE_01101
pepP		Xaa-Pro aminopeptidase	3	3	1	1	351				1319	1319	1319	EMJFJOIC_00643	CJAFHHKB_03322	PGKOBBFE_03449
rhtB_3		Homoserine/homoserine lactone efflux protein	3	3	1	1	799				611	611	611	EMJFJOIC_03221	CJAFHHKB_02712	PGKOBBFE_03491
hpcE		Homoprotocatechuate catabolism bifunctional isomerase/decarboxylase	3	3	1	1	2326				611	611	611	EMJFJOIC_02633	CJAFHHKB_01559	PGKOBBFE_00437
mdtC		Multidrug resistance protein MdtC	3	3	1	1	2437				3047	3047	3047	EMJFJOIC_02744	CJAFHHKB_02501	PGKOBBFE_00548
phoP_2		Transcriptional regulatory protein PhoP	3	3	1	1	1465				674	674	674	EMJFJOIC_01766	CJAFHHKB_01872	PGKOBBFE_01775
pepQ_2		Xaa-Pro dipeptidase	3	3	1	2	152				1322	1322	1322	EMJFJOIC_02840	CJAFHHKB_01718	PGKOBBFE_01604
kinE		Sporulation kinase E	3	3	1	1	2667				1964	1964	1964	EMJFJOIC_01485	CJAFHHKB_01131	PGKOBBFE_02273
menB		1,4-dihydroxy-2-naphthoyl-CoA synthase	3	3	1	2	99				902	902	902	EMJFJOIC_02789	CJAFHHKB_01775	PGKOBBFE_01554
rbsR		Ribose operon repressor	3	3	1	1	2084				1028	1028	1028	EMJFJOIC_02446	CJAFHHKB_03958	PGKOBBFE_03006
yahB		putative HTH-type transcriptional regulator YahB	3	3	1	1	1986				902	902	902	EMJFJOIC_00149	CJAFHHKB_02106	PGKOBBFE_03545
group_3589		hypothetical protein	3	3	1	1	1752				440	440	440	EMJFJOIC_00407	CJAFHHKB_03880	PGKOBBFE_03352
group_359		hypothetical protein	3	3	1	1	348				590	590	590	EMJFJOIC_00646	CJAFHHKB_03324	PGKOBBFE_03451
yihG_2		putative acyltransferase YihG	3	3	1	1	1163				947	947	947	EMJFJOIC_03625	CJAFHHKB_03489	PGKOBBFE_02062
group_3591		hypothetical protein	3	3	1	1	2980				1058	1058	1058	EMJFJOIC_01868	CJAFHHKB_00626	PGKOBBFE_01360
group_3592		hypothetical protein	3	3	1	1	2306				1319	1319	1319	EMJFJOIC_00920	CJAFHHKB_01531	PGKOBBFE_00411
group_3593		Putative multidrug export ATP-binding/permease protein	3	3	1	1	4135				1829	1829	1829	EMJFJOIC_00986	CJAFHHKB_01421	PGKOBBFE_03085
czcA_1		Cobalt-zinc-cadmium resistance protein CzcA	3	3	1	1	1984				3182	3182	3182	EMJFJOIC_00146	CJAFHHKB_02109	PGKOBBFE_03548
cydB		Cytochrome bd-I ubiquinol oxidase subunit 2	3	3	1	1	3985				1139	1139	1139	EMJFJOIC_01143	CJAFHHKB_02358	PGKOBBFE_02153
group_3596	acrF_2	Multidrug export protein AcrF	3	3	1	1	3993				3071	3071	3071	EMJFJOIC_01136	CJAFHHKB_02363	PGKOBBFE_02148
rsmG		Ribosomal RNA small subunit methyltransferase G	3	3	1	2	121				623	623	623	EMJFJOIC_02811	CJAFHHKB_01747	PGKOBBFE_01576
group_3598		hypothetical protein	3	3	1	1	3825				449	449	449	EMJFJOIC_02067	CJAFHHKB_00101	PGKOBBFE_00078
cydA		Cytochrome bd ubiquinol oxidase subunit 1	3	3	1	1	3984				1556	1556	1556	EMJFJOIC_01144	CJAFHHKB_02357	PGKOBBFE_02154
group_36		Bacterial leucyl aminopeptidase	3	3	1	1	2079				1544	1544	1544	EMJFJOIC_00004	CJAFHHKB_02021	PGKOBBFE_03011
group_360		hypothetical protein	3	3	1	1	340				590	590	590	EMJFJOIC_00654	CJAFHHKB_03332	PGKOBBFE_03459
flgE		Flagellar hook protein FlgE	3	3	1	1	4247				1361	1361	1361	EMJFJOIC_01098	CJAFHHKB_02396	PGKOBBFE_02115
group_3601		hypothetical protein	3	3	1	1	3605				1088	1088	1088	EMJFJOIC_01330	CJAFHHKB_00311	PGKOBBFE_00285
hemC		Porphobilinogen deaminase	3	3	1	1	1216				929	929	929	EMJFJOIC_03896	CJAFHHKB_03684	PGKOBBFE_02016
mlaC		putative phospholipid-binding protein MlaC	3	3	1	1	2926				653	653	653	EMJFJOIC_01912	CJAFHHKB_00677	PGKOBBFE_01309
sigE		ECF RNA polymerase sigma factor SigE	3	3	1	1	3179				563	563	563	EMJFJOIC_00724	CJAFHHKB_03698	PGKOBBFE_02950
apr_2		Subtilisin Carlsberg	3	3	1	1	3189				2411	2411	2411	EMJFJOIC_00734	CJAFHHKB_03080	PGKOBBFE_03270
yejM		Inner membrane protein YejM	3	3	1	1	4098				1787	1787	1787	EMJFJOIC_00966	CJAFHHKB_01486	PGKOBBFE_00366
rlpA		Endolytic peptidoglycan transglycosylase RlpA	3	3	1	1	71				797	797	797	EMJFJOIC_03732	CJAFHHKB_02743	PGKOBBFE_00717
regB		Sensor histidine kinase RegB	3	3	1	1	2882				1241	1241	1241	EMJFJOIC_01956	CJAFHHKB_00720	PGKOBBFE_01266
group_3609		hypothetical protein	3	3	1	1	462				821	821	821	EMJFJOIC_02306	CJAFHHKB_00881	PGKOBBFE_02691
group_361	polC_3	DNA polymerase III PolC-type	3	3	1	1	339				632	665	643	EMJFJOIC_00655	CJAFHHKB_03333	PGKOBBFE_03460
pdxH		Pyridoxine/pyridoxamine 5'-phosphate oxidase	3	3	1	1	2412				656	656	656	EMJFJOIC_02719	CJAFHHKB_03606	PGKOBBFE_00523
clcD		Carboxymethylenebutenolidase	3	3	1	1	997				737	737	737	EMJFJOIC_01469	CJAFHHKB_01334	PGKOBBFE_02854
mexA		Multidrug resistance protein MexA	3	3	1	1	3839				1157	1157	1157	EMJFJOIC_02081	CJAFHHKB_00087	PGKOBBFE_00064
group_3613	oxyR_1	Hydrogen peroxide-inducible genes activator	3	3	1	1	3570				836	836	836	EMJFJOIC_01361	CJAFHHKB_03286	PGKOBBFE_00316
group_3614		hypothetical protein	3	3	1	1	2868				1220	1220	1220	EMJFJOIC_01969	CJAFHHKB_00732	PGKOBBFE_01254
group_3615		hypothetical protein	3	3	1	1	298				2651	2651	2651	EMJFJOIC_00695	CJAFHHKB_03587	PGKOBBFE_02979
hisG		ATP phosphoribosyltransferase	3	3	1	1	1796				899	899	899	EMJFJOIC_00363	CJAFHHKB_03210	PGKOBBFE_03168
nqrB_1		Na(+)-translocating NADH-quinone reductase subunit B	3	3	1	1	3481				1214	1214	1214	EMJFJOIC_02135	CJAFHHKB_00455	PGKOBBFE_00947
mgrA		HTH-type transcriptional regulator MgrA	3	3	1	1	3115				476	476	476	EMJFJOIC_01268	CJAFHHKB_00480	PGKOBBFE_00922
msrA2		Peptide methionine sulfoxide reductase MsrA 2	3	3	1	1	2381				917	917	917	EMJFJOIC_02688	CJAFHHKB_03637	PGKOBBFE_00492
tam		Trans-aconitate 2-methyltransferase	3	3	1	1	337				647	647	647	EMJFJOIC_00657	CJAFHHKB_03335	PGKOBBFE_03462
ntrC_2		Nitrogen assimilation regulatory protein	3	3	1	1	2668				1382	1382	1382	EMJFJOIC_01486	CJAFHHKB_01132	PGKOBBFE_02274
group_3621		hypothetical protein	3	3	1	1	2826				455	455	455	EMJFJOIC_02008	CJAFHHKB_00770	PGKOBBFE_01215
group_3622		hypothetical protein	3	3	1	1	1146				1370	1370	1370	EMJFJOIC_03642	CJAFHHKB_03473	PGKOBBFE_03659
leuA		2-isopropylmalate synthase	3	3	1	1	424				1571	1571	1571	EMJFJOIC_02269	CJAFHHKB_00845	PGKOBBFE_02655
rlmI		Ribosomal RNA large subunit methyltransferase I	3	3	1	1	305				917	917	917	EMJFJOIC_00688	CJAFHHKB_03580	PGKOBBFE_02986
mcpH_2		Methyl-accepting chemotaxis protein McpH	3	3	1	2	57				1916	1916	1916	EMJFJOIC_02898	CJAFHHKB_01660	PGKOBBFE_01662
hybD		Hydrogenase 2 maturation protease	3	3	1	1	2194				563	563	563	EMJFJOIC_02557	CJAFHHKB_01970	PGKOBBFE_00662
recN		DNA repair protein RecN	3	3	1	1	3877				1661	1661	1661	EMJFJOIC_01262	CJAFHHKB_00058	PGKOBBFE_00035
group_3628		hypothetical protein	3	3	1	3	82				1586	1586	1586	EMJFJOIC_03562	CJAFHHKB_02874	PGKOBBFE_02887
group_3629		hypothetical protein	3	3	1	1	969				536	536	536	EMJFJOIC_01441	CJAFHHKB_01361	PGKOBBFE_02827
group_363		hypothetical protein	3	3	1	1	333				848	848	848	EMJFJOIC_00661	CJAFHHKB_03339	PGKOBBFE_03466
group_3630		hypothetical protein	3	3	1	1	1225				575	575	575	EMJFJOIC_03905	CJAFHHKB_03675	PGKOBBFE_02007
group_3631		hypothetical protein	3	3	1	1	3419				650	650	650	EMJFJOIC_02195	CJAFHHKB_00397	PGKOBBFE_03400
group_3632	dcp_2	Dipeptidyl carboxypeptidase	3	3	1	1	1832				2180	2180	2180	EMJFJOIC_00327	CJAFHHKB_03659	PGKOBBFE_03134
group_3633	fadE_1	Acyl-coenzyme A dehydrogenase	3	3	1	1	2024				2276	2276	2276	EMJFJOIC_00188	CJAFHHKB_02067	PGKOBBFE_03057
groL		60 kDa chaperonin	3	3	1	1	1361				1649	1649	1649	EMJFJOIC_03346	CJAFHHKB_02231	PGKOBBFE_01871
dusC		tRNA-dihydrouridine(16) synthase	3	3	1	1	1751				989	989	989	EMJFJOIC_00408	CJAFHHKB_03879	PGKOBBFE_03353
clcA		H(+)/Cl(-) exchange transporter ClcA	3	3	1	1	3677				1709	1709	1709	EMJFJOIC_03082	CJAFHHKB_00241	PGKOBBFE_00214
gmr_1		Cyclic di-GMP phosphodiesterase Gmr	3	3	1	1	225				3032	3032	3032	EMJFJOIC_03463	CJAFHHKB_00529	PGKOBBFE_00875
xthA		Exodeoxyribonuclease III	3	3	1	1	1722				809	809	809	EMJFJOIC_00429	CJAFHHKB_02244	PGKOBBFE_02436
rsmB_1		Ribosomal RNA small subunit methyltransferase B	3	3	1	1	2057				1223	1223	1223	EMJFJOIC_00020	CJAFHHKB_02038	PGKOBBFE_03028
group_364		hypothetical protein	3	3	1	1	331				569	569	569	EMJFJOIC_00663	CJAFHHKB_03341	PGKOBBFE_03468
group_3640		hypothetical protein	3	3	1	1	894				1568	1568	1568	EMJFJOIC_03133	CJAFHHKB_01097	PGKOBBFE_02240
parC		DNA topoisomerase 4 subunit A	3	3	1	1	1433				2267	2267	2267	EMJFJOIC_01802	CJAFHHKB_01836	PGKOBBFE_01811
luxQ		Autoinducer 2 sensor kinase/phosphatase LuxQ	3	3	1	1	2983				1640	1640	1640	EMJFJOIC_01865	CJAFHHKB_00623	PGKOBBFE_01363
group_3643		hypothetical protein	3	3	1	1	301				2450	2450	2450	EMJFJOIC_00692	CJAFHHKB_03584	PGKOBBFE_02982
fucP_2		L-fucose-proton symporter	3	3	1	1	2058				1265	1265	1265	EMJFJOIC_00019	CJAFHHKB_02037	PGKOBBFE_03027
group_3645		putative acyl-CoA thioester hydrolase	3	3	1	1	2397				479	479	479	EMJFJOIC_02704	CJAFHHKB_03621	PGKOBBFE_00508
trpS		Tryptophan--tRNA ligase	3	3	1	1	1099				998	998	998	EMJFJOIC_03689	CJAFHHKB_03551	PGKOBBFE_03293
aspC_1		Aspartate aminotransferase	3	3	1	1	1972				1193	1193	1193	EMJFJOIC_00131	CJAFHHKB_02125	PGKOBBFE_00984
sdhA		Succinate dehydrogenase flavoprotein subunit	3	3	1	1	2443				1562	1562	1562	EMJFJOIC_02750	CJAFHHKB_02507	PGKOBBFE_00554
aspS		Aspartate--tRNA ligase	3	3	1	1	1933				1778	1778	1778	EMJFJOIC_00225	CJAFHHKB_03378	PGKOBBFE_01096
group_365		hypothetical protein	3	3	1	1	308				431	431	431	EMJFJOIC_00685	CJAFHHKB_03577	PGKOBBFE_02989
leuE_2		Leucine efflux protein	3	3	1	1	878				614	614	614	EMJFJOIC_03147	CJAFHHKB_01082	PGKOBBFE_02226
puuB_3		Gamma-glutamylputrescine oxidoreductase	3	3	1	1	2328				1289	1289	1289	EMJFJOIC_02635	CJAFHHKB_01561	PGKOBBFE_00439
pyrE		Orotate phosphoribosyltransferase	3	3	1	1	440				641	641	641	EMJFJOIC_02284	CJAFHHKB_00860	PGKOBBFE_02670
ydcV		Inner membrane ABC transporter permease protein YdcV	3	3	1	1	3652				827	827	827	EMJFJOIC_01285	CJAFHHKB_00267	PGKOBBFE_00240
tldD		Metalloprotease TldD	3	3	1	1	1293				1448	1448	1448	EMJFJOIC_03279	CJAFHHKB_02160	PGKOBBFE_01941
pleD_2		Response regulator PleD	3	3	1	1	2896				1205	1205	1205	EMJFJOIC_01942	CJAFHHKB_00706	PGKOBBFE_01280
pdhA		Pyruvate dehydrogenase E1 component subunit alpha	3	3	1	1	1575				1178	1178	1178	EMJFJOIC_00057	CJAFHHKB_03032	PGKOBBFE_01053
group_3657		putative signaling protein	3	3	1	2	173				3215	3215	3215	EMJFJOIC_02861	CJAFHHKB_01697	PGKOBBFE_01625
serA		D-3-phosphoglycerate dehydrogenase	3	3	1	1	3076				1229	1229	1229	EMJFJOIC_01568	CJAFHHKB_02919	PGKOBBFE_02757
dsbD_1		Thiol:disulfide interchange protein DsbD	3	3	1	1	2965				1808	1808	1808	EMJFJOIC_01875	CJAFHHKB_00640	PGKOBBFE_01346
group_366		hypothetical protein	3	3	1	1	3147				1229	1229	1229	EMJFJOIC_00696	CJAFHHKB_03588	PGKOBBFE_02978
group_3660		hypothetical protein	3	3	1	1	2694				431	431	431	EMJFJOIC_01512	CJAFHHKB_01157	PGKOBBFE_02299
group_3661		2-oxoglutaramate amidase	3	3	1	1	1292				725	725	725	EMJFJOIC_03278	CJAFHHKB_02159	PGKOBBFE_01942
group_3662		putative acyl-CoA thioester hydrolase	3	3	1	1	2337				425	425	425	EMJFJOIC_02644	CJAFHHKB_01567	PGKOBBFE_00448
rluC		Ribosomal large subunit pseudouridine synthase C	3	3	1	1	2384				959	959	959	EMJFJOIC_02691	CJAFHHKB_03634	PGKOBBFE_00495
flgI		Flagellar P-ring protein	3	3	1	1	4243				1091	1091	1091	EMJFJOIC_01094	CJAFHHKB_02400	PGKOBBFE_02111
cdaR		Carbohydrate diacid regulator	3	3	1	1	3289				1115	1115	1115	EMJFJOIC_00824	CJAFHHKB_02458	PGKOBBFE_02543
mreD		Rod shape-determining protein MreD	3	3	1	1	1288				488	488	488	EMJFJOIC_03274	CJAFHHKB_02155	PGKOBBFE_01946
ydcP_2		putative protease YdcP	3	3	1	1	967				1913	1913	1913	EMJFJOIC_01439	CJAFHHKB_01363	PGKOBBFE_02825
bioA		Adenosylmethionine-8-amino-7-oxononanoate aminotransferase	3	3	1	1	2241				1340	1340	1340	EMJFJOIC_02600	CJAFHHKB_01927	PGKOBBFE_00617
yhdN		General stress protein 69	3	3	1	1	2627				1040	1040	1040	EMJFJOIC_01612	CJAFHHKB_01292	PGKOBBFE_02335
group_367		hypothetical protein	3	3	1	1	3156				1151	1166	1156	EMJFJOIC_00705	CJAFHHKB_03597	PGKOBBFE_02969
yafJ		Putative glutamine amidotransferase YafJ	3	3	1	1	1888				785	785	785	EMJFJOIC_00269	CJAFHHKB_03018	PGKOBBFE_01124
group_3671		putative signaling protein	3	3	1	1	1869				722	722	722	EMJFJOIC_00289	CJAFHHKB_02997	PGKOBBFE_01145
metA		Homoserine O-succinyltransferase	3	3	1	1	3316				974	974	974	EMJFJOIC_00849	CJAFHHKB_02432	PGKOBBFE_02569
ptsI		Phosphoenolpyruvate-protein phosphotransferase	3	3	1	1	2089				1706	1706	1706	EMJFJOIC_02451	CJAFHHKB_03963	PGKOBBFE_03001
dsbC		Thiol:disulfide interchange protein DsbC	3	3	1	1	915				725	725	725	EMJFJOIC_03117	CJAFHHKB_01117	PGKOBBFE_02259
group_3675		hypothetical protein	3	3	1	1	2501				644	644	644	EMJFJOIC_01727	CJAFHHKB_01172	PGKOBBFE_01739
speB		Agmatinase	3	3	1	1	2411				923	923	923	EMJFJOIC_02718	CJAFHHKB_03607	PGKOBBFE_00522
ynaI		Low conductance mechanosensitive channel YnaI	3	3	1	1	1849				1613	1613	1613	EMJFJOIC_00309	CJAFHHKB_02977	PGKOBBFE_01165
group_3678		hypothetical protein	3	3	1	1	113				1511	1511	1511	EMJFJOIC_03782	CJAFHHKB_02793	PGKOBBFE_00767
scpD		hypothetical protein	3	3	1	1	1564				1127	1127	1127	EMJFJOIC_00069	CJAFHHKB_03044	PGKOBBFE_01041
smrA_2		putative DNA endonuclease SmrA	3	3	1	1	3160				527	527	527	EMJFJOIC_00709	CJAFHHKB_03601	PGKOBBFE_02965
group_3680		hypothetical protein	3	3	1	1	4165				1727	1727	1727	EMJFJOIC_01026	CJAFHHKB_01376	PGKOBBFE_03130
metF		5,10-methylenetetrahydrofolate reductase	3	3	1	1	1411				890	890	890	EMJFJOIC_01833	CJAFHHKB_01814	PGKOBBFE_01833
group_3682		putative signaling protein	3	3	1	1	2791				4454	4454	4454	EMJFJOIC_02043	CJAFHHKB_00805	PGKOBBFE_01180
group_3683		hypothetical protein	3	3	1	1	1406				1214	1214	1214	EMJFJOIC_01838	CJAFHHKB_01809	PGKOBBFE_01838
group_3684		hypothetical protein	3	3	1	1	428				887	887	887	EMJFJOIC_02273	CJAFHHKB_00849	PGKOBBFE_02659
yhaJ_1		HTH-type transcriptional regulator YhaJ	3	3	1	1	1924				905	905	905	EMJFJOIC_00234	CJAFHHKB_03387	PGKOBBFE_01105
group_3686		hypothetical protein	3	3	1	1	3916				899	899	899	EMJFJOIC_01217	CJAFHHKB_00012	PGKOBBFE_03771
dut		Deoxyuridine 5'-triphosphate nucleotidohydrolase	3	3	1	1	435				458	458	458	EMJFJOIC_02280	CJAFHHKB_00856	PGKOBBFE_02666
putA		Bifunctional protein PutA	3	3	1	1	2494				3179	3179	3179	EMJFJOIC_01734	CJAFHHKB_01165	PGKOBBFE_01746
ilvE_1		Branched-chain-amino-acid aminotransferase	3	3	1	1	1173				878	878	878	EMJFJOIC_03615	CJAFHHKB_03499	PGKOBBFE_02052
group_369		hypothetical protein	3	3	1	1	3169				119	119	119	EMJFJOIC_00714	CJAFHHKB_03708	PGKOBBFE_02960
group_3690		hypothetical protein	3	3	1	1	433				677	677	677	EMJFJOIC_02278	CJAFHHKB_00854	PGKOBBFE_02664
xcpV		Type II secretion system protein I	3	3	1	1	590				404	404	404	EMJFJOIC_02426	CJAFHHKB_00998	PGKOBBFE_01454
group_3692		hypothetical protein	3	3	1	1	1298				542	542	542	EMJFJOIC_03284	CJAFHHKB_02165	PGKOBBFE_01936
group_3693		DNA-binding protein	3	3	1	1	3191				350	350	350	EMJFJOIC_00735	CJAFHHKB_03081	PGKOBBFE_03269
group_3694		hypothetical protein	3	3	1	1	241				389	389	389	EMJFJOIC_03479	CJAFHHKB_00513	PGKOBBFE_00891
aroF		Phospho-2-dehydro-3-deoxyheptonate aldolase, Tyr-sensitive	3	3	1	1	3736				1091	1091	1091	EMJFJOIC_03032	CJAFHHKB_00186	PGKOBBFE_00163
ompW		Outer membrane protein W	3	3	1	1	3319				638	638	638	EMJFJOIC_00852	CJAFHHKB_02429	PGKOBBFE_02572
prsE		Type I secretion system membrane fusion protein PrsE	3	3	1	1	1194				1382	1382	1382	EMJFJOIC_03591	CJAFHHKB_03522	PGKOBBFE_02028
gltR		HTH-type transcriptional regulator GltR	3	3	1	1	111				884	884	884	EMJFJOIC_03780	CJAFHHKB_02791	PGKOBBFE_00765
fmt		Methionyl-tRNA formyltransferase	3	3	1	3	70				986	986	986	EMJFJOIC_03572	CJAFHHKB_02884	PGKOBBFE_02877
group_37		Nitronate monooxygenase	3	3	1	1	2076				1073	1106	1095	EMJFJOIC_00007	CJAFHHKB_02024	PGKOBBFE_03014
group_370		hypothetical protein	3	3	1	1	3170				155	200	185	EMJFJOIC_00715	CJAFHHKB_03707	PGKOBBFE_02959
mdeA		L-methionine gamma-lyase	3	3	1	1	3483				1289	1289	1289	EMJFJOIC_02133	CJAFHHKB_00457	PGKOBBFE_00945
ppm1		Polyprenol monophosphomannose synthase	3	3	1	1	468				1718	1718	1718	EMJFJOIC_02312	CJAFHHKB_00887	PGKOBBFE_02697
bamE		Outer membrane protein assembly factor BamE	3	3	1	1	3953				500	500	500	EMJFJOIC_01175	CJAFHHKB_02326	PGKOBBFE_02185
proC_2		Pyrroline-5-carboxylate reductase	3	3	1	1	806				806	806	806	EMJFJOIC_03214	CJAFHHKB_02719	PGKOBBFE_03498
mrdA		Peptidoglycan D,D-transpeptidase MrdA	3	3	1	1	74				1883	1883	1883	EMJFJOIC_03735	CJAFHHKB_02746	PGKOBBFE_00720
group_3705		hypothetical protein	3	3	1	1	2250				365	365	365	EMJFJOIC_02609	CJAFHHKB_01918	PGKOBBFE_00608
lpxL		Lipid A biosynthesis lauroyltransferase	3	3	1	1	2544				926	926	926	EMJFJOIC_01691	CJAFHHKB_01215	PGKOBBFE_02413
group_3707		hypothetical protein	3	3	1	1	3743				683	683	683	EMJFJOIC_03025	CJAFHHKB_00179	PGKOBBFE_00156
caiT		L-carnitine/gamma-butyrobetaine antiporter	3	3	1	1	3449				1544	1544	1544	EMJFJOIC_02167	CJAFHHKB_00425	PGKOBBFE_03429
orn		Oligoribonuclease	3	3	1	1	1441				545	545	545	EMJFJOIC_01794	CJAFHHKB_01844	PGKOBBFE_01803
group_371		hypothetical protein	3	3	1	1	3178				1634	1634	1634	EMJFJOIC_00723	CJAFHHKB_03699	PGKOBBFE_02951
cysA		Sulfate/thiosulfate import ATP-binding protein CysA	3	3	1	2	48				1109	1109	1109	EMJFJOIC_02907	CJAFHHKB_01651	PGKOBBFE_01671
mak		Fructokinase	3	3	1	1	4161				890	890	890	EMJFJOIC_01022	CJAFHHKB_01380	PGKOBBFE_03126
rnc		Ribonuclease 3	3	3	1	1	3723				677	677	677	EMJFJOIC_03045	CJAFHHKB_00199	PGKOBBFE_00176
icd2		Isocitrate dehydrogenase [NADP] 2	3	3	1	1	2353				2219	2219	2219	EMJFJOIC_02660	CJAFHHKB_01583	PGKOBBFE_00464
dapA_1		4-hydroxy-tetrahydrodipicolinate synthase	3	3	1	1	345				914	914	914	EMJFJOIC_00649	CJAFHHKB_03327	PGKOBBFE_03454
rlmM		Ribosomal RNA large subunit methyltransferase M	3	3	1	1	242				1091	1091	1091	EMJFJOIC_03480	CJAFHHKB_00512	PGKOBBFE_00892
fabF_3		3-oxoacyl-[acyl-carrier-protein] synthase 2	3	3	1	1	2395				1241	1241	1241	EMJFJOIC_02702	CJAFHHKB_03623	PGKOBBFE_00506
carA		Carbamoyl-phosphate synthase small chain	3	3	1	1	156				1172	1172	1172	EMJFJOIC_03396	CJAFHHKB_00598	PGKOBBFE_00809
group_3718		putative GMC-type oxidoreductase	3	3	1	1	1473				1589	1589	1589	EMJFJOIC_01758	CJAFHHKB_01880	PGKOBBFE_01767
group_3719		hypothetical protein	3	3	1	1	999				473	473	473	EMJFJOIC_01471	CJAFHHKB_01332	PGKOBBFE_02856
group_372		hypothetical protein	3	3	1	1	3180				704	704	704	EMJFJOIC_00725	CJAFHHKB_03697	PGKOBBFE_02949
zraS_2		Sensor protein ZraS	3	3	1	1	678				2141	2141	2141	EMJFJOIC_00576	CJAFHHKB_02623	PGKOBBFE_01518
cat_1		Chloramphenicol acetyltransferase	3	3	1	1	2327				626	626	626	EMJFJOIC_02634	CJAFHHKB_01560	PGKOBBFE_00438
gcvP		Glycine dehydrogenase (decarboxylating)	3	3	1	1	863				2888	2888	2888	EMJFJOIC_03161	CJAFHHKB_01067	PGKOBBFE_02212
lspA		Lipoprotein signal peptidase	3	3	1	1	3770				512	512	512	EMJFJOIC_02998	CJAFHHKB_00152	PGKOBBFE_00129
group_3724		hypothetical protein	3	3	1	1	2281				581	581	581	EMJFJOIC_00946	CJAFHHKB_01506	PGKOBBFE_00386
egtC_2		Gamma-glutamyl-hercynylcysteine sulfoxide hydrolase	3	3	1	1	830				827	827	827	EMJFJOIC_03191	CJAFHHKB_01040	PGKOBBFE_03688
fliI		Flagellum-specific ATP synthase	3	3	1	1	4226				1340	1340	1340	EMJFJOIC_01077	CJAFHHKB_03414	PGKOBBFE_02094
ansA		L-asparaginase 1	3	3	1	1	1561				1013	1013	1013	EMJFJOIC_00072	CJAFHHKB_03047	PGKOBBFE_01038
glmS		Glutamine--fructose-6-phosphate aminotransferase [isomerizing]	3	3	1	2	105				1829	1829	1829	EMJFJOIC_02795	CJAFHHKB_01763	PGKOBBFE_01560
group_3729		hypothetical protein	3	3	1	1	2419				938	938	938	EMJFJOIC_02726	CJAFHHKB_02483	PGKOBBFE_00530
nrdG		Anaerobic ribonucleoside-triphosphate reductase-activating protein	3	3	1	1	3196				479	479	479	EMJFJOIC_00740	CJAFHHKB_03085	PGKOBBFE_03265
urdA_2		Urocanate reductase	3	3	1	1	1151				1517	1517	1517	EMJFJOIC_03636	CJAFHHKB_03478	PGKOBBFE_03664
pepO_1		Neutral endopeptidase	3	3	1	1	2793				2054	2054	2054	EMJFJOIC_02041	CJAFHHKB_00803	PGKOBBFE_01182
aruC		Succinylornithine transaminase/acetylornithine aminotransferase	3	3	1	1	1460				1217	1217	1217	EMJFJOIC_01771	CJAFHHKB_01867	PGKOBBFE_01780
flhB_2		Flagellar biosynthetic protein FlhB	3	3	1	1	4216				1133	1133	1133	EMJFJOIC_01067	CJAFHHKB_03424	PGKOBBFE_02084
fliJ		Flagellar FliJ protein	3	3	1	1	4225				446	446	446	EMJFJOIC_01076	CJAFHHKB_03415	PGKOBBFE_02093
group_3735		hypothetical protein	3	3	1	1	1773				365	365	365	EMJFJOIC_00386	CJAFHHKB_03233	PGKOBBFE_03331
mutS		DNA mismatch repair protein MutS	3	3	1	1	3895				2567	2567	2567	EMJFJOIC_01244	CJAFHHKB_00040	PGKOBBFE_00017
sohB		putative protease SohB	3	3	1	1	3149				1031	1031	1031	EMJFJOIC_00698	CJAFHHKB_03590	PGKOBBFE_02976
yadH		Inner membrane transport permease YadH	3	3	1	1	2696				782	788	784	EMJFJOIC_01514	CJAFHHKB_01159	PGKOBBFE_02301
murI		Glutamate racemase	3	3	1	2	4				800	800	800	EMJFJOIC_02951	CJAFHHKB_01607	PGKOBBFE_01715
group_374		hypothetical protein	3	3	1	1	3198				707	722	717	EMJFJOIC_00743	CJAFHHKB_03087	PGKOBBFE_03263
group_3740		Blue-light-activated protein	3	3	1	1	3753				2036	2036	2036	EMJFJOIC_03015	CJAFHHKB_00169	PGKOBBFE_00146
argB		Acetylglutamate kinase	3	3	1	1	1081				785	785	785	EMJFJOIC_03707	CJAFHHKB_03569	PGKOBBFE_03311
dctB		C4-dicarboxylate transport sensor protein DctB	3	3	1	1	4146				1814	1814	1814	EMJFJOIC_01008	CJAFHHKB_01395	PGKOBBFE_03111
group_3743	dmlR_6	HTH-type transcriptional regulator DmlR	3	3	1	1	2330				869	869	869	EMJFJOIC_02637	CJAFHHKB_01563	PGKOBBFE_00441
acrF_1		Multidrug export protein AcrF	3	3	1	1	526				3110	3110	3110	EMJFJOIC_02366	CJAFHHKB_00938	PGKOBBFE_01396
group_3745		hypothetical protein	3	3	1	1	2589				593	593	593	EMJFJOIC_01647	CJAFHHKB_01258	PGKOBBFE_02368
xseA		Exodeoxyribonuclease 7 large subunit	3	3	1	1	3978				1328	1328	1328	EMJFJOIC_01150	CJAFHHKB_02351	PGKOBBFE_02160
tyrR		Transcriptional regulatory protein TyrR	3	3	1	1	4152				1544	1544	1544	EMJFJOIC_01014	CJAFHHKB_01389	PGKOBBFE_03117
srkA		Stress response kinase A	3	3	1	1	1139				1001	1001	1001	EMJFJOIC_03649	CJAFHHKB_03466	PGKOBBFE_03652
recX		Regulatory protein RecX	3	3	1	1	3897				452	452	452	EMJFJOIC_01242	CJAFHHKB_00038	PGKOBBFE_00015
group_375		hypothetical protein	3	3	1	1	3207				260	323	281	EMJFJOIC_00752	CJAFHHKB_03096	PGKOBBFE_03254
ctaB		Protoheme IX farnesyltransferase	3	3	1	2	26				902	902	902	EMJFJOIC_02929	CJAFHHKB_01629	PGKOBBFE_01693
group_3751		hypothetical protein	3	3	1	1	2127				1376	1376	1376	EMJFJOIC_02487	CJAFHHKB_03158	PGKOBBFE_03585
group_3752		hypothetical protein	3	3	1	1	1432				1142	1142	1142	EMJFJOIC_01803	CJAFHHKB_01835	PGKOBBFE_01812
adrA_1		putative diguanylate cyclase AdrA	3	3	1	1	3310				923	923	923	EMJFJOIC_00843	CJAFHHKB_02438	PGKOBBFE_02563
motB		Motility protein B	3	3	1	1	236				944	944	944	EMJFJOIC_03474	CJAFHHKB_00518	PGKOBBFE_00886
group_3755		hypothetical protein	3	3	1	1	1133				872	872	872	EMJFJOIC_03656	CJAFHHKB_03460	PGKOBBFE_03646
ubiB		putative protein kinase UbiB	3	3	1	1	2843				1649	1649	1649	EMJFJOIC_01991	CJAFHHKB_00753	PGKOBBFE_01232
pctB_2		Methyl-accepting chemotaxis protein PctB	3	3	1	1	3992				2003	2003	2003	EMJFJOIC_01137	CJAFHHKB_02362	PGKOBBFE_02149
[truncated: 2,638 more rows]

## Sheet: figure6B_Roary_V_diabolicus
Gene	Non-unique Gene name	Annotation	No. isolates	No. sequences	Avg sequences per isolate	Genome Fragment	Order within Fragment	Accessory Fragment	Accessory Order with Fragment	QC	Min group size nuc	Max group size nuc	Avg group size nuc	M14-00266_V_diabolicus---Carrington	M14-00267_V_diabolicus---North_Arm_Cove	M14-00267b_V_diabolicus---North_Arm_Cove	M14-00267c_V_diabolicus---North_Arm_Cove	M14-00272_V_diabolicus---Karuah
ynjF		Inner membrane protein YnjF	5	5	1	1	3872				611	611	611	CAGLKAMA_03133	HBHLHLPM_01509	DLLCPLBL_01980	LLGAODFD_01517	GFGOPKEE_01327
sgrR_3		HTH-type transcriptional regulator SgrR	5	5	1	1	1438				887	1709	1544	CAGLKAMA_03143	HBHLHLPM_03039	DLLCPLBL_04274	LLGAODFD_02849	GFGOPKEE_02953
brnQ_2		Branched-chain amino acid transport system 2 carrier protein	5	5	1	2	500				839	1310	1215	CAGLKAMA_03154	HBHLHLPM_02335	DLLCPLBL_02811	LLGAODFD_03618	GFGOPKEE_03339
ptsI_2		Phosphoenolpyruvate-protein phosphotransferase	5	5	1	2	427				2399	2399	2399	CAGLKAMA_03157	HBHLHLPM_02222	DLLCPLBL_02698	LLGAODFD_00854	GFGOPKEE_00186
fecB		Fe(3+) dicitrate-binding periplasmic protein	5	5	1	1	680				923	923	923	CAGLKAMA_03176	HBHLHLPM_00736	DLLCPLBL_00194	LLGAODFD_01279	GFGOPKEE_02966
fecD		Fe(3+) dicitrate transport system permease protein FecD	5	5	1	1	682				968	968	968	CAGLKAMA_03178	HBHLHLPM_00734	DLLCPLBL_00196	LLGAODFD_01277	GFGOPKEE_00620
pctC		Methyl-accepting chemotaxis protein PctC	5	5	1	1	684				1886	1886	1886	CAGLKAMA_03180	HBHLHLPM_00732	DLLCPLBL_00198	LLGAODFD_01275	GFGOPKEE_00622
lafL		Flagellar protein LafL	5	5	1	1	784				185	500	437	CAGLKAMA_03186	HBHLHLPM_00635	DLLCPLBL_00295	LLGAODFD_02917	GFGOPKEE_03807
lafS		RNA polymerase sigma factor for flagellar operon	5	5	1	1	783				353	728	653	CAGLKAMA_03187	HBHLHLPM_00636	DLLCPLBL_00294	LLGAODFD_02918	GFGOPKEE_01511
group_1014		hypothetical protein	5	5	1	1	4531				797	845	835	CAGLKAMA_03199	HBHLHLPM_03144	DLLCPLBL_01287	LLGAODFD_00392	GFGOPKEE_01195
gloB_1		Hydroxyacylglutathione hydrolase GloB	5	5	1	1	4528				560	758	718	CAGLKAMA_03202	HBHLHLPM_03141	DLLCPLBL_01290	LLGAODFD_00395	GFGOPKEE_03572
group_1017		hypothetical protein	5	5	1	1	4522			Hypothetical protein with no hits to refseq/uniprot/clusters/cdd/tigrfams/pfam overlapping another protein with hits	320	392	377	CAGLKAMA_03208	HBHLHLPM_03135	DLLCPLBL_01296	LLGAODFD_00401	GFGOPKEE_03350
group_1018		hypothetical protein	5	5	1	1	2481				395	2318	1933	CAGLKAMA_03216	HBHLHLPM_02460	DLLCPLBL_03241	LLGAODFD_00603	GFGOPKEE_03420
uup_2		ABC transporter ATP-binding protein uup	5	5	1	1	2905				830	1919	1701	CAGLKAMA_03224	HBHLHLPM_01188	DLLCPLBL_04591	LLGAODFD_04915	GFGOPKEE_02718
lhpI		Delta(1)-pyrroline-2-carboxylate reductase	5	5	1	1	3747				932	974	965	CAGLKAMA_03228	HBHLHLPM_01385	DLLCPLBL_01856	LLGAODFD_03979	GFGOPKEE_00982
potA_3		Spermidine/putrescine import ATP-binding protein PotA	5	5	1	1	3745				1121	1121	1121	CAGLKAMA_03230	HBHLHLPM_01383	DLLCPLBL_01854	LLGAODFD_03981	GFGOPKEE_00980
potH		Putrescine transport system permease protein PotH	5	5	1	1	3744				518	1280	1127	CAGLKAMA_03231	HBHLHLPM_01382	DLLCPLBL_01853	LLGAODFD_03982	GFGOPKEE_02483
gnd		6-phosphogluconate dehydrogenase, decarboxylating	5	5	1	1	3665				431	1448	1244	CAGLKAMA_03241	HBHLHLPM_01301	DLLCPLBL_01772	LLGAODFD_04398	GFGOPKEE_03534
group_1026		putative signaling protein	5	5	1	1	1241				1952	2366	2283	CAGLKAMA_03245	HBHLHLPM_00184	DLLCPLBL_00746	LLGAODFD_02275	GFGOPKEE_01966
rbsR		Ribose operon repressor	5	5	1	1	1247				1007	1022	1010	CAGLKAMA_03251	HBHLHLPM_00178	DLLCPLBL_00752	LLGAODFD_02281	GFGOPKEE_02097
kpsD_2		Polysialic acid transport protein KpsD	5	5	1	1	3033			Hypothetical protein with no hits to refseq/uniprot/clusters/cdd/tigrfams/pfam overlapping another protein with hits	1868	2102	2055	CAGLKAMA_03254	HBHLHLPM_01063	DLLCPLBL_03785	LLGAODFD_02486	GFGOPKEE_02009
adrB_1		hypothetical protein	5	5	1	1	1416				206	788	322	CAGLKAMA_04633	HBHLHLPM_03061	DLLCPLBL_04252	LLGAODFD_02870	GFGOPKEE_02514
norM_2		Multidrug resistance protein NorM	5	5	1	1	3028				914	1370	1278	CAGLKAMA_03259	HBHLHLPM_01068	DLLCPLBL_03790	LLGAODFD_02491	GFGOPKEE_03196
ribB		3,4-dihydroxy-2-butanone 4-phosphate synthase	5	5	1	1	1044				482	656	621	CAGLKAMA_03265	HBHLHLPM_00378	DLLCPLBL_00552	LLGAODFD_03540	GFGOPKEE_02818
group_1033		hypothetical protein	5	5	1	1	1045			Hypothetical protein with no hits to refseq/uniprot/clusters/cdd/tigrfams/pfam overlapping another protein with hits	617	617	617	CAGLKAMA_03266	HBHLHLPM_00377	DLLCPLBL_00553	LLGAODFD_03539	GFGOPKEE_02637
pspB_2		Phage shock protein B	5	5	1	1	3889				233	233	233	CAGLKAMA_03281	HBHLHLPM_01526	DLLCPLBL_01997	LLGAODFD_01500	GFGOPKEE_02684
gsk_1		Inosine-guanosine kinase	5	5	1	1	1406				203	1304	1083	CAGLKAMA_03286	HBHLHLPM_00026	DLLCPLBL_00905	LLGAODFD_02879	GFGOPKEE_02594
fhs		Formate--tetrahydrofolate ligase	5	5	1	1	1405				326	1748	1463	CAGLKAMA_03287	HBHLHLPM_00027	DLLCPLBL_00904	LLGAODFD_02880	GFGOPKEE_03134
group_1038		hypothetical protein	5	5	1	5	46				221	221	221	CAGLKAMA_03297	HBHLHLPM_04841	DLLCPLBL_04812	LLGAODFD_04216	GFGOPKEE_02016
rsmD		Ribosomal RNA small subunit methyltransferase D	5	5	1	5	43				599	740	627	CAGLKAMA_03300	HBHLHLPM_04844	DLLCPLBL_04809	LLGAODFD_04213	GFGOPKEE_03056
fetB		putative iron export permease protein FetB	5	5	1	1	3908				593	812	768	CAGLKAMA_03301	HBHLHLPM_01541	DLLCPLBL_02012	LLGAODFD_01471	GFGOPKEE_03448
group_1041		DNA-binding protein	5	5	1	1	1816				176	413	365	CAGLKAMA_03314	HBHLHLPM_02635	DLLCPLBL_03416	LLGAODFD_01137	GFGOPKEE_01368
hisD		Histidinol dehydrogenase	5	5	1	1	3928				959	1292	1225	CAGLKAMA_03319	HBHLHLPM_01561	DLLCPLBL_02032	LLGAODFD_01451	GFGOPKEE_02253
hisB		Histidine biosynthesis bifunctional protein HisB	5	5	1	1	3926				914	1073	1041	CAGLKAMA_03321	HBHLHLPM_01559	DLLCPLBL_02030	LLGAODFD_01453	GFGOPKEE_02371
hisI		Phosphoribosyl-AMP cyclohydrolase	5	5	1	1	3922				635	635	635	CAGLKAMA_03325	HBHLHLPM_01555	DLLCPLBL_02026	LLGAODFD_01457	GFGOPKEE_01795
lutP		L-lactate permease	5	5	1	1	838				950	1691	1542	CAGLKAMA_03328	HBHLHLPM_00583	DLLCPLBL_00347	LLGAODFD_03168	GFGOPKEE_03048
ynaI		Low conductance mechanosensitive channel YnaI	5	5	1	1	835				536	1103	989	CAGLKAMA_03331	HBHLHLPM_00586	DLLCPLBL_00344	LLGAODFD_03171	GFGOPKEE_03749
group_1048		hypothetical protein	5	5	1	1	833			Hypothetical protein with no hits to refseq/uniprot/clusters/cdd/tigrfams/pfam overlapping another protein with hits	503	971	877	CAGLKAMA_03333	HBHLHLPM_00588	DLLCPLBL_00342	LLGAODFD_03173	GFGOPKEE_02604
pstA_2		Phosphate transport system permease protein PstA	5	5	1	1	4277				917	1673	1521	CAGLKAMA_03336	HBHLHLPM_04363	DLLCPLBL_03865	LLGAODFD_03392	GFGOPKEE_01349
group_1050		hypothetical protein	5	5	1	1	4280				266	776	674	CAGLKAMA_03339	HBHLHLPM_04360	DLLCPLBL_03868	LLGAODFD_03389	GFGOPKEE_01346
group_1051		hypothetical protein	5	5	1	1	3781				821	881	869	CAGLKAMA_03343	HBHLHLPM_01419	DLLCPLBL_01890	LLGAODFD_01607	GFGOPKEE_00653
group_1052		hypothetical protein	5	5	1	1	3785				248	791	682	CAGLKAMA_03347	HBHLHLPM_01423	DLLCPLBL_01894	LLGAODFD_01603	GFGOPKEE_02652
ydgH		Putative membrane protein YdgH	5	5	1	1	3786				2147	2378	2331	CAGLKAMA_03348	HBHLHLPM_01424	DLLCPLBL_01895	LLGAODFD_01602	GFGOPKEE_01809
thrA		Bifunctional aspartokinase/homoserine dehydrogenase 1	5	5	1	2	513				179	2459	2003	CAGLKAMA_03363	HBHLHLPM_02322	DLLCPLBL_02798	LLGAODFD_04493	GFGOPKEE_02852
ltaS2		Lipoteichoic acid synthase 2	5	5	1	1	3695				788	1949	1716	CAGLKAMA_03368	HBHLHLPM_01331	DLLCPLBL_01802	LLGAODFD_04428	GFGOPKEE_03389
group_1056		hypothetical protein	5	5	1	1	3692				635	635	635	CAGLKAMA_03371	HBHLHLPM_01328	DLLCPLBL_01799	LLGAODFD_04425	GFGOPKEE_01290
fabG_6		3-oxoacyl-[acyl-carrier-protein] reductase FabG	5	5	1	1	3691				449	794	725	CAGLKAMA_03372	HBHLHLPM_01327	DLLCPLBL_01798	LLGAODFD_04424	GFGOPKEE_01291
group_1058		hypothetical protein	5	5	1	1	3690			Hypothetical protein with no hits to refseq/uniprot/clusters/cdd/tigrfams/pfam overlapping another protein with hits	575	683	661	CAGLKAMA_03373	HBHLHLPM_01326	DLLCPLBL_01797	LLGAODFD_04423	GFGOPKEE_03331
gdhB		NAD-specific glutamate dehydrogenase	5	5	1	1	2900				4148	4841	4702	CAGLKAMA_03376	HBHLHLPM_01193	DLLCPLBL_04586	LLGAODFD_02991	GFGOPKEE_00784
group_1060		hypothetical protein	5	5	1	1	687				1568	1754	1716	CAGLKAMA_03382	HBHLHLPM_00729	DLLCPLBL_00201	LLGAODFD_01272	GFGOPKEE_00855
group_1061		hypothetical protein	5	5	1	1	2935				533	797	744	CAGLKAMA_03384	HBHLHLPM_01145	DLLCPLBL_04634	LLGAODFD_04457	GFGOPKEE_03708
potA_4		Spermidine/putrescine import ATP-binding protein PotA	5	5	1	1	2936				734	1139	1058	CAGLKAMA_03385	HBHLHLPM_01144	DLLCPLBL_04635	LLGAODFD_04458	GFGOPKEE_02472
ydcV_2		Inner membrane ABC transporter permease protein YdcV	5	5	1	1	2938				665	770	749	CAGLKAMA_03387	HBHLHLPM_01142	DLLCPLBL_04637	LLGAODFD_04460	GFGOPKEE_03298
potD_2		Spermidine/putrescine-binding periplasmic protein	5	5	1	1	2940				851	1037	999	CAGLKAMA_03389	HBHLHLPM_01140	DLLCPLBL_04639	LLGAODFD_04462	GFGOPKEE_03343
cobB		NAD-dependent protein deacylase	5	5	1	1	2941				467	731	678	CAGLKAMA_03390	HBHLHLPM_01139	DLLCPLBL_04640	LLGAODFD_04463	GFGOPKEE_03539
amtB_2		Ammonia channel	5	5	1	1	2943				482	1220	1072	CAGLKAMA_03392	HBHLHLPM_01137	DLLCPLBL_04642	LLGAODFD_04465	GFGOPKEE_03410
group_1067		hypothetical protein	5	5	1	1	1532				194	458	405	CAGLKAMA_03395	HBHLHLPM_02923	DLLCPLBL_03583	LLGAODFD_03491	GFGOPKEE_02099
acrF		Multidrug export protein AcrF	5	5	1	1	1530				1574	3308	2961	CAGLKAMA_03396	HBHLHLPM_02924	DLLCPLBL_03584	LLGAODFD_03490	GFGOPKEE_01764
napC_2		Cytochrome c-type protein NapC	5	5	1	1	3850				551	584	577	CAGLKAMA_03401	HBHLHLPM_01488	DLLCPLBL_01959	LLGAODFD_01538	GFGOPKEE_02125
group_1070		hypothetical protein	5	5	1	1	3849				1052	1478	1392	CAGLKAMA_03402	HBHLHLPM_01487	DLLCPLBL_01958	LLGAODFD_01539	GFGOPKEE_02126
norM_1		Multidrug resistance protein NorM	5	5	1	1	3848				824	1376	1265	CAGLKAMA_03403	HBHLHLPM_01486	DLLCPLBL_01957	LLGAODFD_01540	GFGOPKEE_02735
ytrE		putative ABC transporter ATP-binding protein	5	5	1	1	3847				335	671	603	CAGLKAMA_03404	HBHLHLPM_01485	DLLCPLBL_01956	LLGAODFD_01541	GFGOPKEE_03225
group_1073		hypothetical protein	5	5	1	1	3846			Hypothetical protein with no hits to refseq/uniprot/clusters/cdd/tigrfams/pfam overlapping another protein with hits	917	2453	2145	CAGLKAMA_03405	HBHLHLPM_01484	DLLCPLBL_01955	LLGAODFD_01542	GFGOPKEE_03190
pleD_3		Response regulator PleD	5	5	1	1	4082			Hypothetical protein with no hits to refseq/uniprot/clusters/cdd/tigrfams/pfam overlapping another protein with hits	203	2003	1643	CAGLKAMA_03421	HBHLHLPM_01714	DLLCPLBL_02185	LLGAODFD_02156	GFGOPKEE_03748
bepF_2		Efflux pump periplasmic linker BepF	5	5	1	1	1107				752	1127	1052	CAGLKAMA_03422	HBHLHLPM_00315	DLLCPLBL_00615	LLGAODFD_04126	GFGOPKEE_02665
bepG		Efflux pump membrane transporter BepG	5	5	1	1	1108				2621	3152	3045	CAGLKAMA_03423	HBHLHLPM_00314	DLLCPLBL_00616	LLGAODFD_04125	GFGOPKEE_00665
group_1082		Putative multidrug export ATP-binding/permease protein	5	5	1	1	1369				1673	1760	1742	CAGLKAMA_03465	HBHLHLPM_00062	DLLCPLBL_00868	LLGAODFD_02378	GFGOPKEE_02337
group_1083		hypothetical protein	5	5	1	1	1368				392	392	392	CAGLKAMA_03466	HBHLHLPM_00063	DLLCPLBL_00867	LLGAODFD_02377	GFGOPKEE_02104
group_1084		hypothetical protein	5	5	1	1	1364			Hypothetical protein with no hits to refseq/uniprot/clusters/cdd/tigrfams/pfam overlapping another protein with hits	503	503	503	CAGLKAMA_03470	HBHLHLPM_00067	DLLCPLBL_00863	LLGAODFD_02373	GFGOPKEE_03123
group_1089		hypothetical protein	5	5	1	1	1057			Hypothetical protein with no hits to refseq/uniprot/clusters/cdd/tigrfams/pfam overlapping another protein with hits	1136	1541	1460	CAGLKAMA_03488	HBHLHLPM_00365	DLLCPLBL_00565	LLGAODFD_03527	GFGOPKEE_02767
group_1090		hypothetical protein	5	5	1	1	1056			Hypothetical protein with no hits to refseq/uniprot/clusters/cdd/tigrfams/pfam overlapping another protein with hits	629	698	684	CAGLKAMA_03489	HBHLHLPM_00366	DLLCPLBL_00564	LLGAODFD_03528	GFGOPKEE_03602
group_1091		putative HTH-type transcriptional regulator	5	5	1	1	1055				458	1001	892	CAGLKAMA_03490	HBHLHLPM_00367	DLLCPLBL_00563	LLGAODFD_03529	GFGOPKEE_03699
yiaV_3		Inner membrane protein YiaV	5	5	1	1	1053			Hypothetical protein with no hits to refseq/uniprot/clusters/cdd/tigrfams/pfam overlapping another protein with hits	494	1223	1077	CAGLKAMA_03492	HBHLHLPM_00369	DLLCPLBL_00561	LLGAODFD_03531	GFGOPKEE_03811
ubiB_1		putative protein kinase UbiB	5	5	1	1	1052				1322	1322	1322	CAGLKAMA_03493	HBHLHLPM_00370	DLLCPLBL_00560	LLGAODFD_03532	GFGOPKEE_01208
crp_2		cAMP-activated global transcriptional regulator CRP	5	5	1	3	56				515	632	608	CAGLKAMA_03505	HBHLHLPM_04620	DLLCPLBL_04932	LLGAODFD_03673	GFGOPKEE_03658
nqrA		Na(+)-translocating NADH-quinone reductase subunit A	5	5	1	1	4589				1340	1436	1416	CAGLKAMA_03522	HBHLHLPM_03202	DLLCPLBL_01229	LLGAODFD_00334	GFGOPKEE_00284
rlmG		Ribosomal RNA large subunit methyltransferase G	5	5	1	1	4591				1025	1154	1128	CAGLKAMA_03524	HBHLHLPM_03204	DLLCPLBL_01227	LLGAODFD_00332	GFGOPKEE_03061
nplT		Neopullulanase	5	5	1	1	698				1613	1613	1613	CAGLKAMA_03552	HBHLHLPM_00719	DLLCPLBL_00211	LLGAODFD_04923	GFGOPKEE_02273
aspT		Aspartate/alanine antiporter	5	5	1	1	3840				704	1682	1486	CAGLKAMA_03555	HBHLHLPM_01478	DLLCPLBL_01949	LLGAODFD_01548	GFGOPKEE_02363
fabV_1		Enoyl-[acyl-carrier-protein] reductase [NADH] 1	5	5	1	1	3841				803	1202	1122	CAGLKAMA_03556	HBHLHLPM_01479	DLLCPLBL_01950	LLGAODFD_01547	GFGOPKEE_02362
group_1114		hypothetical protein	5	5	1	1	4356				1190	1190	1190	CAGLKAMA_03566	HBHLHLPM_04300	DLLCPLBL_03928	LLGAODFD_02553	GFGOPKEE_01120
group_1115		hypothetical protein	5	5	1	1	4195				368	368	368	CAGLKAMA_03575	HBHLHLPM_01828	DLLCPLBL_02304	LLGAODFD_02063	GFGOPKEE_00487
group_1116		Trypsin	5	5	1	1	4194				1577	1616	1599	CAGLKAMA_03576	HBHLHLPM_01827	DLLCPLBL_02303	LLGAODFD_02064	GFGOPKEE_00488
leuO_4		HTH-type transcriptional regulator LeuO	5	5	1	1	503				737	842	821	CAGLKAMA_03585	HBHLHLPM_00893	DLLCPLBL_00037	LLGAODFD_04553	GFGOPKEE_00588
group_1118		hypothetical protein	5	5	1	1	504				425	425	425	CAGLKAMA_03586	HBHLHLPM_00892	DLLCPLBL_00038	LLGAODFD_04554	GFGOPKEE_00587
ygjK		Glucosidase YgjK	5	5	1	1	506				2570	2690	2666	CAGLKAMA_03588	HBHLHLPM_00890	DLLCPLBL_00040	LLGAODFD_04556	GFGOPKEE_00585
kefC_1		Glutathione-regulated potassium-efflux system protein KefC	5	5	1	1	1951				1016	1958	1769	CAGLKAMA_03592	HBHLHLPM_02512	DLLCPLBL_03293	LLGAODFD_00680	GFGOPKEE_03016
ywrO		General stress protein 14	5	5	1	1	1950			Hypothetical protein with no hits to refseq/uniprot/clusters/cdd/tigrfams/pfam overlapping another protein with hits	191	617	531	CAGLKAMA_03593	HBHLHLPM_02513	DLLCPLBL_03294	LLGAODFD_00681	GFGOPKEE_02988
uup_1		ABC transporter ATP-binding protein uup	5	5	1	1	1948				1571	1571	1571	CAGLKAMA_03595	HBHLHLPM_02515	DLLCPLBL_03296	LLGAODFD_00683	GFGOPKEE_02123
hexR		HTH-type transcriptional regulator HexR	5	5	1	1	3837				779	854	839	CAGLKAMA_03598	HBHLHLPM_01475	DLLCPLBL_01946	LLGAODFD_01551	GFGOPKEE_03416
ddc		L-2,4-diaminobutyrate decarboxylase	5	5	1	1	3836				1502	1646	1617	CAGLKAMA_03599	HBHLHLPM_01474	DLLCPLBL_01945	LLGAODFD_01552	GFGOPKEE_02117
group_1126		hypothetical protein	5	5	1	1	3833				785	920	893	CAGLKAMA_03602	HBHLHLPM_01471	DLLCPLBL_01942	LLGAODFD_01555	GFGOPKEE_03267
pntA		NAD(P) transhydrogenase subunit alpha	5	5	1	1	1501				179	1556	1280	CAGLKAMA_03623	HBHLHLPM_02973	DLLCPLBL_03633	LLGAODFD_03469	GFGOPKEE_03729
pntB		NAD(P) transhydrogenase subunit beta	5	5	1	1	1500				1130	1376	1326	CAGLKAMA_03624	HBHLHLPM_02974	DLLCPLBL_03634	LLGAODFD_03468	GFGOPKEE_02900
group_1132		hypothetical protein	5	5	1	1	1478			Hypothetical protein with no hits to refseq/uniprot/clusters/cdd/tigrfams/pfam overlapping another protein with hits	323	1121	961	CAGLKAMA_03628	HBHLHLPM_02978	DLLCPLBL_03638	LLGAODFD_03414	GFGOPKEE_03624
mleN_3		Malate-2H(+)/Na(+)-lactate antiporter	5	5	1	1	3423				674	1433	1281	CAGLKAMA_03636	HBHLHLPM_03790	DLLCPLBL_01445	LLGAODFD_04353	GFGOPKEE_02850
group_1136		hypothetical protein	5	5	1	1	3424				395	1163	1009	CAGLKAMA_03637	HBHLHLPM_03791	DLLCPLBL_01444	LLGAODFD_04354	GFGOPKEE_02849
group_1137		hypothetical protein	5	5	1	1	3426			Hypothetical protein with no hits to refseq/uniprot/clusters/cdd/tigrfams/pfam overlapping another protein with hits	1292	1295	1292	CAGLKAMA_03638	HBHLHLPM_03792	DLLCPLBL_01443	LLGAODFD_04355	GFGOPKEE_01940
yejM_2		Inner membrane protein YejM	5	5	1	1	3429				446	1808	1535	CAGLKAMA_03641	HBHLHLPM_03795	DLLCPLBL_01440	LLGAODFD_04358	GFGOPKEE_03579
tgt		Queuine tRNA-ribosyltransferase	5	5	1	1	4289				1055	1148	1129	CAGLKAMA_03652	HBHLHLPM_04351	DLLCPLBL_03877	LLGAODFD_03380	GFGOPKEE_02950
group_1142		hypothetical protein	5	5	1	1	4290				269	329	317	CAGLKAMA_03653	HBHLHLPM_04350	DLLCPLBL_03878	LLGAODFD_03379	GFGOPKEE_01839
group_1143		hypothetical protein	5	5	1	1	4292			Hypothetical protein with no hits to refseq/uniprot/clusters/cdd/tigrfams/pfam overlapping another protein with hits	908	947	939	CAGLKAMA_03655	HBHLHLPM_04348	DLLCPLBL_03880	LLGAODFD_03377	GFGOPKEE_03087
ybfF		Esterase YbfF	5	5	1	1	4219				578	767	729	CAGLKAMA_03657	HBHLHLPM_01852	DLLCPLBL_02328	LLGAODFD_02039	GFGOPKEE_02421
bepF_4		Efflux pump periplasmic linker BepF	5	5	1	1	1944				878	1142	1089	CAGLKAMA_03667	HBHLHLPM_02519	DLLCPLBL_03300	LLGAODFD_00687	GFGOPKEE_00803
group_1147		hypothetical protein	5	5	1	1	4035				764	785	768	CAGLKAMA_03673	HBHLHLPM_01669	DLLCPLBL_02140	LLGAODFD_04743	GFGOPKEE_00462
kipI		Kinase A inhibitor	5	5	1	1	1453				683	683	683	CAGLKAMA_03696	HBHLHLPM_03001	DLLCPLBL_04311	LLGAODFD_02835	GFGOPKEE_01725
group_1151		putative signaling protein	5	5	1	1	1455				935	1958	1753	CAGLKAMA_03698	HBHLHLPM_02999	DLLCPLBL_04313	LLGAODFD_02833	GFGOPKEE_02512
galE_2		UDP-glucose 4-epimerase	5	5	1	1	1456				557	1016	924	CAGLKAMA_03699	HBHLHLPM_02998	DLLCPLBL_04314	LLGAODFD_02832	GFGOPKEE_03680
group_1153		hypothetical protein	5	5	1	1	799				560	818	766	CAGLKAMA_03707	HBHLHLPM_00621	DLLCPLBL_00309	LLGAODFD_04933	GFGOPKEE_00221
cheA		Chemotaxis protein CheA	5	5	1	1	3514				533	2234	1893	CAGLKAMA_03713	HBHLHLPM_03879	DLLCPLBL_01357	LLGAODFD_00463	GFGOPKEE_01449
licH		putative 6-phospho-beta-glucosidase	5	5	1	1	227				254	1322	1108	CAGLKAMA_03717	HBHLHLPM_04646	DLLCPLBL_04473	LLGAODFD_04814	GFGOPKEE_01812
group_1156		putative HIT-like protein	5	5	1	1	2583				401	401	401	CAGLKAMA_03722	HBHLHLPM_03525	DLLCPLBL_05110	LLGAODFD_00582	GFGOPKEE_03562
infB		Translation initiation factor IF-2	5	5	1	1	4694				2036	2708	2573	CAGLKAMA_03746	HBHLHLPM_03304	DLLCPLBL_01127	LLGAODFD_00200	GFGOPKEE_01822
secG		Protein-export membrane protein SecG	5	5	1	1	4697				338	338	338	CAGLKAMA_03751	HBHLHLPM_03309	DLLCPLBL_01122	LLGAODFD_00195	GFGOPKEE_02583
glmM_2		Phosphoglucosamine mutase	5	5	1	1	4698				1304	1340	1332	CAGLKAMA_03752	HBHLHLPM_03310	DLLCPLBL_01121	LLGAODFD_00194	GFGOPKEE_02667
group_1165		hypothetical protein	5	5	1	1	3603				431	494	481	CAGLKAMA_03766	HBHLHLPM_01243	DLLCPLBL_01714	LLGAODFD_03108	GFGOPKEE_03474
group_1166		hypothetical protein	5	5	1	1	3604				1262	1526	1473	CAGLKAMA_03767	HBHLHLPM_01244	DLLCPLBL_01715	LLGAODFD_03109	GFGOPKEE_01937
group_1167		hypothetical protein	5	5	1	1	3607				296	971	836	CAGLKAMA_03770	HBHLHLPM_01247	DLLCPLBL_01718	LLGAODFD_03112	GFGOPKEE_03796
coaD		Phosphopantetheine adenylyltransferase	5	5	1	2	217				407	482	467	CAGLKAMA_03781	HBHLHLPM_02053	DLLCPLBL_02529	LLGAODFD_01640	GFGOPKEE_03468
sunS		SPBc2 prophage-derived glycosyltransferase SunS	5	5	1	2	220				743	767	762	CAGLKAMA_03784	HBHLHLPM_02056	DLLCPLBL_02532	LLGAODFD_01637	GFGOPKEE_02158
group_1170	lon_1	Lon protease	5	5	1	1	843				1463	2360	2180	CAGLKAMA_03789	HBHLHLPM_00578	DLLCPLBL_00352	LLGAODFD_03163	GFGOPKEE_01014
group_1171	luxO_2	Regulatory protein LuxO	5	5	1	1	3036				1079	1523	1434	CAGLKAMA_03809	HBHLHLPM_01060	DLLCPLBL_03782	LLGAODFD_02483	GFGOPKEE_00226
csgA_2		C-factor	5	5	1	1	2166				707	707	707	CAGLKAMA_03824	HBHLHLPM_03978	DLLCPLBL_02932	LLGAODFD_03247	GFGOPKEE_02207
phrB		(6-4) photolyase	5	5	1	1	2165				776	1544	1390	CAGLKAMA_03825	HBHLHLPM_03977	DLLCPLBL_02931	LLGAODFD_03246	GFGOPKEE_02208
group_1176		hypothetical protein	5	5	1	1	2360			Hypothetical protein with no hits to refseq/uniprot/clusters/cdd/tigrfams/pfam overlapping another protein with hits	365	596	549	CAGLKAMA_03835	HBHLHLPM_04167	DLLCPLBL_03121	LLGAODFD_01838	GFGOPKEE_03698
csy3		CRISPR-associated protein Csy3	5	5	1	1	2361				1043	1043	1043	CAGLKAMA_03836	HBHLHLPM_04168	DLLCPLBL_03122	LLGAODFD_01837	GFGOPKEE_02930
group_1178		hypothetical protein	5	5	1	1	2363				278	1187	1005	CAGLKAMA_03838	HBHLHLPM_04170	DLLCPLBL_03124	LLGAODFD_01835	GFGOPKEE_02786
eptA		Phosphoethanolamine transferase EptA	5	5	1	1	1033				1394	1655	1602	CAGLKAMA_03847	HBHLHLPM_00389	DLLCPLBL_00541	LLGAODFD_03551	GFGOPKEE_02532
yceM		Putative oxidoreductase YceM	5	5	1	1	1032				866	932	879	CAGLKAMA_03848	HBHLHLPM_00390	DLLCPLBL_00540	LLGAODFD_03552	GFGOPKEE_02765
cysL_2		HTH-type transcriptional regulator CysL	5	5	1	1	2135				872	908	900	CAGLKAMA_03862	HBHLHLPM_03946	DLLCPLBL_02900	LLGAODFD_03214	GFGOPKEE_02985
mcpQ_4		Methyl-accepting chemotaxis protein McpQ	5	5	1	1	1577				1478	1631	1600	CAGLKAMA_03866	HBHLHLPM_02875	DLLCPLBL_03535	LLGAODFD_03934	GFGOPKEE_02245
dld		D-lactate dehydrogenase	5	5	1	1	1581				335	1706	1431	CAGLKAMA_03870	HBHLHLPM_02871	DLLCPLBL_03531	LLGAODFD_03938	GFGOPKEE_02132
group_1186		hypothetical protein	5	5	1	1	935			Hypothetical protein with no hits to refseq/uniprot/clusters/cdd/tigrfams/pfam overlapping another protein with hits	557	848	731	CAGLKAMA_03871	HBHLHLPM_00481	DLLCPLBL_00449	LLGAODFD_03775	GFGOPKEE_02961
fhuB_2		Iron(3+)-hydroxamate import system permease protein FhuB	5	5	1	1	936				410	1967	1655	CAGLKAMA_03872	HBHLHLPM_00480	DLLCPLBL_00450	LLGAODFD_03776	GFGOPKEE_02960
sdcS_3		Sodium-dependent dicarboxylate transporter SdcS	5	5	1	1	3090				737	1418	1281	CAGLKAMA_03878	HBHLHLPM_01007	DLLCPLBL_03729	LLGAODFD_02429	GFGOPKEE_02242
group_1190		hypothetical protein	5	5	1	1	2216			Hypothetical protein with no hits to refseq/uniprot/clusters/cdd/tigrfams/pfam overlapping another protein with hits	281	281	281	CAGLKAMA_03882	HBHLHLPM_04028	DLLCPLBL_02982	LLGAODFD_01975	GFGOPKEE_02282
group_1191		hypothetical protein	5	5	1	1	2210			Hypothetical protein with no hits to refseq/uniprot/clusters/cdd/tigrfams/pfam overlapping another protein with hits	560	842	785	CAGLKAMA_03888	HBHLHLPM_04022	DLLCPLBL_02976	LLGAODFD_01981	GFGOPKEE_02165
group_1192	gltP_3	Proton/glutamate-aspartate symporter	5	5	1	1	4359				1223	1274	1263	CAGLKAMA_03890	HBHLHLPM_04297	DLLCPLBL_03931	LLGAODFD_02556	GFGOPKEE_01044
group_1193		Cellobiose 2-epimerase	5	5	1	1	1355				1403	1445	1436	CAGLKAMA_03896	HBHLHLPM_00073	DLLCPLBL_00857	LLGAODFD_02364	GFGOPKEE_02537
group_1194		hypothetical protein	5	5	1	1	1351				311	875	762	CAGLKAMA_03899	HBHLHLPM_00076	DLLCPLBL_00854	LLGAODFD_02361	GFGOPKEE_03597
group_1196		hypothetical protein	5	5	1	1	1349				428	428	428	CAGLKAMA_03901	HBHLHLPM_00078	DLLCPLBL_00852	LLGAODFD_02359	GFGOPKEE_03716
ydjZ		TVP38/TMEM64 family inner membrane protein YdjZ	5	5	1	1	4015				605	686	669	CAGLKAMA_03903	HBHLHLPM_01649	DLLCPLBL_02120	LLGAODFD_02805	GFGOPKEE_02863
group_1198	catD_2	3-oxoadipate enol-lactonase 2	5	5	1	1	4017				221	803	686	CAGLKAMA_03905	HBHLHLPM_01651	DLLCPLBL_02122	LLGAODFD_02807	GFGOPKEE_02861
group_1202		hypothetical protein	5	5	1	1	3879				1241	1430	1392	CAGLKAMA_03917	HBHLHLPM_01516	DLLCPLBL_01987	LLGAODFD_01510	GFGOPKEE_00763
hcr		NADH oxidoreductase HCR	5	5	1	1	3876				1055	1055	1055	CAGLKAMA_03920	HBHLHLPM_01513	DLLCPLBL_01984	LLGAODFD_01513	GFGOPKEE_00766
vgrG1_2		Actin cross-linking toxin VgrG1	5	5	1	1	2086			Hypothetical protein with no hits to refseq/uniprot/clusters/cdd/tigrfams/pfam overlapping another protein with hits	266	1991	1646	CAGLKAMA_03938	HBHLHLPM_04183	DLLCPLBL_03137	LLGAODFD_00529	GFGOPKEE_01891
moaA		GTP 3',8-cyclase	5	5	1	1	3396				791	989	949	CAGLKAMA_03948	HBHLHLPM_03762	DLLCPLBL_01473	LLGAODFD_04855	GFGOPKEE_01435
luxU		Phosphorelay protein LuxU	5	5	1	1	3398				245	344	324	CAGLKAMA_03950	HBHLHLPM_03764	DLLCPLBL_01471	LLGAODFD_04853	GFGOPKEE_02780
group_1211		Carboxynorspermidine synthase	5	5	1	1	3245				995	1244	1194	CAGLKAMA_03953	HBHLHLPM_03610	DLLCPLBL_01625	LLGAODFD_03315	GFGOPKEE_01269
aaeA_2		p-hydroxybenzoic acid efflux pump subunit AaeA	5	5	1	1	3110				812	863	852	CAGLKAMA_03957	HBHLHLPM_00989	DLLCPLBL_03711	LLGAODFD_02411	GFGOPKEE_01931
mdtN_1		Multidrug resistance protein MdtN	5	5	1	1	3105				986	1064	1048	CAGLKAMA_03961	HBHLHLPM_00993	DLLCPLBL_03715	LLGAODFD_02415	GFGOPKEE_02105
group_1215		hypothetical protein	5	5	1	1	4237				326	791	698	CAGLKAMA_03967	HBHLHLPM_01870	DLLCPLBL_02346	LLGAODFD_02021	GFGOPKEE_03632
htpG		Chaperone protein HtpG	5	5	1	1	4234				1697	1904	1862	CAGLKAMA_03970	HBHLHLPM_01867	DLLCPLBL_02343	LLGAODFD_02024	GFGOPKEE_01451
group_1218		hypothetical protein	5	5	1	1	864				800	950	920	CAGLKAMA_03982	HBHLHLPM_00558	DLLCPLBL_00372	LLGAODFD_03143	GFGOPKEE_00405
group_1220		hypothetical protein	5	5	1	1	1824			Hypothetical protein with no hits to refseq/uniprot/clusters/cdd/tigrfams/pfam overlapping another protein with hits	764	806	797	CAGLKAMA_03989	HBHLHLPM_02630	DLLCPLBL_03411	LLGAODFD_01134	GFGOPKEE_03451
group_1221		hypothetical protein	5	5	1	1	4467				557	593	585	CAGLKAMA_03994	HBHLHLPM_04939	DLLCPLBL_04056	LLGAODFD_02683	GFGOPKEE_01077
group_1225		hypothetical protein	5	5	1	1	4243			Hypothetical protein with no hits to refseq/uniprot/clusters/cdd/tigrfams/pfam overlapping another protein with hits	578	791	748	CAGLKAMA_04006	HBHLHLPM_01876	DLLCPLBL_02352	LLGAODFD_02015	GFGOPKEE_02471
ppsR		Phosphoenolpyruvate synthase regulatory protein	5	5	1	1	955				809	836	830	CAGLKAMA_04009	HBHLHLPM_00462	DLLCPLBL_00468	LLGAODFD_03793	GFGOPKEE_01983
udp_1		Uridine phosphorylase	5	5	1	1	1250				731	731	731	CAGLKAMA_04033	HBHLHLPM_00175	DLLCPLBL_00755	LLGAODFD_02283	GFGOPKEE_02479
feuB		Iron-uptake system permease protein FeuB	5	5	1	1	1253				548	935	857	CAGLKAMA_04036	HBHLHLPM_00172	DLLCPLBL_00758	LLGAODFD_02286	GFGOPKEE_03503
hpdA		4-hydroxyphenylacetate decarboxylase activating enzyme	5	5	1	1	770				929	929	929	CAGLKAMA_04044	HBHLHLPM_00649	DLLCPLBL_00281	LLGAODFD_02931	GFGOPKEE_00743
group_1231		Trans-acting enoyl reductase	5	5	1	1	772				806	1082	1026	CAGLKAMA_04046	HBHLHLPM_00647	DLLCPLBL_00283	LLGAODFD_02929	GFGOPKEE_00745
rhtB_3		Homoserine/homoserine lactone efflux protein	5	5	1	1	3703				482	635	604	CAGLKAMA_04048	HBHLHLPM_01339	DLLCPLBL_01810	LLGAODFD_04023	GFGOPKEE_03703
gltS_2		Sodium/glutamate symporter	5	5	1	1	576				1196	1235	1227	CAGLKAMA_04057	HBHLHLPM_00834	DLLCPLBL_00096	LLGAODFD_01381	GFGOPKEE_02864
group_1237		hypothetical protein	5	5	1	1	4077				1124	1160	1152	CAGLKAMA_04073	HBHLHLPM_01709	DLLCPLBL_02180	LLGAODFD_02161	GFGOPKEE_02878
zntA		Lead, cadmium, zinc and mercury-transporting ATPase	5	5	1	1	4079				719	2306	1988	CAGLKAMA_04075	HBHLHLPM_01711	DLLCPLBL_02182	LLGAODFD_02159	GFGOPKEE_03261
artQ		Arginine ABC transporter permease protein ArtQ	5	5	1	1	1670				494	689	650	CAGLKAMA_04079	HBHLHLPM_02781	DLLCPLBL_04195	LLGAODFD_01208	GFGOPKEE_02964
cysL_1		HTH-type transcriptional regulator CysL	5	5	1	1	4616				815	926	903	CAGLKAMA_04083	HBHLHLPM_03228	DLLCPLBL_01203	LLGAODFD_00307	GFGOPKEE_01482
glpQ		Glycerophosphodiester phosphodiesterase, periplasmic	5	5	1	1	4621				593	1055	962	CAGLKAMA_04086	HBHLHLPM_03231	DLLCPLBL_01200	LLGAODFD_00302	GFGOPKEE_03625
vdcA_4		Diguanylate cyclase VdcA	5	5	1	1	2163				617	1013	933	CAGLKAMA_04098	HBHLHLPM_03975	DLLCPLBL_02929	LLGAODFD_03244	GFGOPKEE_03614
group_1243		hypothetical protein	5	5	1	1	2161			Hypothetical protein with no hits to refseq/uniprot/clusters/cdd/tigrfams/pfam overlapping another protein with hits	1472	1556	1539	CAGLKAMA_04100	HBHLHLPM_03973	DLLCPLBL_02927	LLGAODFD_03242	GFGOPKEE_02223
adrA_3		putative diguanylate cyclase AdrA	5	5	1	1	2160				896	1355	1263	CAGLKAMA_04101	HBHLHLPM_03972	DLLCPLBL_02926	LLGAODFD_03241	GFGOPKEE_03177
group_1246		hypothetical protein	5	5	1	1	4313				224	224	224	CAGLKAMA_04112	HBHLHLPM_04327	DLLCPLBL_03901	LLGAODFD_03356	GFGOPKEE_02171
xseA		Exodeoxyribonuclease 7 large subunit	5	5	1	1	4314				1331	1490	1458	CAGLKAMA_04113	HBHLHLPM_04326	DLLCPLBL_03902	LLGAODFD_03355	GFGOPKEE_02170
group_1248		hypothetical protein	5	5	1	1	689			Hypothetical protein with no hits to refseq/uniprot/clusters/cdd/tigrfams/pfam overlapping another protein with hits	209	209	209	CAGLKAMA_04116	HBHLHLPM_00727	DLLCPLBL_00203	LLGAODFD_01270	GFGOPKEE_03663
accD_2		Acetyl-coenzyme A carboxylase carboxyl transferase subunit beta	5	5	1	1	1961				695	863	829	CAGLKAMA_04130	HBHLHLPM_02503	DLLCPLBL_03284	LLGAODFD_00671	GFGOPKEE_02559
appB		Cytochrome bd-II ubiquinol oxidase subunit 2	5	5	1	1	1195				1007	1007	1007	CAGLKAMA_04145	HBHLHLPM_00229	DLLCPLBL_00701	LLGAODFD_02229	GFGOPKEE_01412
yniC		2-deoxyglucose-6-phosphate phosphatase	5	5	1	1	1192				656	701	692	CAGLKAMA_04148	HBHLHLPM_00232	DLLCPLBL_00698	LLGAODFD_02226	GFGOPKEE_02696
hcaR		Hca operon transcriptional activator HcaR	5	5	1	1	1191				335	881	771	CAGLKAMA_04149	HBHLHLPM_00233	DLLCPLBL_00697	LLGAODFD_02225	GFGOPKEE_02697
group_1257	pleD_5	Response regulator PleD	5	5	1	1	1637				335	1913	1597	CAGLKAMA_04150	HBHLHLPM_02814	DLLCPLBL_03474	LLGAODFD_01235	GFGOPKEE_03616
group_1259		hypothetical protein	5	5	1	1	4111			Hypothetical protein with no hits to refseq/uniprot/clusters/cdd/tigrfams/pfam overlapping another protein with hits	254	614	542	CAGLKAMA_04156	HBHLHLPM_01744	DLLCPLBL_02220	LLGAODFD_02127	GFGOPKEE_03673
yfbR		5'-deoxynucleotidase YfbR	5	5	1	1	4109				521	584	571	CAGLKAMA_04158	HBHLHLPM_01742	DLLCPLBL_02218	LLGAODFD_02129	GFGOPKEE_02373
cynR_3		HTH-type transcriptional regulator CynR	5	5	1	1	3759				659	869	827	CAGLKAMA_04164	HBHLHLPM_01397	DLLCPLBL_01868	LLGAODFD_01629	GFGOPKEE_02796
group_1263		hypothetical protein	5	5	1	1	3757			Hypothetical protein with no hits to refseq/uniprot/clusters/cdd/tigrfams/pfam overlapping another protein with hits	359	515	483	CAGLKAMA_04166	HBHLHLPM_01395	DLLCPLBL_01866	LLGAODFD_01631	GFGOPKEE_03816
rpsA_2		30S ribosomal protein S1	5	5	1	1	3326				680	1670	1472	CAGLKAMA_04177	HBHLHLPM_03693	DLLCPLBL_01542	LLGAODFD_04275	GFGOPKEE_03521
group_1265		DNA nickase	5	5	1	2	81				365	431	417	CAGLKAMA_04181	HBHLHLPM_01947	DLLCPLBL_02423	LLGAODFD_01770	GFGOPKEE_03714
group_1266		Putative lipid kinase	5	5	1	2	82				1586	1658	1643	CAGLKAMA_04182	HBHLHLPM_01948	DLLCPLBL_02424	LLGAODFD_01769	GFGOPKEE_01810
group_1267		hypothetical protein	5	5	1	2	84				437	437	437	CAGLKAMA_04184	HBHLHLPM_01950	DLLCPLBL_02426	LLGAODFD_01767	GFGOPKEE_03607
group_1268		hypothetical protein	5	5	1	1	2141			Hypothetical protein with no hits to refseq/uniprot/clusters/cdd/tigrfams/pfam overlapping another protein with hits	926	1127	966	CAGLKAMA_04187	HBHLHLPM_03952	DLLCPLBL_02906	LLGAODFD_03220	GFGOPKEE_02905
btuF		Vitamin B12-binding protein	5	5	1	2	529				674	824	794	CAGLKAMA_04190	HBHLHLPM_02306	DLLCPLBL_02782	LLGAODFD_04509	GFGOPKEE_02433
group_127		hypothetical protein	5	5	1	2	139				542	725	615	CAGLKAMA_00045	HBHLHLPM_02006	DLLCPLBL_02482	LLGAODFD_01712	GFGOPKEE_00386
group_1270		hypothetical protein	5	5	1	1	1088				830	902	887	CAGLKAMA_04207	HBHLHLPM_00334	DLLCPLBL_00596	LLGAODFD_03496	GFGOPKEE_01929
hrp1_2		Hypoxic response protein 1	5	5	1	1	3684			Hypothetical protein with no hits to refseq/uniprot/clusters/cdd/tigrfams/pfam overlapping another protein with hits	434	1880	1590	CAGLKAMA_04212	HBHLHLPM_01320	DLLCPLBL_01791	LLGAODFD_04417	GFGOPKEE_02627
dacA_2		D-alanyl-D-alanine carboxypeptidase DacA	5	5	1	1	1019				1142	1172	1166	CAGLKAMA_04213	HBHLHLPM_00402	DLLCPLBL_00528	LLGAODFD_03565	GFGOPKEE_00952
dmlR_13		HTH-type transcriptional regulator DmlR	5	5	1	1	1582				530	902	827	CAGLKAMA_04228	HBHLHLPM_02870	DLLCPLBL_03530	LLGAODFD_03939	GFGOPKEE_03707
group_1276		hypothetical protein	5	5	1	1	2239				944	971	965	CAGLKAMA_04237	HBHLHLPM_04051	DLLCPLBL_03005	LLGAODFD_01952	GFGOPKEE_03212
group_1277		hypothetical protein	5	5	1	1	2238				209	209	209	CAGLKAMA_04238	HBHLHLPM_04050	DLLCPLBL_03004	LLGAODFD_01953	GFGOPKEE_01860
groS_1		10 kDa chaperonin	5	5	1	1	2236				197	290	271	CAGLKAMA_04240	HBHLHLPM_04048	DLLCPLBL_03002	LLGAODFD_01955	GFGOPKEE_01862
vdcA_6		Diguanylate cyclase VdcA	5	5	1	1	4408				383	1565	1328	CAGLKAMA_00148	HBHLHLPM_04252	DLLCPLBL_03976	LLGAODFD_02601	GFGOPKEE_01322
glnQ_2		Glutamine transport ATP-binding protein GlnQ	5	5	1	1	3571				506	749	700	CAGLKAMA_04253	HBHLHLPM_01213	DLLCPLBL_04566	LLGAODFD_03077	GFGOPKEE_03738
glnP		putative glutamine ABC transporter permease protein GlnP	5	5	1	1	3569				710	1205	1106	CAGLKAMA_04255	HBHLHLPM_01211	DLLCPLBL_04568	LLGAODFD_03075	GFGOPKEE_02107
group_1283		hypothetical protein	5	5	1	1	3084				890	1544	1413	CAGLKAMA_04258	HBHLHLPM_01013	DLLCPLBL_03735	LLGAODFD_02435	GFGOPKEE_03053
yjjW		Putative glycyl-radical enzyme activating enzyme YjjW	5	5	1	1	3083				563	881	817	CAGLKAMA_04259	HBHLHLPM_01014	DLLCPLBL_03736	LLGAODFD_02436	GFGOPKEE_02424
oppD_1		Oligopeptide transport ATP-binding protein OppD	5	5	1	1	597				542	854	791	CAGLKAMA_04264	HBHLHLPM_00814	DLLCPLBL_00116	LLGAODFD_01361	GFGOPKEE_01664
leuO_5		HTH-type transcriptional regulator LeuO	5	5	1	1	1325				545	887	818	CAGLKAMA_04281	HBHLHLPM_00102	DLLCPLBL_00828	LLGAODFD_02335	GFGOPKEE_03226
bvgA		Virulence factors putative positive transcription regulator BvgA	5	5	1	1	1326				323	608	551	CAGLKAMA_04282	HBHLHLPM_00101	DLLCPLBL_00829	LLGAODFD_02336	GFGOPKEE_03227
group_129		Acetyltransferase	5	5	1	2	349				461	476	464	CAGLKAMA_00176	HBHLHLPM_02146	DLLCPLBL_02622	LLGAODFD_00929	GFGOPKEE_00870
srmB_2		ATP-dependent RNA helicase SrmB	5	5	1	1	3813				2354	2492	2464	CAGLKAMA_04295	HBHLHLPM_01451	DLLCPLBL_01922	LLGAODFD_01575	GFGOPKEE_01672
group_1293		4-hydroxyproline 2-epimerase	5	5	1	1	3750				419	1001	884	CAGLKAMA_04300	HBHLHLPM_01388	DLLCPLBL_01859	LLGAODFD_03976	GFGOPKEE_01924
aldH		NADP-dependent fatty aldehyde dehydrogenase	5	5	1	1	3751				1532	1532	1532	CAGLKAMA_04301	HBHLHLPM_01389	DLLCPLBL_01860	LLGAODFD_03975	GFGOPKEE_01925
rspR_2		HTH-type transcriptional repressor RspR	5	5	1	1	3752				608	674	660	CAGLKAMA_04302	HBHLHLPM_01390	DLLCPLBL_01861	LLGAODFD_03974	GFGOPKEE_03299
tyrP_2		Tyrosine-specific transport protein	5	5	1	1	3077				593	1205	1082	CAGLKAMA_04305	HBHLHLPM_01020	DLLCPLBL_03742	LLGAODFD_02443	GFGOPKEE_03611
cph2_5		Phytochrome-like protein cph2	5	5	1	1	1506				593	959	885	CAGLKAMA_04307	HBHLHLPM_02968	DLLCPLBL_03628	LLGAODFD_03474	GFGOPKEE_03668
group_1299		hypothetical protein	5	5	1	1	1505				215	992	836	CAGLKAMA_04308	HBHLHLPM_02969	DLLCPLBL_03629	LLGAODFD_03473	GFGOPKEE_03804
secY		Protein translocase subunit SecY	5	5	1	2	339				863	1334	1239	CAGLKAMA_00186	HBHLHLPM_02136	DLLCPLBL_02612	LLGAODFD_00939	GFGOPKEE_00775
yceI		Protein YceI	5	5	1	1	1420				530	569	561	CAGLKAMA_04313	HBHLHLPM_03056	DLLCPLBL_04257	LLGAODFD_02866	GFGOPKEE_03731
torC		Cytochrome c-type protein TorC	5	5	1	1	3906				341	1184	1015	CAGLKAMA_04318	HBHLHLPM_01539	DLLCPLBL_02010	LLGAODFD_01473	GFGOPKEE_01301
nagA		N-acetylglucosamine-6-phosphate deacetylase	5	5	1	1	4226				683	1136	1045	CAGLKAMA_04334	HBHLHLPM_01859	DLLCPLBL_02335	LLGAODFD_02032	GFGOPKEE_03002
nagC_2		N-acetylglucosamine repressor	5	5	1	1	4227				851	1214	1141	CAGLKAMA_04335	HBHLHLPM_01860	DLLCPLBL_02336	LLGAODFD_02031	GFGOPKEE_03265
group_1306		hypothetical protein	5	5	1	1	3411			Hypothetical protein with no hits to refseq/uniprot/clusters/cdd/tigrfams/pfam overlapping another protein with hits	92	92	92	CAGLKAMA_04341	HBHLHLPM_03778	DLLCPLBL_01457	LLGAODFD_04341	GFGOPKEE_02578
group_1307		hypothetical protein	5	5	1	1	3413				848	1325	1229	CAGLKAMA_04343	HBHLHLPM_03780	DLLCPLBL_01455	LLGAODFD_04343	GFGOPKEE_03285
group_1308		hypothetical protein	5	5	1	1	3115				269	353	336	CAGLKAMA_04348	HBHLHLPM_00985	DLLCPLBL_03707	LLGAODFD_02406	GFGOPKEE_03705
group_1310		hypothetical protein	5	5	1	1	3963				119	764	635	CAGLKAMA_04355	HBHLHLPM_01596	DLLCPLBL_02067	LLGAODFD_02752	GFGOPKEE_02079
prsE_2		Type I secretion system membrane fusion protein PrsE	5	5	1	1	934				635	1340	1199	CAGLKAMA_04365	HBHLHLPM_00482	DLLCPLBL_00448	LLGAODFD_03774	GFGOPKEE_03434
group_1312		hypothetical protein	5	5	1	1	1957			Hypothetical protein with no hits to refseq/uniprot/clusters/cdd/tigrfams/pfam overlapping another protein with hits	377	377	377	CAGLKAMA_04379	HBHLHLPM_02507	DLLCPLBL_03288	LLGAODFD_00675	GFGOPKEE_03169
ycdZ		Inner membrane protein YcdZ	5	5	1	1	1423				482	539	493	CAGLKAMA_04387	HBHLHLPM_03053	DLLCPLBL_04260	LLGAODFD_02863	GFGOPKEE_03605
group_1314	recF_3	DNA replication and repair protein RecF	5	5	1	1	1424			Hypothetical protein with no hits to refseq/uniprot/clusters/cdd/tigrfams/pfam overlapping another protein with hits	1523	1634	1611	CAGLKAMA_04388	HBHLHLPM_03052	DLLCPLBL_04261	LLGAODFD_02862	GFGOPKEE_02410
tdh		L-threonine 3-dehydrogenase	5	5	1	1	828				983	1031	1021	CAGLKAMA_04391	HBHLHLPM_00593	DLLCPLBL_00337	LLGAODFD_03178	GFGOPKEE_03166
group_1317		putative signaling protein	5	5	1	1	1789				1433	1538	1517	CAGLKAMA_04392	HBHLHLPM_02663	DLLCPLBL_03444	LLGAODFD_01160	GFGOPKEE_00275
gtaB_1		UTP--glucose-1-phosphate uridylyltransferase	5	5	1	2	300				812	884	866	CAGLKAMA_00225	HBHLHLPM_02097	DLLCPLBL_02573	LLGAODFD_00976	GFGOPKEE_03248
ompN		Porin-like protein L	5	5	1	1	1889				995	1058	1032	CAGLKAMA_04427	HBHLHLPM_02573	DLLCPLBL_03354	LLGAODFD_00739	GFGOPKEE_03173
group_1324		hypothetical protein	5	5	1	1	3339			Hypothetical protein with no hits to refseq/uniprot/clusters/cdd/tigrfams/pfam overlapping another protein with hits	932	1466	1359	CAGLKAMA_04432	HBHLHLPM_03706	DLLCPLBL_01529	LLGAODFD_04288	GFGOPKEE_03096
group_1326		hypothetical protein	5	5	1	1	848				980	980	980	CAGLKAMA_04440	HBHLHLPM_00573	DLLCPLBL_00357	LLGAODFD_03158	GFGOPKEE_02238
ompL_2		Porin-like protein L	5	5	1	1	845				923	959	951	CAGLKAMA_04443	HBHLHLPM_00576	DLLCPLBL_00354	LLGAODFD_03161	GFGOPKEE_03211
cpg2_1		Carboxypeptidase G2	5	5	1	1	722				1124	1124	1124	CAGLKAMA_04446	HBHLHLPM_00695	DLLCPLBL_00235	LLGAODFD_02971	GFGOPKEE_01235
mcpQ_2		Methyl-accepting chemotaxis protein McpQ	5	5	1	1	3020				1763	2018	1967	CAGLKAMA_00309	HBHLHLPM_01076	DLLCPLBL_03798	LLGAODFD_02499	GFGOPKEE_01386
mcpA_2		Methyl-accepting chemotaxis protein McpA	5	5	1	1	3577				1253	1403	1373	CAGLKAMA_04451	HBHLHLPM_01218	DLLCPLBL_04561	LLGAODFD_03082	GFGOPKEE_01416
cqsS		CAI-1 autoinducer sensor kinase/phosphatase CqsS	5	5	1	1	1298				350	2099	1749	CAGLKAMA_04464	HBHLHLPM_00128	DLLCPLBL_00802	LLGAODFD_02330	GFGOPKEE_03637
group_1333		hypothetical protein	5	5	1	1	2934				713	836	786	CAGLKAMA_04472	HBHLHLPM_01146	DLLCPLBL_04633	LLGAODFD_04456	GFGOPKEE_02474
group_1334		hypothetical protein	5	5	1	1	1569				1079	1595	1491	CAGLKAMA_04477	HBHLHLPM_02886	DLLCPLBL_03546	LLGAODFD_03923	GFGOPKEE_01340
fadJ		Fatty acid oxidation complex subunit alpha	5	5	1	1	3491				779	2111	1844	CAGLKAMA_04479	HBHLHLPM_03857	DLLCPLBL_01378	LLGAODFD_00484	GFGOPKEE_03396
group_1336		hypothetical protein	5	5	1	1	1572			Hypothetical protein with no hits to refseq/uniprot/clusters/cdd/tigrfams/pfam overlapping another protein with hits	1682	1904	1815	CAGLKAMA_04490	HBHLHLPM_02884	DLLCPLBL_03544	LLGAODFD_03925	GFGOPKEE_02252
cdhR_1		HTH-type transcriptional regulator CdhR	5	5	1	1	640				242	923	786	CAGLKAMA_04498	HBHLHLPM_00772	DLLCPLBL_00158	LLGAODFD_01319	GFGOPKEE_02636
zraS		Sensor protein ZraS	5	5	1	1	3005				1793	2039	1989	CAGLKAMA_00323	HBHLHLPM_01090	DLLCPLBL_03812	LLGAODFD_02514	GFGOPKEE_01965
ung		Uracil-DNA glycosylase	5	5	1	2	507				611	680	666	CAGLKAMA_04508	HBHLHLPM_02328	DLLCPLBL_02804	LLGAODFD_03625	GFGOPKEE_02641
mleN_4		Malate-2H(+)/Na(+)-lactate antiporter	5	5	1	1	3931				791	1601	1439	CAGLKAMA_04528	HBHLHLPM_01564	DLLCPLBL_02035	LLGAODFD_04974	GFGOPKEE_03452
group_1346		hypothetical protein	5	5	1	1	853			Hypothetical protein with no hits to refseq/uniprot/clusters/cdd/tigrfams/pfam overlapping another protein with hits	671	1181	1079	CAGLKAMA_04529	HBHLHLPM_00569	DLLCPLBL_00361	LLGAODFD_03154	GFGOPKEE_03557
argT		Lysine/arginine/ornithine-binding periplasmic protein	5	5	1	1	4042				242	770	664	CAGLKAMA_04533	HBHLHLPM_01676	DLLCPLBL_02147	LLGAODFD_04750	GFGOPKEE_02978
kcsA_2		pH-gated potassium channel KcsA	5	5	1	1	2367				350	434	366	CAGLKAMA_04537	HBHLHLPM_04174	DLLCPLBL_03128	LLGAODFD_01831	GFGOPKEE_03702
group_1349		hypothetical protein	5	5	1	1	2365				296	377	312	CAGLKAMA_04539	HBHLHLPM_04172	DLLCPLBL_03126	LLGAODFD_01833	GFGOPKEE_03524
prpF		2-methyl-aconitate isomerase	5	5	1	1	3596				746	1196	1106	CAGLKAMA_00499	HBHLHLPM_01236	DLLCPLBL_01707	LLGAODFD_03101	GFGOPKEE_03317
fadL_2		Long-chain fatty acid transport protein	5	5	1	1	2182				1166	1343	1307	CAGLKAMA_04550	HBHLHLPM_03994	DLLCPLBL_02948	LLGAODFD_03263	GFGOPKEE_01535
group_1353		Cyclic nucleotide-gated potassium channel	5	5	1	1	3421				488	863	788	CAGLKAMA_04563	HBHLHLPM_03788	DLLCPLBL_01447	LLGAODFD_04351	GFGOPKEE_03600
topB		DNA topoisomerase 3	5	5	1	1	3433				716	1967	1716	CAGLKAMA_04565	HBHLHLPM_03800	DLLCPLBL_01435	LLGAODFD_04363	GFGOPKEE_02024
dcuD		Putative cryptic C4-dicarboxylate transporter DcuD	5	5	1	1	1294				746	1367	1242	CAGLKAMA_04579	HBHLHLPM_00132	DLLCPLBL_00798	LLGAODFD_02326	GFGOPKEE_03280
nupX_2		Putative nucleoside permease NupX	5	5	1	1	4179				1115	1199	1182	CAGLKAMA_04586	HBHLHLPM_01812	DLLCPLBL_02288	LLGAODFD_02079	GFGOPKEE_01715
rpsG		30S ribosomal protein S7	5	5	1	3	37				380	470	452	CAGLKAMA_04606	HBHLHLPM_04639	DLLCPLBL_04951	LLGAODFD_03654	GFGOPKEE_00827
group_136		Trypsin	5	5	1	1	3593				482	1331	1161	CAGLKAMA_00502	HBHLHLPM_01233	DLLCPLBL_01704	LLGAODFD_03098	GFGOPKEE_03709
moeA_1		Molybdopterin molybdenumtransferase	5	5	1	1	1126				1181	1235	1224	CAGLKAMA_04612	HBHLHLPM_00296	DLLCPLBL_00634	LLGAODFD_04107	GFGOPKEE_02915
htpX_1		Protease HtpX	5	5	1	1	1291				626	1889	1636	CAGLKAMA_04615	HBHLHLPM_00134	DLLCPLBL_00796	LLGAODFD_02324	GFGOPKEE_03549
group_1364		putative oxidoreductase	5	5	1	1	1540				881	2324	2035	CAGLKAMA_04619	HBHLHLPM_02915	DLLCPLBL_03575	LLGAODFD_04622	GFGOPKEE_03310
group_1365		hypothetical protein	5	5	1	1	93				116	536	452	CAGLKAMA_04620	HBHLHLPM_05108	DLLCPLBL_05166	LLGAODFD_04944	GFGOPKEE_03523
mscS_2		Small-conductance mechanosensitive channel	5	5	1	1	3452				1115	1679	1566	CAGLKAMA_04626	HBHLHLPM_03819	DLLCPLBL_01416	LLGAODFD_04382	GFGOPKEE_01612
group_1367		Putative monooxygenase	5	5	1	1	3451				284	284	284	CAGLKAMA_04627	HBHLHLPM_03818	DLLCPLBL_01417	LLGAODFD_04381	GFGOPKEE_01613
group_1368		hypothetical protein	5	5	1	1	3449				299	308	306	CAGLKAMA_04629	HBHLHLPM_03816	DLLCPLBL_01419	LLGAODFD_04379	GFGOPKEE_01615
rhlE_5		ATP-dependent RNA helicase RhlE	5	5	1	1	1414				857	1259	1178	CAGLKAMA_04632	HBHLHLPM_03062	DLLCPLBL_04251	LLGAODFD_02871	GFGOPKEE_02513
algE7_1		Alginate lyase 7	5	5	1	1	3584				143	12575	9411	CAGLKAMA_00511	HBHLHLPM_01224	DLLCPLBL_01695	LLGAODFD_03089	GFGOPKEE_03255
group_1370		hypothetical protein	5	5	1	1	2354			Hypothetical protein with no hits to refseq/uniprot/clusters/cdd/tigrfams/pfam overlapping another protein with hits	485	995	893	CAGLKAMA_04639	HBHLHLPM_04162	DLLCPLBL_03116	LLGAODFD_01844	GFGOPKEE_01801
group_1371		hypothetical protein	5	5	1	1	2356				752	977	932	CAGLKAMA_04640	HBHLHLPM_04163	DLLCPLBL_03117	LLGAODFD_01842	GFGOPKEE_01800
group_1372		hypothetical protein	5	5	1	1	2357				509	1373	1027	CAGLKAMA_04641	HBHLHLPM_04164	DLLCPLBL_03118	LLGAODFD_01841	GFGOPKEE_01799
cysG_4		Siroheme synthase	5	5	1	1	3567				749	920	885	CAGLKAMA_04651	HBHLHLPM_01209	DLLCPLBL_04570	LLGAODFD_03073	GFGOPKEE_03464
group_1379		hypothetical protein	5	5	1	1	2100				188	1031	862	CAGLKAMA_04660	HBHLHLPM_03913	DLLCPLBL_02867	LLGAODFD_04965	GFGOPKEE_03421
damX_3		Cell division protein DamX	5	5	1	6	23				1367	1514	1484	CAGLKAMA_00527	HBHLHLPM_04893	DLLCPLBL_04865	LLGAODFD_04313	GFGOPKEE_00746
group_1380		hypothetical protein	5	5	1	1	2101			Hypothetical protein with no hits to refseq/uniprot/clusters/cdd/tigrfams/pfam overlapping another protein with hits	263	356	337	CAGLKAMA_04661	HBHLHLPM_03914	DLLCPLBL_02868	LLGAODFD_04963	GFGOPKEE_03422
group_1382		hypothetical protein	5	5	1	1	3761				386	572	534	CAGLKAMA_04668	HBHLHLPM_01399	DLLCPLBL_01870	LLGAODFD_01627	GFGOPKEE_00814
ynfM		Inner membrane transport protein YnfM	5	5	1	1	3760				1127	1223	1203	CAGLKAMA_04669	HBHLHLPM_01398	DLLCPLBL_01869	LLGAODFD_01628	GFGOPKEE_02687
aroG		Phospho-2-dehydro-3-deoxyheptonate aldolase, Phe-sensitive	5	5	1	1	1113				1007	1052	1043	CAGLKAMA_04670	HBHLHLPM_00309	DLLCPLBL_00621	LLGAODFD_04120	GFGOPKEE_03102
rfnT		Riboflavin transporter RfnT	5	5	1	1	1114				1172	1274	1233	CAGLKAMA_04671	HBHLHLPM_00308	DLLCPLBL_00622	LLGAODFD_04119	GFGOPKEE_02842
malF		Maltose transport system permease protein MalF	5	5	1	1	2348				284	1574	1316	CAGLKAMA_04675	HBHLHLPM_04156	DLLCPLBL_03110	LLGAODFD_01850	GFGOPKEE_02758
rraB		Regulator of ribonuclease activity B	5	5	1	1	243				413	422	414	CAGLKAMA_04688	HBHLHLPM_04663	DLLCPLBL_04490	LLGAODFD_01097	GFGOPKEE_03487
rfaH		Transcription antitermination protein RfaH	5	5	1	1	4230				386	500	477	CAGLKAMA_04689	HBHLHLPM_01863	DLLCPLBL_02339	LLGAODFD_02028	GFGOPKEE_01967
asnB_1		Asparagine synthetase B [glutamine-hydrolyzing]	5	5	1	1	4229				1337	1664	1598	CAGLKAMA_04690	HBHLHLPM_01862	DLLCPLBL_02338	LLGAODFD_02029	GFGOPKEE_01968
group_139		hypothetical protein	5	5	1	1	659				1028	1124	1104	CAGLKAMA_00660	HBHLHLPM_00753	DLLCPLBL_00177	LLGAODFD_01300	GFGOPKEE_01905
group_1390		Prolyl endopeptidase	5	5	1	1	1947				2102	2159	2147	CAGLKAMA_04694	HBHLHLPM_02516	DLLCPLBL_03297	LLGAODFD_00684	GFGOPKEE_01821
group_1392		hypothetical protein	5	5	1	1	2279				794	794	794	CAGLKAMA_04707	HBHLHLPM_04090	DLLCPLBL_03044	LLGAODFD_01913	GFGOPKEE_02608
group_1399		NAD 5'-nucleotidase	5	5	1	1	1425				1040	1736	1596	CAGLKAMA_04743	HBHLHLPM_03051	DLLCPLBL_04262	LLGAODFD_02861	GFGOPKEE_02810
group_140		hypothetical protein	5	5	1	1	648				455	695	578	CAGLKAMA_00671	HBHLHLPM_00764	DLLCPLBL_00166	LLGAODFD_01311	GFGOPKEE_03662
lapA		Lipopolysaccharide assembly protein A	5	5	1	1	3324				248	296	286	CAGLKAMA_04770	HBHLHLPM_03691	DLLCPLBL_01544	LLGAODFD_04273	GFGOPKEE_02591
maa_1		Maltose O-acetyltransferase	5	5	1	1	1198				401	548	518	CAGLKAMA_04776	HBHLHLPM_00226	DLLCPLBL_00704	LLGAODFD_02232	GFGOPKEE_02116
sglT		Sodium/glucose cotransporter	5	5	1	1	4634				731	1631	1451	CAGLKAMA_04792	HBHLHLPM_03244	DLLCPLBL_01187	LLGAODFD_00289	GFGOPKEE_03361
group_141		hypothetical protein	5	5	1	1	644				326	500	454	CAGLKAMA_00675	HBHLHLPM_00768	DLLCPLBL_00162	LLGAODFD_01315	GFGOPKEE_01172
group_1411		hypothetical protein	5	5	1	1	3574				374	383	381	CAGLKAMA_04801	HBHLHLPM_01215	DLLCPLBL_04564	LLGAODFD_03079	GFGOPKEE_03746
hutG_2		Formimidoylglutamase	5	5	1	1	1805				740	839	819	CAGLKAMA_04819	HBHLHLPM_02646	DLLCPLBL_03427	LLGAODFD_01148	GFGOPKEE_03485
group_1415		hypothetical protein	5	5	1	1	1039			Hypothetical protein with no hits to refseq/uniprot/clusters/cdd/tigrfams/pfam overlapping another protein with hits	380	380	380	CAGLKAMA_04821	HBHLHLPM_00383	DLLCPLBL_00547	LLGAODFD_03545	GFGOPKEE_02895
bltD_2		hypothetical protein	5	5	1	1	1296				347	548	507	CAGLKAMA_04836	HBHLHLPM_00130	DLLCPLBL_00800	LLGAODFD_02328	GFGOPKEE_03241
kstR		HTH-type transcriptional repressor KstR	5	5	1	1	2243				527	527	527	CAGLKAMA_04847	HBHLHLPM_04055	DLLCPLBL_03009	LLGAODFD_01948	GFGOPKEE_03692
flaD_5		Flagellin D	5	5	1	1	4490				443	1154	1011	CAGLKAMA_04849	HBHLHLPM_04915	DLLCPLBL_04080	LLGAODFD_02708	GFGOPKEE_03751
sdaC_2		Serine transporter	5	5	1	1	1635				872	1256	1179	CAGLKAMA_04853	HBHLHLPM_02816	DLLCPLBL_03476	LLGAODFD_01237	GFGOPKEE_03142
group_1431		hypothetical protein	5	5	1	1	4044			Hypothetical protein with no hits to refseq/uniprot/clusters/cdd/tigrfams/pfam overlapping another protein with hits	995	1463	1369	CAGLKAMA_04857	HBHLHLPM_01678	DLLCPLBL_02149	LLGAODFD_04752	GFGOPKEE_03025
deaA		Chitin disaccharide deacetylase	5	5	1	1	231				992	1283	1224	CAGLKAMA_04879	HBHLHLPM_04650	DLLCPLBL_04477	LLGAODFD_04810	GFGOPKEE_02783
group_144		hypothetical protein	5	5	1	4	27				461	584	559	CAGLKAMA_00692	HBHLHLPM_04794	DLLCPLBL_04708	LLGAODFD_04046	GFGOPKEE_01485
group_1442		hypothetical protein	5	5	1	1	2486			Hypothetical protein with no hits to refseq/uniprot/clusters/cdd/tigrfams/pfam overlapping another protein with hits	743	920	778	CAGLKAMA_04892	HBHLHLPM_04504	DLLCPLBL_04448	LLGAODFD_00608	GFGOPKEE_03371
ydhC_2		Inner membrane transport protein YdhC	5	5	1	4	49				1160	1205	1196	CAGLKAMA_04900	HBHLHLPM_04777	DLLCPLBL_04691	LLGAODFD_04078	GFGOPKEE_02887
group_1445		hypothetical protein	5	5	1	1	2171				944	1004	992	CAGLKAMA_04907	HBHLHLPM_03983	DLLCPLBL_02937	LLGAODFD_03252	GFGOPKEE_03131
algE6		Poly(beta-D-mannuronate) C5 epimerase 6	5	5	1	1	1261				377	15371	12372	CAGLKAMA_00713	HBHLHLPM_00164	DLLCPLBL_00766	LLGAODFD_02294	GFGOPKEE_03407
group_1453		putative HTH-type transcriptional regulator	5	5	1	1	3787				677	788	765	CAGLKAMA_04932	HBHLHLPM_01425	DLLCPLBL_01896	LLGAODFD_01601	GFGOPKEE_03471
mrpA		Na(+)/H(+) antiporter subunit A	5	5	1	1	1163				338	2669	2202	CAGLKAMA_00790	HBHLHLPM_00259	DLLCPLBL_00671	LLGAODFD_02200	GFGOPKEE_02499
ampC		Beta-lactamase	5	5	1	1	1149				731	1151	1062	CAGLKAMA_04160	HBHLHLPM_00273	DLLCPLBL_00657	LLGAODFD_02186	GFGOPKEE_03425
mepA_2		Multidrug export protein MepA	5	5	1	1	4687				806	1346	1202	CAGLKAMA_00812	HBHLHLPM_03297	DLLCPLBL_01134	LLGAODFD_00237	GFGOPKEE_03418
pgpB		Phosphatidylglycerophosphatase B	5	5	1	1	479				596	698	677	CAGLKAMA_00923	HBHLHLPM_00917	DLLCPLBL_00013	LLGAODFD_04529	GFGOPKEE_03672
group_1492		hypothetical protein	5	5	1	1	1568				1427	1784	1707	CAGLKAMA_04476	HBHLHLPM_02887	DLLCPLBL_03547	LLGAODFD_03922	GFGOPKEE_01341
zwf		Glucose-6-phosphate 1-dehydrogenase	5	5	1	1	3667				752	1505	1353	CAGLKAMA_03243	HBHLHLPM_01303	DLLCPLBL_01774	LLGAODFD_04400	GFGOPKEE_01777
group_150		hypothetical protein	5	5	1	2	433			Hypothetical protein with no hits to refseq/uniprot/clusters/cdd/tigrfams/pfam overlapping another protein with hits	188	281	253	CAGLKAMA_01025	HBHLHLPM_02228	DLLCPLBL_02704	LLGAODFD_00848	GFGOPKEE_01718
glgX		Glycogen operon protein GlgX	5	5	1	1	693				1940	1991	1968	CAGLKAMA_04120	HBHLHLPM_00723	DLLCPLBL_00207	LLGAODFD_01260	GFGOPKEE_01981
comEC		ComE operon protein 3	5	5	1	1	4059				2084	2288	2229	CAGLKAMA_00880	HBHLHLPM_01692	DLLCPLBL_02163	LLGAODFD_02178	GFGOPKEE_01904
moeA_2		Molybdopterin molybdenumtransferase	5	5	1	1	3011				596	1784	1542	CAGLKAMA_00317	HBHLHLPM_01084	DLLCPLBL_03806	LLGAODFD_02508	GFGOPKEE_03218
lysN_1		2-aminoadipate transaminase	5	5	1	1	971				1397	1433	1411	CAGLKAMA_00863	HBHLHLPM_00446	DLLCPLBL_00484	LLGAODFD_03809	GFGOPKEE_02206
rhlE_1		ATP-dependent RNA helicase RhlE	5	5	1	1	995				1430	1568	1531	CAGLKAMA_00841	HBHLHLPM_00424	DLLCPLBL_00506	LLGAODFD_03821	GFGOPKEE_02458
group_151		hypothetical protein	5	5	1	1	2072				338	947	825	CAGLKAMA_01063	HBHLHLPM_04197	DLLCPLBL_03151	LLGAODFD_00543	GFGOPKEE_03727
pepT		Peptidase T	5	5	1	1	1105				584	1238	1101	CAGLKAMA_04569	HBHLHLPM_00317	DLLCPLBL_00613	LLGAODFD_04128	GFGOPKEE_03568
invA		Invasion protein InvA	5	5	1	1	3614				779	2120	1850	CAGLKAMA_01690	HBHLHLPM_01254	DLLCPLBL_01725	LLGAODFD_04635	GFGOPKEE_01618
gtf1		hypothetical protein	5	5	1	1	2337			Hypothetical protein with no hits to refseq/uniprot/clusters/cdd/tigrfams/pfam overlapping another protein with hits	857	1031	996	CAGLKAMA_01163	HBHLHLPM_04145	DLLCPLBL_03099	LLGAODFD_01861	GFGOPKEE_03295
group_153		Electron transfer flavoprotein-ubiquinone oxidoreductase	5	5	1	1	1661				683	1661	1465	CAGLKAMA_01335	HBHLHLPM_02789	DLLCPLBL_03449	LLGAODFD_01216	GFGOPKEE_03231
trpE		Anthranilate synthase component 1	5	5	1	1	3260				1565	1613	1593	CAGLKAMA_01376	HBHLHLPM_03629	DLLCPLBL_01606	LLGAODFD_03296	GFGOPKEE_00567
group_155		hypothetical protein	5	5	1	1	3279			Hypothetical protein with no hits to refseq/uniprot/clusters/cdd/tigrfams/pfam overlapping another protein with hits	341	710	631	CAGLKAMA_01413	HBHLHLPM_03648	DLLCPLBL_01587	LLGAODFD_03277	GFGOPKEE_02357
murB		UDP-N-acetylenolpyruvoylglucosamine reductase	5	5	1	3	30				830	1043	1000	CAGLKAMA_01527	HBHLHLPM_05164	DLLCPLBL_05136	LLGAODFD_04951	GFGOPKEE_01949
scrK		Fructokinase	5	5	1	1	1014				923	1013	941	CAGLKAMA_01547	HBHLHLPM_00406	DLLCPLBL_00524	LLGAODFD_03842	GFGOPKEE_01579
empA		Virulence metalloprotease	5	5	1	1	1334				1424	2105	1968	CAGLKAMA_01555	HBHLHLPM_00093	DLLCPLBL_00837	LLGAODFD_02344	GFGOPKEE_02612
gloA_1		Lactoylglutathione lyase	5	5	1	1	1348				311	386	371	CAGLKAMA_01569	HBHLHLPM_00079	DLLCPLBL_00851	LLGAODFD_02358	GFGOPKEE_02174
mprA_2		Response regulator MprA	5	5	1	1	1618				920	1193	1138	CAGLKAMA_01668	HBHLHLPM_02832	DLLCPLBL_03492	LLGAODFD_01253	GFGOPKEE_02541
nasA		Nitrate reductase	5	5	1	1	1633				1436	2645	2403	CAGLKAMA_01682	HBHLHLPM_02818	DLLCPLBL_03478	LLGAODFD_01239	GFGOPKEE_02376
group_164		hypothetical protein	5	5	1	1	711				269	425	300	CAGLKAMA_01733	HBHLHLPM_00706	DLLCPLBL_00224	LLGAODFD_02982	GFGOPKEE_01455
fan1		Fanconi-associated nuclease 1	5	5	1	1	1287				209	1613	1332	CAGLKAMA_01757	HBHLHLPM_00138	DLLCPLBL_00792	LLGAODFD_02320	GFGOPKEE_03033
group_166		Beta/alpha-amylase	5	5	1	1	748				2540	2657	2633	CAGLKAMA_01766	HBHLHLPM_00671	DLLCPLBL_00259	LLGAODFD_02953	GFGOPKEE_00835
accA1		Acetyl-/propionyl-coenzyme A carboxylase alpha chain	5	5	1	1	1204				512	2060	1750	CAGLKAMA_01807	HBHLHLPM_00221	DLLCPLBL_00709	LLGAODFD_02237	GFGOPKEE_02651
group_168		hypothetical protein	5	5	1	1	3724			Hypothetical protein with no hits to refseq/uniprot/clusters/cdd/tigrfams/pfam overlapping another protein with hits	713	887	848	CAGLKAMA_01812	HBHLHLPM_01360	DLLCPLBL_01831	LLGAODFD_04004	GFGOPKEE_03293
hbaA		4-hydroxybenzoate--CoA/benzoate--CoA ligase	5	5	1	1	4141				230	1400	1166	CAGLKAMA_01994	HBHLHLPM_01774	DLLCPLBL_02250	LLGAODFD_02097	GFGOPKEE_00136
rluA_2		Ribosomal large subunit pseudouridine synthase A	5	5	1	1	547				674	1679	1478	CAGLKAMA_02099	HBHLHLPM_00864	DLLCPLBL_00066	LLGAODFD_01410	GFGOPKEE_02918
bepF_3		Efflux pump periplasmic linker BepF	5	5	1	1	948				869	1082	1039	CAGLKAMA_02114	HBHLHLPM_00469	DLLCPLBL_00461	LLGAODFD_03786	GFGOPKEE_02178
tyrS_1		Tyrosine--tRNA ligase	5	5	1	1	951				932	1259	1193	CAGLKAMA_02117	HBHLHLPM_00466	DLLCPLBL_00464	LLGAODFD_03789	GFGOPKEE_02584
group_175		hypothetical protein	5	5	1	1	1836				209	245	237	CAGLKAMA_02124	HBHLHLPM_02624	DLLCPLBL_03405	LLGAODFD_01122	GFGOPKEE_03500
ybhR		Inner membrane transport permease YbhR	5	5	1	1	3676			Hypothetical protein with no hits to refseq/uniprot/clusters/cdd/tigrfams/pfam overlapping another protein with hits	761	1151	1073	CAGLKAMA_02148	HBHLHLPM_01312	DLLCPLBL_01783	LLGAODFD_04409	GFGOPKEE_03301
thiC		Phosphomethylpyrimidine synthase	5	5	1	7	19				1346	1940	1821	CAGLKAMA_02171	HBHLHLPM_05002	DLLCPLBL_04960	LLGAODFD_04681	GFGOPKEE_01601
thiE_2		Thiamine-phosphate synthase	5	5	1	7	20				230	1415	1178	CAGLKAMA_02172	HBHLHLPM_05001	DLLCPLBL_04961	LLGAODFD_04682	GFGOPKEE_00020
group_179		putative aminotransferase	5	5	1	1	4325				1331	1433	1388	CAGLKAMA_02248	HBHLHLPM_04315	DLLCPLBL_03913	LLGAODFD_03344	GFGOPKEE_01773
group_180		hypothetical protein	5	5	1	1	3852			Hypothetical protein with no hits to refseq/uniprot/clusters/cdd/tigrfams/pfam overlapping another protein with hits	2126	2264	2208	CAGLKAMA_02401	HBHLHLPM_01490	DLLCPLBL_01961	LLGAODFD_01536	GFGOPKEE_01709
trpS2		Tryptophan--tRNA ligase 2	5	5	1	1	3969				398	1022	897	CAGLKAMA_02406	HBHLHLPM_01602	DLLCPLBL_02073	LLGAODFD_02758	GFGOPKEE_01960
group_182		hypothetical protein	5	5	1	1	922			Hypothetical protein with no hits to refseq/uniprot/clusters/cdd/tigrfams/pfam overlapping another protein with hits	554	1646	1427	CAGLKAMA_02568	HBHLHLPM_00495	DLLCPLBL_00435	LLGAODFD_03122	GFGOPKEE_03695
pgl_2		6-phosphogluconolactonase	5	5	1	1	1922				560	1028	934	CAGLKAMA_02618	HBHLHLPM_02540	DLLCPLBL_03321	LLGAODFD_00707	GFGOPKEE_03589
menH_2		2-succinyl-6-hydroxy-2,4-cyclohexadiene-1-carboxylate synthase	5	5	1	1	4105				551	827	771	CAGLKAMA_02644	HBHLHLPM_01738	DLLCPLBL_02214	LLGAODFD_02133	GFGOPKEE_03599
mcpU_1		Methyl-accepting chemotaxis protein McpU	5	5	1	1	916				1559	1643	1626	CAGLKAMA_02655	HBHLHLPM_00501	DLLCPLBL_00429	LLGAODFD_03128	GFGOPKEE_00121
dmlR_2		HTH-type transcriptional regulator DmlR	5	5	1	1	606				911	962	951	CAGLKAMA_02693	HBHLHLPM_00805	DLLCPLBL_00125	LLGAODFD_01352	GFGOPKEE_00709
pstS		Phosphate-binding protein PstS	5	5	1	1	4273				155	959	798	CAGLKAMA_02754	HBHLHLPM_04367	DLLCPLBL_03861	LLGAODFD_03396	GFGOPKEE_03068
group_189		hypothetical protein	5	5	1	1	2286				509	1208	1068	CAGLKAMA_02886	HBHLHLPM_04096	DLLCPLBL_03050	LLGAODFD_01907	GFGOPKEE_03522
group_190		hypothetical protein	5	5	1	1	3286				710	962	898	CAGLKAMA_02897	HBHLHLPM_03657	DLLCPLBL_01578	LLGAODFD_03271	GFGOPKEE_01748
qseC_1		Sensor protein QseC	5	5	1	1	3284				971	1304	1236	CAGLKAMA_02899	HBHLHLPM_03655	DLLCPLBL_01580	LLGAODFD_03272	GFGOPKEE_01375
yliI		Aldose sugar dehydrogenase YliI	5	5	1	1	1853				947	1151	1110	CAGLKAMA_02947	HBHLHLPM_02607	DLLCPLBL_03388	LLGAODFD_00774	GFGOPKEE_03222
group_193		hypothetical protein	5	5	1	1	1673				1553	2234	2049	CAGLKAMA_02957	HBHLHLPM_02778	DLLCPLBL_04192	LLGAODFD_01204	GFGOPKEE_00977
recB_1		RecBCD enzyme subunit RecB	5	5	1	1	4612				2828	3701	3522	CAGLKAMA_03012	HBHLHLPM_03224	DLLCPLBL_01207	LLGAODFD_00311	GFGOPKEE_00412
sbcC		Nuclease SbcCD subunit C	5	5	1	1	1592				836	3056	2612	CAGLKAMA_03017	HBHLHLPM_02858	DLLCPLBL_03518	LLGAODFD_03951	GFGOPKEE_02726
uhpB		Signal transduction histidine-protein kinase/phosphatase UhpB	5	5	1	1	1545				1256	1502	1427	CAGLKAMA_03076	HBHLHLPM_02910	DLLCPLBL_03570	LLGAODFD_04617	GFGOPKEE_01514
manA_2		Mannose-6-phosphate isomerase	5	5	1	1	1547				794	1235	1146	CAGLKAMA_03078	HBHLHLPM_02908	DLLCPLBL_03568	LLGAODFD_04615	GFGOPKEE_02912
csxA		Exo-beta-D-glucosaminidase	5	5	1	1	2308				2099	2408	2346	CAGLKAMA_03115	HBHLHLPM_04116	DLLCPLBL_03070	LLGAODFD_01887	GFGOPKEE_01834
volA		Lysophospholipase VolA	5	5	1	1	1431				2210	2408	2368	CAGLKAMA_03137	HBHLHLPM_03045	DLLCPLBL_04268	LLGAODFD_02855	GFGOPKEE_01719
fecC		Fe(3+) dicitrate transport system permease protein FecC	5	5	1	1	681				848	1037	999	CAGLKAMA_03177	HBHLHLPM_00735	DLLCPLBL_00195	LLGAODFD_01278	GFGOPKEE_00619
ald1_1		Long-chain-aldehyde dehydrogenase	5	5	1	1	3660				1112	1520	1438	CAGLKAMA_03237	HBHLHLPM_01297	DLLCPLBL_01768	LLGAODFD_04392	GFGOPKEE_01010
group_207		hypothetical protein	5	5	1	1	3921			Hypothetical protein with no hits to refseq/uniprot/clusters/cdd/tigrfams/pfam overlapping another protein with hits	416	515	495	CAGLKAMA_03326	HBHLHLPM_01554	DLLCPLBL_02025	LLGAODFD_01458	GFGOPKEE_03409
caf1A		F1 capsule-anchoring protein	5	5	1	1	832				527	2450	2036	CAGLKAMA_03334	HBHLHLPM_00589	DLLCPLBL_00341	LLGAODFD_03174	GFGOPKEE_03314
group_209		Long-chain-fatty-acid--CoA ligase FadD15	5	5	1	1	3689				326	1559	1312	CAGLKAMA_03374	HBHLHLPM_01325	DLLCPLBL_01796	LLGAODFD_04422	GFGOPKEE_03773
pepN		Aminopeptidase N	5	5	1	1	2883				950	2606	2230	CAGLKAMA_03378	HBHLHLPM_01195	DLLCPLBL_04584	LLGAODFD_03059	GFGOPKEE_01394
fccA		Cytochrome subunit of sulfide dehydrogenase	5	5	1	1	3851				236	623	545	CAGLKAMA_03400	HBHLHLPM_01489	DLLCPLBL_01960	LLGAODFD_01537	GFGOPKEE_02124
yknY_2		putative ABC transporter ATP-binding protein YknY	5	5	1	1	3297				389	713	646	CAGLKAMA_03413	HBHLHLPM_03666	DLLCPLBL_01569	LLGAODFD_04248	GFGOPKEE_03780
relE2		Toxin RelE2	5	5	1	1	2684				302	302	302	CAGLKAMA_03477	HBHLHLPM_05077	DLLCPLBL_05098	LLGAODFD_04893	GFGOPKEE_03340
ompP1		Outer membrane protein P1	5	5	1	1	1942				980	1106	1077	CAGLKAMA_03669	HBHLHLPM_02521	DLLCPLBL_03302	LLGAODFD_00689	GFGOPKEE_02030
mnmC_2		tRNA 5-methylaminomethyl-2-thiouridine biosynthesis bifunctional protein MnmC	5	5	1	1	1451				725	1439	1253	CAGLKAMA_03694	HBHLHLPM_03003	DLLCPLBL_04309	LLGAODFD_02837	GFGOPKEE_01723
group_227		hypothetical protein	5	5	1	2	218			Hypothetical protein with no hits to refseq/uniprot/clusters/cdd/tigrfams/pfam overlapping another protein with hits	485	935	845	CAGLKAMA_03782	HBHLHLPM_02054	DLLCPLBL_02530	LLGAODFD_01639	GFGOPKEE_03779
group_228		hypothetical protein	5	5	1	1	2790				299	509	467	CAGLKAMA_03830	HBHLHLPM_00976	DLLCPLBL_03698	LLGAODFD_04977	GFGOPKEE_03755
vspR		Transcriptional regulator VspR	5	5	1	1	2358				395	533	422	CAGLKAMA_03833	HBHLHLPM_04165	DLLCPLBL_03119	LLGAODFD_01840	GFGOPKEE_03696
fhuA_1		Ferrichrome-iron receptor	5	5	1	1	939				2033	2105	2090	CAGLKAMA_03875	HBHLHLPM_00477	DLLCPLBL_00453	LLGAODFD_03779	GFGOPKEE_01137
cadC_3		Transcriptional activator CadC	5	5	1	1	4235				479	878	798	CAGLKAMA_03969	HBHLHLPM_01868	DLLCPLBL_02344	LLGAODFD_02023	GFGOPKEE_03321
tnpR_1		Transposon Tn3 resolvase	5	5	1	1	692			Hypothetical protein with no hits to refseq/uniprot/clusters/cdd/tigrfams/pfam overlapping another protein with hits	287	644	572	CAGLKAMA_04119	HBHLHLPM_00724	DLLCPLBL_00206	LLGAODFD_01267	GFGOPKEE_02007
group_238		hypothetical protein	5	5	1	1	1960			Hypothetical protein with no hits to refseq/uniprot/clusters/cdd/tigrfams/pfam overlapping another protein with hits	743	977	930	CAGLKAMA_04131	HBHLHLPM_02504	DLLCPLBL_03285	LLGAODFD_00672	GFGOPKEE_02560
group_239		hypothetical protein	5	5	1	1	4216				365	773	691	CAGLKAMA_04142	HBHLHLPM_01849	DLLCPLBL_02325	LLGAODFD_02042	GFGOPKEE_01915
group_240		hypothetical protein	5	5	1	1	3754				857	1592	1409	CAGLKAMA_04169	HBHLHLPM_01392	DLLCPLBL_01863	LLGAODFD_01634	GFGOPKEE_02656
group_243		hypothetical protein	5	5	1	1	2173				182	245	194	CAGLKAMA_04269	HBHLHLPM_03985	DLLCPLBL_02939	LLGAODFD_03254	GFGOPKEE_01557
group_244		hypothetical protein	5	5	1	1	3753				164	764	644	CAGLKAMA_04303	HBHLHLPM_01391	DLLCPLBL_01862	LLGAODFD_03973	GFGOPKEE_03300
group_256		hypothetical protein	5	5	1	1	1412				104	170	153	CAGLKAMA_04630	HBHLHLPM_03064	DLLCPLBL_04249	LLGAODFD_02873	GFGOPKEE_02647
group_257		hypothetical protein	5	5	1	1	1028			Hypothetical protein with no hits to refseq/uniprot/clusters/cdd/tigrfams/pfam overlapping another protein with hits	596	848	797	CAGLKAMA_04697	HBHLHLPM_00394	DLLCPLBL_00536	LLGAODFD_03556	GFGOPKEE_02232
bepC_3		Outer membrane efflux protein BepC	5	5	1	1	1665				308	1313	1041	CAGLKAMA_04746	HBHLHLPM_02786	DLLCPLBL_04200	LLGAODFD_01213	GFGOPKEE_03564
group_264		hypothetical protein	5	5	1	1	468				419	524	482	CAGLKAMA_04919	HBHLHLPM_00928	DLLCPLBL_00002	LLGAODFD_04518	GFGOPKEE_03809
group_270		putative ABC transporter-binding protein	5	5	1	2	164				1775	1826	1815	CAGLKAMA_00020	HBHLHLPM_02031	DLLCPLBL_02507	LLGAODFD_01687	GFGOPKEE_01001
btuB_1		Vitamin B12 transporter BtuB	5	5	1	2	161				2336	2600	2547	CAGLKAMA_00023	HBHLHLPM_02028	DLLCPLBL_02504	LLGAODFD_01690	GFGOPKEE_00300
group_272		hypothetical protein	5	5	1	2	156				368	632	579	CAGLKAMA_00028	HBHLHLPM_02023	DLLCPLBL_02499	LLGAODFD_01695	GFGOPKEE_02156
trmH		tRNA (guanosine(18)-2'-O)-methyltransferase	5	5	1	2	151				683	683	683	CAGLKAMA_00033	HBHLHLPM_02018	DLLCPLBL_02494	LLGAODFD_01700	GFGOPKEE_00595
group_274		hypothetical protein	5	5	1	2	149				104	137	130	CAGLKAMA_00035	HBHLHLPM_02016	DLLCPLBL_02492	LLGAODFD_01702	GFGOPKEE_00597
group_275		hypothetical protein	5	5	1	2	143				1388	1880	1781	CAGLKAMA_00041	HBHLHLPM_02010	DLLCPLBL_02486	LLGAODFD_01708	GFGOPKEE_00549
cysQ		3'(2'),5'-bisphosphate nucleotidase CysQ	5	5	1	2	136				758	827	813	CAGLKAMA_00048	HBHLHLPM_02003	DLLCPLBL_02479	LLGAODFD_01715	GFGOPKEE_03269
epsG		Type II secretion system protein G	5	5	1	2	128				395	443	433	CAGLKAMA_00056	HBHLHLPM_01995	DLLCPLBL_02471	LLGAODFD_01723	GFGOPKEE_00340
group_278		hypothetical protein	5	5	1	2	120				2093	2093	2093	CAGLKAMA_00064	HBHLHLPM_01987	DLLCPLBL_02463	LLGAODFD_01731	GFGOPKEE_00044
group_279		hypothetical protein	5	5	1	2	115				569	569	569	CAGLKAMA_00069	HBHLHLPM_01982	DLLCPLBL_02458	LLGAODFD_01736	GFGOPKEE_00049
group_280		2-haloacrylate reductase	5	5	1	1	4776				725	950	905	CAGLKAMA_00088	HBHLHLPM_03387	DLLCPLBL_01044	LLGAODFD_00117	GFGOPKEE_00805
ypjD		Inner membrane protein YpjD	5	5	1	1	4769				284	794	692	CAGLKAMA_00095	HBHLHLPM_03380	DLLCPLBL_01051	LLGAODFD_00124	GFGOPKEE_02265
outO		Type 4 prepilin-like proteins leader peptide-processing enzyme	5	5	1	1	4760				617	869	818	CAGLKAMA_00104	HBHLHLPM_03371	DLLCPLBL_01060	LLGAODFD_00133	GFGOPKEE_01871
pdhR		Pyruvate dehydrogenase complex repressor	5	5	1	1	4753				152	767	644	CAGLKAMA_00110	HBHLHLPM_03365	DLLCPLBL_01066	LLGAODFD_00139	GFGOPKEE_01256
lpdA		Dihydrolipoyl dehydrogenase	5	5	1	1	4750				731	1427	1287	CAGLKAMA_00113	HBHLHLPM_03362	DLLCPLBL_01069	LLGAODFD_00142	GFGOPKEE_02551
luxR		HTH-type transcriptional regulator LuxR	5	5	1	1	4749				551	614	601	CAGLKAMA_00114	HBHLHLPM_03361	DLLCPLBL_01070	LLGAODFD_00143	GFGOPKEE_02550
group_288		hypothetical protein	5	5	1	1	4422				602	617	614	CAGLKAMA_00134	HBHLHLPM_04238	DLLCPLBL_03990	LLGAODFD_02615	GFGOPKEE_01863
treA		Trehalose-6-phosphate hydrolase	5	5	1	1	4419				1538	1685	1655	CAGLKAMA_00137	HBHLHLPM_04241	DLLCPLBL_03987	LLGAODFD_02612	GFGOPKEE_02309
treB		PTS system trehalose-specific EIIBC component	5	5	1	1	4418				890	1424	1317	CAGLKAMA_00138	HBHLHLPM_04242	DLLCPLBL_03986	LLGAODFD_02611	GFGOPKEE_03097
group_291		hypothetical protein	5	5	1	1	4412				776	776	776	CAGLKAMA_00144	HBHLHLPM_04248	DLLCPLBL_03980	LLGAODFD_02605	GFGOPKEE_00592
syd		Protein Syd	5	5	1	1	4411				545	545	545	CAGLKAMA_00145	HBHLHLPM_04249	DLLCPLBL_03979	LLGAODFD_02604	GFGOPKEE_00593
gcvA_4		Glycine cleavage system transcriptional activator	5	5	1	1	4402				740	920	884	CAGLKAMA_00154	HBHLHLPM_04258	DLLCPLBL_03970	LLGAODFD_02595	GFGOPKEE_02441
ribE		Riboflavin synthase	5	5	1	1	4389				557	653	633	CAGLKAMA_00167	HBHLHLPM_04271	DLLCPLBL_03957	LLGAODFD_02582	GFGOPKEE_00135
rpsS		30S ribosomal protein S19	5	5	1	2	323				212	278	264	CAGLKAMA_00202	HBHLHLPM_02120	DLLCPLBL_02596	LLGAODFD_00955	GFGOPKEE_01315
rplC		50S ribosomal protein L3	5	5	1	2	319				236	629	550	CAGLKAMA_00206	HBHLHLPM_02116	DLLCPLBL_02592	LLGAODFD_00959	GFGOPKEE_01953
ftsN		Cell division protein FtsN	5	5	1	2	313				434	548	525	CAGLKAMA_00212	HBHLHLPM_02110	DLLCPLBL_02586	LLGAODFD_00964	GFGOPKEE_03684
hpcD		5-carboxymethyl-2-hydroxymuconate Delta-isomerase	5	5	1	2	303				347	347	347	CAGLKAMA_00222	HBHLHLPM_02100	DLLCPLBL_02576	LLGAODFD_00974	GFGOPKEE_00630
rnc		Ribonuclease 3	5	5	1	1	4856				608	677	663	CAGLKAMA_00240	HBHLHLPM_03424	DLLCPLBL_01006	LLGAODFD_00070	GFGOPKEE_02360
surE		5'-nucleotidase SurE	5	5	1	1	4796				194	776	659	CAGLKAMA_00255	HBHLHLPM_03409	DLLCPLBL_01021	LLGAODFD_00086	GFGOPKEE_01390
mutS		DNA mismatch repair protein MutS	5	5	1	1	4792				2531	2621	2549	CAGLKAMA_00259	HBHLHLPM_03405	DLLCPLBL_01025	LLGAODFD_00090	GFGOPKEE_01161
pncC_1		Nicotinamide-nucleotide amidohydrolase PncC	5	5	1	1	4790				482	482	482	CAGLKAMA_00260	HBHLHLPM_03404	DLLCPLBL_01026	LLGAODFD_00097	GFGOPKEE_01162
group_304		hypothetical protein	5	5	1	2	51				1562	1562	1562	CAGLKAMA_00278	HBHLHLPM_01917	DLLCPLBL_02393	LLGAODFD_01800	GFGOPKEE_00680
prkC_1		Serine/threonine-protein kinase PrkC	5	5	1	2	54				785	1352	1238	CAGLKAMA_00281	HBHLHLPM_01920	DLLCPLBL_02396	LLGAODFD_01797	GFGOPKEE_00677
group_306	gntR_1	HTH-type transcriptional regulator GntR	5	5	1	2	55				1007	1043	1021	CAGLKAMA_00282	HBHLHLPM_01921	DLLCPLBL_02397	LLGAODFD_01796	GFGOPKEE_00411
group_307		hypothetical protein	5	5	1	1	3018			Hypothetical protein with no hits to refseq/uniprot/clusters/cdd/tigrfams/pfam overlapping another protein with hits	413	413	413	CAGLKAMA_00310	HBHLHLPM_01077	DLLCPLBL_03799	LLGAODFD_02501	GFGOPKEE_01387
group_308		hypothetical protein	5	5	1	1	3016				230	230	230	CAGLKAMA_00312	HBHLHLPM_01079	DLLCPLBL_03801	LLGAODFD_02503	GFGOPKEE_02913
mobA		Molybdenum cofactor guanylyltransferase	5	5	1	1	3010				353	587	540	CAGLKAMA_00318	HBHLHLPM_01085	DLLCPLBL_03807	LLGAODFD_02509	GFGOPKEE_03183
group_311		Putative 2-hydroxyacid dehydrogenase	5	5	1	1	196				962	962	962	CAGLKAMA_00350	HBHLHLPM_04691	DLLCPLBL_04518	LLGAODFD_01069	GFGOPKEE_02180
mlaC		putative phospholipid-binding protein MlaC	5	5	1	1	213				464	638	603	CAGLKAMA_00367	HBHLHLPM_04674	DLLCPLBL_04501	LLGAODFD_01086	GFGOPKEE_00451
argF		Ornithine carbamoyltransferase	5	5	1	1	222				1004	1112	1068	CAGLKAMA_00376	HBHLHLPM_04665	DLLCPLBL_04492	LLGAODFD_01095	GFGOPKEE_02909
ligA_3		DNA ligase	5	5	1	1	4253				1325	2072	1922	CAGLKAMA_00377	HBHLHLPM_01886	DLLCPLBL_02362	LLGAODFD_02717	GFGOPKEE_02721
zipA		Cell division protein ZipA	5	5	1	1	4254				956	956	956	CAGLKAMA_00378	HBHLHLPM_01887	DLLCPLBL_02363	LLGAODFD_02716	GFGOPKEE_02991
ptsI_1		Phosphoenolpyruvate-protein phosphotransferase	5	5	1	1	4259				1493	1724	1677	CAGLKAMA_00383	HBHLHLPM_01892	DLLCPLBL_02368	LLGAODFD_02712	GFGOPKEE_01770
flaD_1		Flagellin D	5	5	1	1	4261				1124	1124	1124	CAGLKAMA_00385	HBHLHLPM_01894	DLLCPLBL_02370	LLGAODFD_02710	GFGOPKEE_01629
group_319		hypothetical protein	5	5	1	1	4501				203	203	203	CAGLKAMA_00396	HBHLHLPM_03114	DLLCPLBL_01317	LLGAODFD_00422	GFGOPKEE_00934
group_320		NAD(P)H dehydrogenase (quinone)	5	5	1	1	4510				461	569	547	CAGLKAMA_00405	HBHLHLPM_03123	DLLCPLBL_01308	LLGAODFD_00413	GFGOPKEE_03188
upp		Uracil phosphoribosyltransferase	5	5	1	1	4514				575	626	615	CAGLKAMA_00409	HBHLHLPM_03127	DLLCPLBL_01304	LLGAODFD_00409	GFGOPKEE_03674
glsA2		Glutaminase 2	5	5	1	1	4808				698	920	875	CAGLKAMA_00438	HBHLHLPM_03472	DLLCPLBL_00958	LLGAODFD_00022	GFGOPKEE_03390
yqgF		Putative pre-16S rRNA nuclease	5	5	1	1	4818				95	425	359	CAGLKAMA_00448	HBHLHLPM_03462	DLLCPLBL_00968	LLGAODFD_00032	GFGOPKEE_00521
dns		Extracellular deoxyribonuclease	5	5	1	1	4822				362	695	628	CAGLKAMA_00452	HBHLHLPM_03458	DLLCPLBL_00972	LLGAODFD_00036	GFGOPKEE_01135
argO		Arginine exporter protein ArgO	5	5	1	1	4834				584	629	593	CAGLKAMA_00464	HBHLHLPM_03446	DLLCPLBL_00984	LLGAODFD_00048	GFGOPKEE_02907
yqhD		Alcohol dehydrogenase YqhD	5	5	1	1	1401				800	1148	1078	CAGLKAMA_00467	HBHLHLPM_00031	DLLCPLBL_00900	LLGAODFD_02884	GFGOPKEE_03199
glnQ_1		Glutamine transport ATP-binding protein GlnQ	5	5	1	1	1399				734	734	734	CAGLKAMA_00469	HBHLHLPM_00033	DLLCPLBL_00898	LLGAODFD_02886	GFGOPKEE_01722
yjcC		Putative cyclic-di-GMP phosphodiesterase YjcC	5	5	1	1	1395				680	818	790	CAGLKAMA_00473	HBHLHLPM_00037	DLLCPLBL_00894	LLGAODFD_02890	GFGOPKEE_03426
fruB		Multiphosphoryl transfer protein	5	5	1	1	1391				494	1133	1005	CAGLKAMA_00477	HBHLHLPM_00041	DLLCPLBL_00890	LLGAODFD_02894	GFGOPKEE_03593
flaD_2		Flagellin D	5	5	1	1	4491				947	1283	1125	CAGLKAMA_00386	HBHLHLPM_01895	DLLCPLBL_02371	LLGAODFD_02709	GFGOPKEE_01628
lacC		Tagatose-6-phosphate kinase	5	5	1	1	1390				557	971	888	CAGLKAMA_00478	HBHLHLPM_00042	DLLCPLBL_00889	LLGAODFD_02895	GFGOPKEE_02906
fruA_1		PTS system fructose-specific EIIB'BC component	5	5	1	1	1389				1325	1739	1656	CAGLKAMA_00479	HBHLHLPM_00043	DLLCPLBL_00888	LLGAODFD_02896	GFGOPKEE_00430
czcA_1		Cobalt-zinc-cadmium resistance protein CzcA	5	5	1	1	1387				2972	3059	3041	CAGLKAMA_00481	HBHLHLPM_00045	DLLCPLBL_00886	LLGAODFD_02898	GFGOPKEE_00432
ttgG		Toluene efflux pump periplasmic linker protein TtgG	5	5	1	1	1386				1028	1061	1054	CAGLKAMA_00482	HBHLHLPM_00046	DLLCPLBL_00885	LLGAODFD_02899	GFGOPKEE_03099
bepF_1		Efflux pump periplasmic linker BepF	5	5	1	1	1385				632	1073	984	CAGLKAMA_00483	HBHLHLPM_00047	DLLCPLBL_00884	LLGAODFD_02900	GFGOPKEE_03566
acnD		2-methylcitrate dehydratase (2-methyl-trans-aconitate forming)	5	5	1	1	3597				2462	2591	2565	CAGLKAMA_00498	HBHLHLPM_01237	DLLCPLBL_01708	LLGAODFD_03102	GFGOPKEE_01302
acsA		Acetyl-coenzyme A synthetase	5	5	1	1	3595				1325	1877	1766	CAGLKAMA_00500	HBHLHLPM_01235	DLLCPLBL_01706	LLGAODFD_03100	GFGOPKEE_02002
group_339		hypothetical protein	5	5	1	1	3592				482	1445	1252	CAGLKAMA_00503	HBHLHLPM_01232	DLLCPLBL_01703	LLGAODFD_03097	GFGOPKEE_03153
yidA		Sugar phosphatase YidA	5	5	1	1	3591				353	812	720	CAGLKAMA_00504	HBHLHLPM_01231	DLLCPLBL_01702	LLGAODFD_03096	GFGOPKEE_03154
queC		7-cyano-7-deazaguanine synthase	5	5	1	1	3589				332	695	622	CAGLKAMA_00506	HBHLHLPM_01229	DLLCPLBL_01700	LLGAODFD_03094	GFGOPKEE_03681
oprF_2		Outer membrane porin F	5	5	1	1	3583				581	614	607	CAGLKAMA_00512	HBHLHLPM_01223	DLLCPLBL_01694	LLGAODFD_03088	GFGOPKEE_03256
group_343		Hybrid peroxiredoxin hyPrx5	5	5	1	6	46				659	728	714	CAGLKAMA_00517	HBHLHLPM_04883	DLLCPLBL_04875	LLGAODFD_04323	GFGOPKEE_01668
mrcA		Penicillin-binding protein 1A	5	5	1	6	48				2150	2561	2478	CAGLKAMA_00519	HBHLHLPM_04885	DLLCPLBL_04873	LLGAODFD_04321	GFGOPKEE_01876
group_345		hypothetical protein	5	5	1	6	49				791	1016	971	CAGLKAMA_00520	HBHLHLPM_04886	DLLCPLBL_04872	LLGAODFD_04320	GFGOPKEE_02877
group_346		hypothetical protein	5	5	1	6	50			Hypothetical protein with no hits to refseq/uniprot/clusters/cdd/tigrfams/pfam overlapping another protein with hits	215	575	503	CAGLKAMA_00521	HBHLHLPM_04887	DLLCPLBL_04871	LLGAODFD_04319	GFGOPKEE_02821
aroB		3-dehydroquinate synthase	5	5	1	6	24				974	1100	1074	CAGLKAMA_00526	HBHLHLPM_04892	DLLCPLBL_04866	LLGAODFD_04314	GFGOPKEE_02896
bdlA		Biofilm dispersion protein BdlA	5	5	1	1	1778				1253	1313	1301	CAGLKAMA_00550	HBHLHLPM_02736	DLLCPLBL_04150	LLGAODFD_01162	GFGOPKEE_02669
osmY_2		Osmoprotectant import permease protein OsmY	5	5	1	1	1712				584	734	704	CAGLKAMA_00553	HBHLHLPM_02739	DLLCPLBL_04153	LLGAODFD_01165	GFGOPKEE_01948
nadE_2		Glutamine-dependent NAD(+) synthetase	5	5	1	1	1710				221	836	713	CAGLKAMA_00555	HBHLHLPM_02741	DLLCPLBL_04155	LLGAODFD_01167	GFGOPKEE_02287
group_351		hypothetical protein	5	5	1	1	1707				617	899	841	CAGLKAMA_00558	HBHLHLPM_02744	DLLCPLBL_04158	LLGAODFD_01170	GFGOPKEE_00510
group_352		4-sulfomuconolactone hydrolase	5	5	1	1	1706				869	869	869	CAGLKAMA_00559	HBHLHLPM_02745	DLLCPLBL_04159	LLGAODFD_01171	GFGOPKEE_00511
glpC		Anaerobic glycerol-3-phosphate dehydrogenase subunit C	5	5	1	1	1705				3047	3047	3047	CAGLKAMA_00560	HBHLHLPM_02746	DLLCPLBL_04160	LLGAODFD_01172	GFGOPKEE_00512
group_354		hypothetical protein	5	5	1	1	1704				290	878	760	CAGLKAMA_00561	HBHLHLPM_02747	DLLCPLBL_04161	LLGAODFD_01173	GFGOPKEE_03232
echA8		putative enoyl-CoA hydratase echA8	5	5	1	1	1701				527	839	776	CAGLKAMA_00564	HBHLHLPM_02750	DLLCPLBL_04164	LLGAODFD_01176	GFGOPKEE_02539
group_356		Methylmalonyl-CoA carboxyltransferase 12S subunit	5	5	1	1	1700				413	1604	1365	CAGLKAMA_00565	HBHLHLPM_02751	DLLCPLBL_04165	LLGAODFD_01177	GFGOPKEE_03552
crt_2		Short-chain-enoyl-CoA hydratase	5	5	1	1	1693				458	1139	1002	CAGLKAMA_00572	HBHLHLPM_02758	DLLCPLBL_04172	LLGAODFD_01184	GFGOPKEE_02476
cyoB		Cytochrome bo(3) ubiquinol oxidase subunit 1	5	5	1	1	1689				1859	2036	2000	CAGLKAMA_00576	HBHLHLPM_02762	DLLCPLBL_04176	LLGAODFD_01188	GFGOPKEE_01700
group_361		hypothetical protein	5	5	1	3	119				353	518	485	CAGLKAMA_00587	HBHLHLPM_04550	DLLCPLBL_04750	LLGAODFD_03746	GFGOPKEE_02299
ttgW		putative HTH-type transcriptional regulator TtgW	5	5	1	3	141				407	635	589	CAGLKAMA_00609	HBHLHLPM_04572	DLLCPLBL_04772	LLGAODFD_03724	GFGOPKEE_02416
secB		Protein-export protein SecB	5	5	1	3	91				287	464	428	CAGLKAMA_00614	HBHLHLPM_04577	DLLCPLBL_04777	LLGAODFD_03719	GFGOPKEE_00913
sdcS_1		Sodium-dependent dicarboxylate transporter SdcS	5	5	1	2	356				722	1724	1523	CAGLKAMA_00618	HBHLHLPM_02153	DLLCPLBL_02629	LLGAODFD_00922	GFGOPKEE_03508
group_365		hypothetical protein	5	5	1	2	363				665	680	677	CAGLKAMA_00625	HBHLHLPM_02160	DLLCPLBL_02636	LLGAODFD_00915	GFGOPKEE_00730
tamA		Translocation and assembly module TamA	5	5	1	2	368				1640	1712	1697	CAGLKAMA_00630	HBHLHLPM_02165	DLLCPLBL_02641	LLGAODFD_00910	GFGOPKEE_00093
group_367		hypothetical protein	5	5	1	2	371				362	362	362	CAGLKAMA_00633	HBHLHLPM_02168	DLLCPLBL_02644	LLGAODFD_00907	GFGOPKEE_00096
mpl		UDP-N-acetylmuramate--L-alanyl-gamma-D-glutamyl-meso-2,6-diaminoheptandioate ligase	5	5	1	2	374				737	1358	1233	CAGLKAMA_00636	HBHLHLPM_02171	DLLCPLBL_02647	LLGAODFD_00904	GFGOPKEE_01677
miaA		tRNA dimethylallyltransferase	5	5	1	3	78				932	932	932	CAGLKAMA_03804	HBHLHLPM_04598	DLLCPLBL_04910	LLGAODFD_03695	GFGOPKEE_02919
rpmB		50S ribosomal protein L28	5	5	1	2	211				236	236	236	CAGLKAMA_00003	HBHLHLPM_02048	DLLCPLBL_02524	LLGAODFD_01644	GFGOPKEE_03736
ubiX		Flavin prenyltransferase UbiX	5	5	1	2	375				635	695	647	CAGLKAMA_00637	HBHLHLPM_02172	DLLCPLBL_02648	LLGAODFD_00903	GFGOPKEE_01678
rlmM		Ribosomal RNA large subunit methyltransferase M	5	5	1	1	4405				1091	1091	1091	CAGLKAMA_00151	HBHLHLPM_04255	DLLCPLBL_03973	LLGAODFD_02598	GFGOPKEE_02769
lon_1		Lon protease	5	5	1	1	4116				2351	2351	2351	CAGLKAMA_02807	HBHLHLPM_01749	DLLCPLBL_02225	LLGAODFD_02122	GFGOPKEE_01114
glnL		Nitrogen regulation protein NR(II)	5	5	1	2	111				1046	1046	1046	CAGLKAMA_00073	HBHLHLPM_01978	DLLCPLBL_02454	LLGAODFD_01740	GFGOPKEE_00254
group_3693		hypothetical protein	5	5	1	1	2200				359	359	359	CAGLKAMA_00989	HBHLHLPM_04012	DLLCPLBL_02966	LLGAODFD_01991	GFGOPKEE_01063
flgF_1		Flagellar basal-body rod protein FlgF	5	5	1	1	2222				731	731	731	CAGLKAMA_01892	HBHLHLPM_04034	DLLCPLBL_02988	LLGAODFD_01969	GFGOPKEE_00111
argA		Amino-acid acetyltransferase	5	5	1	1	4608				1337	1337	1337	CAGLKAMA_03009	HBHLHLPM_03221	DLLCPLBL_01210	LLGAODFD_00315	GFGOPKEE_00716
accD_1		Acetyl-coenzyme A carboxylase carboxyl transferase subunit beta	5	5	1	1	3473				926	926	926	CAGLKAMA_00738	HBHLHLPM_03840	DLLCPLBL_01395	LLGAODFD_00501	GFGOPKEE_01420
ilvH		Acetolactate synthase isozyme 3 small subunit	5	5	1	2	412				494	494	494	CAGLKAMA_03742	HBHLHLPM_02209	DLLCPLBL_02685	LLGAODFD_00866	GFGOPKEE_01641
group_3698		hypothetical protein	5	5	1	1	594				755	755	755	CAGLKAMA_01957	HBHLHLPM_00817	DLLCPLBL_00113	LLGAODFD_01364	GFGOPKEE_01778
mzrA		Modulator protein MzrA	5	5	1	1	4291				1856	1856	1856	CAGLKAMA_03654	HBHLHLPM_04349	DLLCPLBL_03879	LLGAODFD_03378	GFGOPKEE_01840
thiB		Thiamine-binding periplasmic protein	5	5	1	2	376				197	992	833	CAGLKAMA_00638	HBHLHLPM_02173	DLLCPLBL_02649	LLGAODFD_00902	GFGOPKEE_01037
group_3700		hypothetical protein	5	5	1	1	2114				620	620	620	CAGLKAMA_02665	HBHLHLPM_03926	DLLCPLBL_02880	LLGAODFD_03193	GFGOPKEE_00892
argP		HTH-type transcriptional regulator ArgP	5	5	1	1	4835				896	896	896	CAGLKAMA_03349	HBHLHLPM_03445	DLLCPLBL_00985	LLGAODFD_00049	GFGOPKEE_03011
group_3702		hypothetical protein	5	5	1	1	495				362	362	362	CAGLKAMA_00939	HBHLHLPM_00901	DLLCPLBL_00029	LLGAODFD_04545	GFGOPKEE_01796
prs		Ribose-phosphate pyrophosphokinase	5	5	1	1	4445				944	944	944	CAGLKAMA_01138	HBHLHLPM_04961	DLLCPLBL_04034	LLGAODFD_02661	GFGOPKEE_00249
group_3704		hypothetical protein	5	5	1	1	2082				1478	1478	1478	CAGLKAMA_01053	HBHLHLPM_04187	DLLCPLBL_03141	LLGAODFD_00533	GFGOPKEE_00053
dksA		RNA polymerase-binding transcription factor DksA	5	5	1	1	4737				446	446	446	CAGLKAMA_00126	HBHLHLPM_03349	DLLCPLBL_01082	LLGAODFD_00155	GFGOPKEE_00469
uehC		Ectoine/5-hydroxyectoine TRAP transporter large permease protein UehC	5	5	1	1	976				1277	1277	1277	CAGLKAMA_00861	HBHLHLPM_00444	DLLCPLBL_00486	LLGAODFD_03811	GFGOPKEE_02332
ilvI		Acetolactate synthase isozyme 3 large subunit	5	5	1	2	411				1724	1724	1724	CAGLKAMA_03741	HBHLHLPM_02208	DLLCPLBL_02684	LLGAODFD_00867	GFGOPKEE_01640
psuT		Putative pseudouridine transporter	5	5	1	1	2157				1208	1208	1208	CAGLKAMA_01400	HBHLHLPM_03969	DLLCPLBL_02923	LLGAODFD_03238	GFGOPKEE_01686
group_3709		hypothetical protein	5	5	1	1	1054				326	326	326	CAGLKAMA_03491	HBHLHLPM_00368	DLLCPLBL_00562	LLGAODFD_03530	GFGOPKEE_03526
dmlR_1		HTH-type transcriptional regulator DmlR	5	5	1	2	379				758	947	909	CAGLKAMA_00641	HBHLHLPM_02176	DLLCPLBL_02652	LLGAODFD_00899	GFGOPKEE_01040
fbaA		Fructose-bisphosphate aldolase class 2	5	5	1	1	4831				1076	1076	1076	CAGLKAMA_00461	HBHLHLPM_03449	DLLCPLBL_00981	LLGAODFD_00045	GFGOPKEE_01605
recF_3		DNA replication and repair protein RecF	5	5	1	4	76				1079	1079	1079	CAGLKAMA_01080	HBHLHLPM_04750	DLLCPLBL_04664	LLGAODFD_04731	GFGOPKEE_00240
group_3712		hypothetical protein	5	5	1	1	564			Hypothetical protein with no hits to refseq/uniprot/clusters/cdd/tigrfams/pfam overlapping another protein with hits	203	203	203	CAGLKAMA_02381	HBHLHLPM_00846	DLLCPLBL_00084	LLGAODFD_01393	GFGOPKEE_01696
pal		Peptidoglycan-associated lipoprotein	5	5	1	1	3984				524	524	524	CAGLKAMA_02519	HBHLHLPM_01618	DLLCPLBL_02089	LLGAODFD_02774	GFGOPKEE_02386
group_3714		putative ferredoxin-like protein	5	5	1	1	4268				215	215	215	CAGLKAMA_02759	HBHLHLPM_04372	DLLCPLBL_03856	LLGAODFD_03401	GFGOPKEE_01127
cmk_2		Cytidylate kinase	5	5	1	1	3327				680	680	680	CAGLKAMA_04176	HBHLHLPM_03694	DLLCPLBL_01541	LLGAODFD_04276	GFGOPKEE_01816
sucA		2-oxoglutarate dehydrogenase E1 component	5	5	1	1	4209				2825	2825	2825	CAGLKAMA_02158	HBHLHLPM_01842	DLLCPLBL_02318	LLGAODFD_02049	GFGOPKEE_00628
murI		Glutamate racemase	5	5	1	5	23				803	803	803	CAGLKAMA_01475	HBHLHLPM_04864	DLLCPLBL_04789	LLGAODFD_04193	GFGOPKEE_02094
fadM		Long-chain acyl-CoA thioesterase FadM	5	5	1	1	754				452	452	452	CAGLKAMA_01760	HBHLHLPM_00665	DLLCPLBL_00265	LLGAODFD_02947	GFGOPKEE_02486
rlmE		Ribosomal RNA large subunit methyltransferase E	5	5	1	1	4701				629	629	629	CAGLKAMA_01263	HBHLHLPM_03313	DLLCPLBL_01118	LLGAODFD_00191	GFGOPKEE_03444
group_372		hypothetical protein	5	5	1	1	676				1832	1832	1832	CAGLKAMA_00647	HBHLHLPM_00740	DLLCPLBL_00190	LLGAODFD_01283	GFGOPKEE_00786
minE		Cell division topological specificity factor	5	5	1	1	4185				263	263	263	CAGLKAMA_02612	HBHLHLPM_01818	DLLCPLBL_02294	LLGAODFD_02073	GFGOPKEE_02187
group_3721		hypothetical protein	5	5	1	1	776				473	473	473	CAGLKAMA_03194	HBHLHLPM_00643	DLLCPLBL_00287	LLGAODFD_02925	GFGOPKEE_03799
hisG		ATP phosphoribosyltransferase	5	5	1	1	3929				896	896	896	CAGLKAMA_03318	HBHLHLPM_01562	DLLCPLBL_02033	LLGAODFD_01450	GFGOPKEE_02958
yiaV_1		Inner membrane protein YiaV	5	5	1	1	3289				1064	1064	1064	CAGLKAMA_02894	HBHLHLPM_03660	DLLCPLBL_01575	LLGAODFD_03268	GFGOPKEE_00544
group_3724		hypothetical protein	5	5	1	1	3817			Hypothetical protein with no hits to refseq/uniprot/clusters/cdd/tigrfams/pfam overlapping another protein with hits	206	206	206	CAGLKAMA_01643	HBHLHLPM_01455	DLLCPLBL_01926	LLGAODFD_01571	GFGOPKEE_02204
rpmJ		50S ribosomal protein L36	5	5	1	2	340				113	113	113	CAGLKAMA_00185	HBHLHLPM_02137	DLLCPLBL_02613	LLGAODFD_00938	GFGOPKEE_00777
group_3726		hypothetical protein	5	5	1	7	32				263	263	263	CAGLKAMA_02184	HBHLHLPM_04989	DLLCPLBL_04973	LLGAODFD_04694	GFGOPKEE_00032
group_3727		hypothetical protein	5	5	1	2	160				764	764	764	CAGLKAMA_00024	HBHLHLPM_02027	DLLCPLBL_02503	LLGAODFD_01691	GFGOPKEE_00299
group_3728		hypothetical protein	5	5	1	1	2138				338	338	338	CAGLKAMA_03865	HBHLHLPM_03949	DLLCPLBL_02903	LLGAODFD_03217	GFGOPKEE_03619
azr		FMN-dependent NADPH-azoreductase	5	5	1	2	510				659	659	659	CAGLKAMA_03360	HBHLHLPM_02325	DLLCPLBL_02801	LLGAODFD_04490	GFGOPKEE_01545
btrK		L-glutamyl-[BtrI acyl-carrier protein] decarboxylase	5	5	1	1	673				1202	1202	1202	CAGLKAMA_00650	HBHLHLPM_00743	DLLCPLBL_00187	LLGAODFD_01286	GFGOPKEE_00609
group_3730		hypothetical protein	5	5	1	1	3566				482	482	482	CAGLKAMA_04650	HBHLHLPM_01208	DLLCPLBL_04571	LLGAODFD_03072	GFGOPKEE_03612
petB		Cytochrome b	5	5	1	2	565				1265	1265	1265	CAGLKAMA_00779	HBHLHLPM_02270	DLLCPLBL_02746	LLGAODFD_00805	GFGOPKEE_01441
group_3732		hypothetical protein	5	5	1	1	1095				134	134	134	CAGLKAMA_02908	HBHLHLPM_00327	DLLCPLBL_00603	LLGAODFD_04138	GFGOPKEE_03394
group_3733		hypothetical protein	5	5	1	1	2904				242	242	242	CAGLKAMA_03225	HBHLHLPM_01189	DLLCPLBL_04590	LLGAODFD_04916	GFGOPKEE_02730
iscR		HTH-type transcriptional regulator IscR	5	5	1	1	4295				476	476	476	CAGLKAMA_01779	HBHLHLPM_04345	DLLCPLBL_03883	LLGAODFD_03374	GFGOPKEE_00886
fdx		2Fe-2S ferredoxin	5	5	1	1	4301				338	338	338	CAGLKAMA_01785	HBHLHLPM_04339	DLLCPLBL_03889	LLGAODFD_03368	GFGOPKEE_02076
acpP_3		Acyl carrier protein	5	5	1	1	3349				233	233	233	CAGLKAMA_01352	HBHLHLPM_03716	DLLCPLBL_01519	LLGAODFD_04185	GFGOPKEE_01782
frdC		Fumarate reductase subunit C	5	5	1	3	136				383	383	383	CAGLKAMA_00604	HBHLHLPM_04567	DLLCPLBL_04767	LLGAODFD_03729	GFGOPKEE_00446
fhuC_1		Iron(3+)-hydroxamate import ATP-binding protein FhuC	5	5	1	1	3073				764	764	764	CAGLKAMA_03073	HBHLHLPM_01023	DLLCPLBL_03745	LLGAODFD_02446	GFGOPKEE_00783
rpmG		50S ribosomal protein L33	5	5	1	2	212				170	170	170	CAGLKAMA_00002	HBHLHLPM_02049	DLLCPLBL_02525	LLGAODFD_01643	GFGOPKEE_03735
ydcP_1		putative protease YdcP	5	5	1	1	667				1991	1991	1991	CAGLKAMA_00656	HBHLHLPM_00749	DLLCPLBL_00181	LLGAODFD_01292	GFGOPKEE_01639
group_3740		hypothetical protein	5	5	1	1	4375				308	308	308	CAGLKAMA_01882	HBHLHLPM_04285	DLLCPLBL_03943	LLGAODFD_02568	GFGOPKEE_00662
group_3741		hypothetical protein	5	5	1	1	3758			Hypothetical protein with no hits to refseq/uniprot/clusters/cdd/tigrfams/pfam overlapping another protein with hits	230	230	230	CAGLKAMA_04165	HBHLHLPM_01396	DLLCPLBL_01867	LLGAODFD_01630	GFGOPKEE_02797
fliE_2		Flagellar hook-basal body complex protein FliE	5	5	1	1	3536				311	311	311	CAGLKAMA_01294	HBHLHLPM_03900	DLLCPLBL_01336	LLGAODFD_00442	GFGOPKEE_02793
fliG_2		Flagellar motor switch protein FliG	5	5	1	1	3534				1055	1055	1055	CAGLKAMA_01296	HBHLHLPM_03898	DLLCPLBL_01338	LLGAODFD_00444	GFGOPKEE_02074
group_3744		hypothetical protein	5	5	1	1	240			Hypothetical protein with no hits to refseq/uniprot/clusters/cdd/tigrfams/pfam overlapping another protein with hits	404	404	404	CAGLKAMA_04370	HBHLHLPM_04660	DLLCPLBL_04487	LLGAODFD_04800	GFGOPKEE_03786
sdhE		FAD assembly factor SdhE	5	5	1	1	4847				260	260	260	CAGLKAMA_00231	HBHLHLPM_03433	DLLCPLBL_00997	LLGAODFD_00061	GFGOPKEE_00075
dnaJ_1		Chaperone protein DnaJ	5	5	1	1	1442				620	620	620	CAGLKAMA_02561	HBHLHLPM_03035	DLLCPLBL_04278	LLGAODFD_02844	GFGOPKEE_00976
group_3747		hypothetical protein	5	5	1	1	3340				95	95	95	CAGLKAMA_04433	HBHLHLPM_03707	DLLCPLBL_01528	LLGAODFD_04289	GFGOPKEE_03095
aroK_2		Shikimate kinase 1	5	5	1	6	25				518	518	518	CAGLKAMA_00525	HBHLHLPM_04891	DLLCPLBL_04867	LLGAODFD_04315	GFGOPKEE_01597
csgD_3		CsgBAC operon transcriptional regulatory protein	5	5	1	1	159				644	644	644	CAGLKAMA_02058	HBHLHLPM_04722	DLLCPLBL_04549	LLGAODFD_01025	GFGOPKEE_01462
yxdL		ABC transporter ATP-binding protein YxdL	5	5	1	1	661				734	734	734	CAGLKAMA_00658	HBHLHLPM_00751	DLLCPLBL_00179	LLGAODFD_01298	GFGOPKEE_01088
slmA_1		Nucleoid occlusion factor SlmA	5	5	1	1	555				590	590	590	CAGLKAMA_02090	HBHLHLPM_00855	DLLCPLBL_00075	LLGAODFD_01402	GFGOPKEE_03548
group_3751		Hybrid peroxiredoxin hyPrx5	5	5	1	1	1022				473	473	473	CAGLKAMA_04215	HBHLHLPM_00400	DLLCPLBL_00530	LLGAODFD_03562	GFGOPKEE_00954
mraY		Phospho-N-acetylmuramoyl-pentapeptide-transferase	5	5	1	2	551				1082	1082	1082	CAGLKAMA_00765	HBHLHLPM_02284	DLLCPLBL_02760	LLGAODFD_00791	GFGOPKEE_00011
greB		Transcription elongation factor GreB	5	5	1	2	144				491	491	491	CAGLKAMA_00040	HBHLHLPM_02011	DLLCPLBL_02487	LLGAODFD_01707	GFGOPKEE_00548
fliN_2		Flagellar motor switch protein FliN	5	5	1	1	798				371	371	371	CAGLKAMA_03706	HBHLHLPM_00622	DLLCPLBL_00308	LLGAODFD_04932	GFGOPKEE_00220
pilT_1		Twitching mobility protein	5	5	1	1	4816				1040	1040	1040	CAGLKAMA_00446	HBHLHLPM_03464	DLLCPLBL_00966	LLGAODFD_00030	GFGOPKEE_00523
group_3756		hypothetical protein	5	5	1	1	1507			Hypothetical protein with no hits to refseq/uniprot/clusters/cdd/tigrfams/pfam overlapping another protein with hits	437	437	437	CAGLKAMA_02717	HBHLHLPM_02967	DLLCPLBL_03627	LLGAODFD_03475	GFGOPKEE_03689
yehT		Transcriptional regulatory protein YehT	5	5	1	2	470				728	728	728	CAGLKAMA_02049	HBHLHLPM_02365	DLLCPLBL_02841	LLGAODFD_03588	GFGOPKEE_01050
rimI_2		N-alpha-acetyltransferase RimI	5	5	1	1	1634				434	434	434	CAGLKAMA_01683	HBHLHLPM_02817	DLLCPLBL_03477	LLGAODFD_01238	GFGOPKEE_03554
grcA		Autonomous glycyl radical cofactor	5	5	1	2	509				377	377	377	CAGLKAMA_03359	HBHLHLPM_02326	DLLCPLBL_02802	LLGAODFD_04489	GFGOPKEE_01546
sigE_1		ECF RNA polymerase sigma factor SigE	5	5	1	1	649				485	539	495	CAGLKAMA_00670	HBHLHLPM_00763	DLLCPLBL_00167	LLGAODFD_01310	GFGOPKEE_01095
hslU		ATP-dependent protease ATPase subunit HslU	5	5	1	2	311				1331	1331	1331	CAGLKAMA_00214	HBHLHLPM_02108	DLLCPLBL_02584	LLGAODFD_00966	GFGOPKEE_00668
trpS		Tryptophan--tRNA ligase	5	5	1	3	65				1016	1016	1016	CAGLKAMA_02424	HBHLHLPM_04611	DLLCPLBL_04923	LLGAODFD_03682	GFGOPKEE_03063
rplO		50S ribosomal protein L15	5	5	1	2	338				434	434	434	CAGLKAMA_00187	HBHLHLPM_02135	DLLCPLBL_02611	LLGAODFD_00940	GFGOPKEE_00774
group_3763		hypothetical protein	5	5	1	1	4101			Hypothetical protein with no hits to refseq/uniprot/clusters/cdd/tigrfams/pfam overlapping another protein with hits	188	188	188	CAGLKAMA_02648	HBHLHLPM_01734	DLLCPLBL_02210	LLGAODFD_02137	GFGOPKEE_03179
group_3764		hypothetical protein	5	5	1	1	4050			Hypothetical protein with no hits to refseq/uniprot/clusters/cdd/tigrfams/pfam overlapping another protein with hits	500	500	500	CAGLKAMA_00888	HBHLHLPM_01684	DLLCPLBL_02155	LLGAODFD_04758	GFGOPKEE_03465
group_3765		hypothetical protein	5	5	1	1	2334				320	320	320	CAGLKAMA_01160	HBHLHLPM_04142	DLLCPLBL_03096	LLGAODFD_01864	GFGOPKEE_01371
cmpR		HTH-type transcriptional activator CmpR	5	5	1	1	2045				920	920	920	CAGLKAMA_03098	HBHLHLPM_02396	DLLCPLBL_03177	LLGAODFD_00567	GFGOPKEE_03254
exbB_4		Biopolymer transport protein ExbB	5	5	1	1	1978				698	698	698	CAGLKAMA_02476	HBHLHLPM_02488	DLLCPLBL_03269	LLGAODFD_00650	GFGOPKEE_02965
cydX		Cytochrome bd-I ubiquinol oxidase subunit X	5	5	1	1	3991				107	107	107	CAGLKAMA_01221	HBHLHLPM_01625	DLLCPLBL_02096	LLGAODFD_02781	GFGOPKEE_01006
tig		Trigger factor	5	5	1	1	4119				1307	1307	1307	CAGLKAMA_02804	HBHLHLPM_01752	DLLCPLBL_02228	LLGAODFD_02119	GFGOPKEE_01432
group_377		2-haloacrylate reductase	5	5	1	1	647				992	992	992	CAGLKAMA_00672	HBHLHLPM_00765	DLLCPLBL_00165	LLGAODFD_01312	GFGOPKEE_01175
rplQ		50S ribosomal protein L17	5	5	1	2	345				380	380	380	CAGLKAMA_00180	HBHLHLPM_02142	DLLCPLBL_02618	LLGAODFD_00933	GFGOPKEE_03726
dppC_2		Dipeptide transport system permease protein DppC	5	5	1	1	4718				1025	1025	1025	CAGLKAMA_01280	HBHLHLPM_03330	DLLCPLBL_01101	LLGAODFD_00174	GFGOPKEE_00845
glpR		Glycerol-3-phosphate regulon repressor	5	5	1	1	4625				791	791	791	CAGLKAMA_02639	HBHLHLPM_03235	DLLCPLBL_01196	LLGAODFD_00298	GFGOPKEE_00735
satP		Succinate-acetate/proton symporter SatP	5	5	1	1	4319				590	590	590	CAGLKAMA_02254	HBHLHLPM_04321	DLLCPLBL_03907	LLGAODFD_03350	GFGOPKEE_01680
uvrD		DNA helicase II	5	5	1	7	33				2174	2174	2174	CAGLKAMA_04646	HBHLHLPM_04988	DLLCPLBL_04974	LLGAODFD_04695	GFGOPKEE_01398
fliG_1		Flagellar motor switch protein FliG	5	5	1	1	804				1013	1013	1013	CAGLKAMA_01711	HBHLHLPM_00616	DLLCPLBL_00314	LLGAODFD_04822	GFGOPKEE_00323
group_3776		PhoH-like protein	5	5	1	1	4440				1097	1097	1097	CAGLKAMA_02012	HBHLHLPM_04220	DLLCPLBL_04008	LLGAODFD_02633	GFGOPKEE_00171
dgkA_2		Diacylglycerol kinase	5	5	1	1	1034				356	356	356	CAGLKAMA_03846	HBHLHLPM_00388	DLLCPLBL_00542	LLGAODFD_03550	GFGOPKEE_02998
group_3778		hypothetical protein	5	5	1	1	720				737	737	737	CAGLKAMA_04448	HBHLHLPM_00697	DLLCPLBL_00233	LLGAODFD_02973	GFGOPKEE_01237
group_3779		hypothetical protein	5	5	1	1	1605			Hypothetical protein with no hits to refseq/uniprot/clusters/cdd/tigrfams/pfam overlapping another protein with hits	530	530	530	CAGLKAMA_01608	HBHLHLPM_02845	DLLCPLBL_03505	LLGAODFD_03964	GFGOPKEE_03498
group_378		hypothetical protein	5	5	1	1	645				692	692	692	CAGLKAMA_00674	HBHLHLPM_00767	DLLCPLBL_00163	LLGAODFD_01314	GFGOPKEE_01173
group_3780		hypothetical protein	5	5	1	1	4240				209	209	209	CAGLKAMA_03964	HBHLHLPM_01873	DLLCPLBL_02349	LLGAODFD_02018	GFGOPKEE_03233
fliE_1		Flagellar hook-basal body complex protein FliE	5	5	1	1	802				356	356	356	CAGLKAMA_01709	HBHLHLPM_00618	DLLCPLBL_00312	LLGAODFD_04820	GFGOPKEE_00325
rsmE		Ribosomal RNA small subunit methyltransferase E	5	5	1	1	4821				731	731	731	CAGLKAMA_00451	HBHLHLPM_03459	DLLCPLBL_00971	LLGAODFD_00035	GFGOPKEE_01134
glyA1		Serine hydroxymethyltransferase 1	5	5	1	1	4423				1250	1250	1250	CAGLKAMA_00133	HBHLHLPM_04237	DLLCPLBL_03991	LLGAODFD_02616	GFGOPKEE_01245
group_3784		hypothetical protein	5	5	1	6	4				254	254	254	CAGLKAMA_00545	HBHLHLPM_04911	DLLCPLBL_04847	LLGAODFD_04295	GFGOPKEE_00536
miaB_2		tRNA-2-methylthio-N(6)-dimethylallyladenosine synthase	5	5	1	1	4441				1424	1424	1424	CAGLKAMA_02011	HBHLHLPM_04219	DLLCPLBL_04009	LLGAODFD_02634	GFGOPKEE_00170
group_3786		hypothetical protein	5	5	1	1	3454				248	248	248	CAGLKAMA_04470	HBHLHLPM_03821	DLLCPLBL_01414	LLGAODFD_04384	GFGOPKEE_02588
group_3787		2-(acetamidomethylene)succinate hydrolase	5	5	1	1	4188				854	854	854	CAGLKAMA_02609	HBHLHLPM_01821	DLLCPLBL_02297	LLGAODFD_02070	GFGOPKEE_00363
ispB		Octaprenyl diphosphate synthase	5	5	1	2	387				971	971	971	CAGLKAMA_01198	HBHLHLPM_02184	DLLCPLBL_02660	LLGAODFD_00891	GFGOPKEE_01595
ilvE		Branched-chain-amino-acid aminotransferase	5	5	1	4	45				938	938	938	CAGLKAMA_00679	HBHLHLPM_04781	DLLCPLBL_04695	LLGAODFD_04074	GFGOPKEE_00008
group_3790		hypothetical protein	5	5	1	1	668				446	446	446	CAGLKAMA_00655	HBHLHLPM_00748	DLLCPLBL_00182	LLGAODFD_01291	GFGOPKEE_00790
rbfA		Ribosome-binding factor A	5	5	1	1	4693				395	395	395	CAGLKAMA_03971	HBHLHLPM_03303	DLLCPLBL_01128	LLGAODFD_00201	GFGOPKEE_02249
nhaP_1		K(+)/H(+) antiporter NhaP	5	5	1	1	2231				1799	1799	1799	CAGLKAMA_01901	HBHLHLPM_04043	DLLCPLBL_02997	LLGAODFD_01960	GFGOPKEE_01179
dmlR_10		HTH-type transcriptional regulator DmlR	5	5	1	1	1962				899	899	899	CAGLKAMA_04129	HBHLHLPM_02502	DLLCPLBL_03283	LLGAODFD_00670	GFGOPKEE_03069
hemC		Porphobilinogen deaminase	5	5	1	5	5				938	938	938	CAGLKAMA_01434	HBHLHLPM_04817	DLLCPLBL_04836	LLGAODFD_04240	GFGOPKEE_02153
lptA		Lipopolysaccharide export system protein LptA	5	5	1	1	206				494	494	494	CAGLKAMA_00360	HBHLHLPM_04681	DLLCPLBL_04508	LLGAODFD_01079	GFGOPKEE_00560
petA		Ubiquinol-cytochrome c reductase iron-sulfur subunit	5	5	1	2	566				590	590	590	CAGLKAMA_00780	HBHLHLPM_02269	DLLCPLBL_02745	LLGAODFD_00806	GFGOPKEE_01442
purF		Amidophosphoribosyltransferase	5	5	1	1	3469				1514	1514	1514	CAGLKAMA_00742	HBHLHLPM_03836	DLLCPLBL_01399	LLGAODFD_00505	GFGOPKEE_01979
hisF		Imidazole glycerol phosphate synthase subunit HisF	5	5	1	1	3923				773	773	773	CAGLKAMA_03324	HBHLHLPM_01556	DLLCPLBL_02027	LLGAODFD_01456	GFGOPKEE_01794
mutT		8-oxo-dGTP diphosphatase	5	5	1	2	540				398	398	398	CAGLKAMA_00754	HBHLHLPM_02295	DLLCPLBL_02771	LLGAODFD_00780	GFGOPKEE_02686
purK		N5-carboxyaminoimidazole ribonucleotide synthase	5	5	1	4	17				1127	1133	1131	CAGLKAMA_00702	HBHLHLPM_04804	DLLCPLBL_04718	LLGAODFD_04036	GFGOPKEE_02277
group_3800		DNA-binding protein	5	5	1	1	753				218	218	218	CAGLKAMA_01761	HBHLHLPM_00666	DLLCPLBL_00264	LLGAODFD_02948	GFGOPKEE_02485
group_3801		hypothetical protein	5	5	1	1	1162			Hypothetical protein with no hits to refseq/uniprot/clusters/cdd/tigrfams/pfam overlapping another protein with hits	191	191	191	CAGLKAMA_00789	HBHLHLPM_00260	DLLCPLBL_00670	LLGAODFD_02199	GFGOPKEE_03217
dmlR_9		HTH-type transcriptional regulator DmlR	5	5	1	1	4180				944	944	944	CAGLKAMA_02617	HBHLHLPM_01813	DLLCPLBL_02289	LLGAODFD_02078	GFGOPKEE_02534
ydhF		Oxidoreductase YdhF	5	5	1	1	1133				908	908	908	CAGLKAMA_02918	HBHLHLPM_00289	DLLCPLBL_00641	LLGAODFD_04100	GFGOPKEE_00839
group_3804		hypothetical protein	5	5	1	2	116				641	641	641	CAGLKAMA_00068	HBHLHLPM_01983	DLLCPLBL_02459	LLGAODFD_01735	GFGOPKEE_00048
cirA		Colicin I receptor	5	5	1	1	4828				1958	1958	1958	CAGLKAMA_00458	HBHLHLPM_03452	DLLCPLBL_00978	LLGAODFD_00042	GFGOPKEE_00228
group_3806		hypothetical protein	5	5	1	1	1199				320	320	320	CAGLKAMA_01811	HBHLHLPM_00225	DLLCPLBL_00705	LLGAODFD_02233	GFGOPKEE_02037
opuAB		Glycine betaine transport system permease protein OpuAB	5	5	1	1	1222				842	842	842	CAGLKAMA_02209	HBHLHLPM_00204	DLLCPLBL_00726	LLGAODFD_02254	GFGOPKEE_02443
hflC		Modulator of FtsH protease HflC	5	5	1	3	74				980	980	980	CAGLKAMA_02433	HBHLHLPM_04602	DLLCPLBL_04914	LLGAODFD_03691	GFGOPKEE_00390
group_3809		GTP cyclohydrolase 1 type 2	5	5	1	1	4215				758	758	758	CAGLKAMA_04141	HBHLHLPM_01848	DLLCPLBL_02324	LLGAODFD_02043	GFGOPKEE_03100
group_381		hypothetical protein	5	5	1	1	1259			Hypothetical protein with no hits to refseq/uniprot/clusters/cdd/tigrfams/pfam overlapping another protein with hits	281	281	281	CAGLKAMA_00711	HBHLHLPM_00166	DLLCPLBL_00764	LLGAODFD_02292	GFGOPKEE_01699
rsmG		Ribosomal RNA small subunit methyltransferase G	5	5	1	4	64				635	635	635	CAGLKAMA_02979	HBHLHLPM_04762	DLLCPLBL_04676	LLGAODFD_04093	GFGOPKEE_00305
group_3811		hypothetical protein	5	5	1	7	29				455	455	455	CAGLKAMA_02181	HBHLHLPM_04992	DLLCPLBL_04970	LLGAODFD_04691	GFGOPKEE_00029
fliM		Flagellar motor switch protein FliM	5	5	1	1	3527				1046	1046	1046	CAGLKAMA_01302	HBHLHLPM_03892	DLLCPLBL_01344	LLGAODFD_00450	GFGOPKEE_00163
group_3813		hypothetical protein	5	5	1	1	1895				347	347	347	CAGLKAMA_02332	HBHLHLPM_02567	DLLCPLBL_03348	LLGAODFD_00733	GFGOPKEE_03782
nagB		Glucosamine-6-phosphate deaminase	5	5	1	1	570				800	800	800	CAGLKAMA_02387	HBHLHLPM_00840	DLLCPLBL_00090	LLGAODFD_01387	GFGOPKEE_02451
rimI_1		Ribosomal-protein-alanine acetyltransferase	5	5	1	1	4679				455	455	455	CAGLKAMA_00820	HBHLHLPM_03289	DLLCPLBL_01142	LLGAODFD_00245	GFGOPKEE_01819
group_3816		hypothetical protein	5	5	1	1	943				167	167	167	CAGLKAMA_02109	HBHLHLPM_00474	DLLCPLBL_00456	LLGAODFD_03782	GFGOPKEE_01141
mtnN		5'-methylthioadenosine/S-adenosylhomocysteine nucleosidase	5	5	1	2	527				695	695	695	CAGLKAMA_04192	HBHLHLPM_02308	DLLCPLBL_02784	LLGAODFD_04507	GFGOPKEE_01878
rbsC		Ribose import permease protein RbsC	5	5	1	1	1244				983	983	983	CAGLKAMA_03248	HBHLHLPM_00181	DLLCPLBL_00749	LLGAODFD_02278	GFGOPKEE_00582
hlyU		Transcriptional activator HlyU	5	5	1	2	479				302	302	302	CAGLKAMA_05006	HBHLHLPM_02356	DLLCPLBL_02832	LLGAODFD_03597	GFGOPKEE_03686
yccS		Inner membrane protein YccS	5	5	1	1	1264				1772	2153	2076	CAGLKAMA_00716	HBHLHLPM_00161	DLLCPLBL_00769	LLGAODFD_02297	GFGOPKEE_02027
group_3820		hypothetical protein	5	5	1	1	2215				437	437	437	CAGLKAMA_03883	HBHLHLPM_04027	DLLCPLBL_02981	LLGAODFD_01976	GFGOPKEE_02281
glcB		Malate synthase G	5	5	1	1	2162				578	578	578	CAGLKAMA_04099	HBHLHLPM_03974	DLLCPLBL_02928	LLGAODFD_03243	GFGOPKEE_03461
ydjA		Putative NAD(P)H nitroreductase YdjA	5	5	1	1	3434				548	548	548	CAGLKAMA_04291	HBHLHLPM_03801	DLLCPLBL_01434	LLGAODFD_04364	GFGOPKEE_01971
cfxP		Phosphoribulokinase, plasmid	5	5	1	3	55				869	869	869	CAGLKAMA_03506	HBHLHLPM_04621	DLLCPLBL_04933	LLGAODFD_03672	GFGOPKEE_01517
group_3824		hypothetical protein	5	5	1	1	2080				416	416	416	CAGLKAMA_01055	HBHLHLPM_04189	DLLCPLBL_03143	LLGAODFD_00535	GFGOPKEE_00055
rnhA		Ribonuclease HI	5	5	1	1	4526				464	464	464	CAGLKAMA_03204	HBHLHLPM_03139	DLLCPLBL_01292	LLGAODFD_00397	GFGOPKEE_01804
pnuC		Nicotinamide riboside transporter PnuC	5	5	1	1	1249				731	731	731	CAGLKAMA_04032	HBHLHLPM_00176	DLLCPLBL_00754	LLGAODFD_02282	GFGOPKEE_02480
group_3827		hypothetical protein	5	5	1	1	4497				287	287	287	CAGLKAMA_00392	HBHLHLPM_03110	DLLCPLBL_01321	LLGAODFD_00426	GFGOPKEE_03205
flgF_2		Flagellar basal-body rod protein FlgF	5	5	1	1	4483				749	749	749	CAGLKAMA_01912	HBHLHLPM_04922	DLLCPLBL_04073	LLGAODFD_02700	GFGOPKEE_00282
group_3829		hypothetical protein	5	5	1	2	83				398	398	398	CAGLKAMA_04183	HBHLHLPM_01949	DLLCPLBL_02425	LLGAODFD_01768	GFGOPKEE_01811
torS		Sensor protein TorS	5	5	1	1	1268				2369	2963	2844	CAGLKAMA_00720	HBHLHLPM_00157	DLLCPLBL_00773	LLGAODFD_02301	GFGOPKEE_01380
serA		D-3-phosphoglycerate dehydrogenase	5	5	1	1	4837				1232	1232	1232	CAGLKAMA_03351	HBHLHLPM_03443	DLLCPLBL_00987	LLGAODFD_00051	GFGOPKEE_01985
frdB		Fumarate reductase iron-sulfur subunit	5	5	1	3	137				758	758	758	CAGLKAMA_00605	HBHLHLPM_04568	DLLCPLBL_04768	LLGAODFD_03728	GFGOPKEE_00447
oppB_2		Oligopeptide transport system permease protein OppB	5	5	1	1	3390				920	920	920	CAGLKAMA_01243	HBHLHLPM_03756	DLLCPLBL_01479	LLGAODFD_04144	GFGOPKEE_03148
ygaZ_2		Inner membrane protein YgaZ	5	5	1	1	1579				731	731	731	CAGLKAMA_03868	HBHLHLPM_02873	DLLCPLBL_03533	LLGAODFD_03936	GFGOPKEE_02134
group_3837		hypothetical protein	5	5	1	1	3202			Hypothetical protein with no hits to refseq/uniprot/clusters/cdd/tigrfams/pfam overlapping another protein with hits	299	299	299	CAGLKAMA_01505	HBHLHLPM_03568	DLLCPLBL_01667	LLGAODFD_03900	GFGOPKEE_03598
yeiP		Elongation factor P-like protein	5	5	1	1	3252				566	566	566	CAGLKAMA_01368	HBHLHLPM_03621	DLLCPLBL_01614	LLGAODFD_03304	GFGOPKEE_01549
group_3839		hypothetical protein	5	5	1	4	61				389	389	389	CAGLKAMA_02976	HBHLHLPM_04765	DLLCPLBL_04679	LLGAODFD_04090	GFGOPKEE_00302
putP		High-affinity proline transporter PutP	5	5	1	1	630				1493	1493	1493	CAGLKAMA_01016	HBHLHLPM_00782	DLLCPLBL_00148	LLGAODFD_01329	GFGOPKEE_00355
fliP_3		Flagellar biosynthetic protein FliP	5	5	1	1	797				758	758	758	CAGLKAMA_03705	HBHLHLPM_00623	DLLCPLBL_00307	LLGAODFD_04931	GFGOPKEE_00219
rpsO		30S ribosomal protein S15	5	5	1	1	4691				269	269	269	CAGLKAMA_03973	HBHLHLPM_03301	DLLCPLBL_01130	LLGAODFD_00203	GFGOPKEE_02247
group_3843		hypothetical protein	5	5	1	1	4220				221	221	221	CAGLKAMA_03658	HBHLHLPM_01853	DLLCPLBL_02329	LLGAODFD_02038	GFGOPKEE_02422
rpsD		30S ribosomal protein S4	5	5	1	2	343				620	620	620	CAGLKAMA_00182	HBHLHLPM_02140	DLLCPLBL_02616	LLGAODFD_00935	GFGOPKEE_00780
hisS		Histidine--tRNA ligase	5	5	1	1	4308				1268	1268	1268	CAGLKAMA_01792	HBHLHLPM_04332	DLLCPLBL_03896	LLGAODFD_03361	GFGOPKEE_01685
rpsH		30S ribosomal protein S8	5	5	1	2	333				392	392	392	CAGLKAMA_00192	HBHLHLPM_02130	DLLCPLBL_02606	LLGAODFD_00945	GFGOPKEE_00769
grxD		Glutaredoxin 4	5	5	1	1	3415				335	335	335	CAGLKAMA_04345	HBHLHLPM_03782	DLLCPLBL_01453	LLGAODFD_04345	GFGOPKEE_03066
dctD_2		C4-dicarboxylate transport transcriptional regulatory protein DctD	5	5	1	1	3930				953	953	953	CAGLKAMA_04527	HBHLHLPM_01563	DLLCPLBL_02034	LLGAODFD_04973	GFGOPKEE_02717
exbB_3		Biopolymer transport protein ExbB	5	5	1	1	3988				698	698	698	CAGLKAMA_02523	HBHLHLPM_01622	DLLCPLBL_02093	LLGAODFD_02778	GFGOPKEE_01706
cvpA		Colicin V production protein	5	5	1	1	3470				461	491	485	CAGLKAMA_00741	HBHLHLPM_03837	DLLCPLBL_01398	LLGAODFD_00504	GFGOPKEE_01980
group_3850		hypothetical protein	5	5	1	2	407				548	548	548	CAGLKAMA_01218	HBHLHLPM_02204	DLLCPLBL_02680	LLGAODFD_00871	GFGOPKEE_01239
rplD		50S ribosomal protein L4	5	5	1	2	320				602	602	602	CAGLKAMA_00205	HBHLHLPM_02117	DLLCPLBL_02593	LLGAODFD_00958	GFGOPKEE_01952
adhB		Alcohol dehydrogenase 2	5	5	1	1	1852				1148	1148	1148	CAGLKAMA_02948	HBHLHLPM_02608	DLLCPLBL_03389	LLGAODFD_00775	GFGOPKEE_02568
yadH		Inner membrane transport permease YadH	5	5	1	1	4744				770	770	770	CAGLKAMA_00119	HBHLHLPM_03356	DLLCPLBL_01075	LLGAODFD_00148	GFGOPKEE_00572
oppD_5		Oligopeptide transport ATP-binding protein OppD	5	5	1	1	3388				971	971	971	CAGLKAMA_01245	HBHLHLPM_03754	DLLCPLBL_01481	LLGAODFD_04146	GFGOPKEE_02453
infA		Translation initiation factor IF-1	5	5	1	1	4026				218	218	218	CAGLKAMA_03684	HBHLHLPM_01660	DLLCPLBL_02131	LLGAODFD_02816	GFGOPKEE_01033
ycfS		putative L,D-transpeptidase YcfS	5	5	1	1	867				926	926	926	CAGLKAMA_03979	HBHLHLPM_00555	DLLCPLBL_00375	LLGAODFD_03140	GFGOPKEE_00402
glnA		Glutamine synthetase	5	5	1	2	113				1409	1409	1409	CAGLKAMA_00071	HBHLHLPM_01980	DLLCPLBL_02456	LLGAODFD_01738	GFGOPKEE_00051
group_3858		hypothetical protein	5	5	1	1	2083				509	509	509	CAGLKAMA_01052	HBHLHLPM_04186	DLLCPLBL_03140	LLGAODFD_00532	GFGOPKEE_00052
aceA		Isocitrate lyase	5	5	1	1	4285				1313	1313	1313	CAGLKAMA_04352	HBHLHLPM_04355	DLLCPLBL_03873	LLGAODFD_03384	GFGOPKEE_00878
dmlR_12		HTH-type transcriptional regulator DmlR	5	5	1	1	3468				800	875	860	CAGLKAMA_00743	HBHLHLPM_03835	DLLCPLBL_01400	LLGAODFD_00506	GFGOPKEE_03428
group_3860		hypothetical protein	5	5	1	1	1194				128	128	128	CAGLKAMA_04146	HBHLHLPM_00230	DLLCPLBL_00700	LLGAODFD_02228	GFGOPKEE_01411
group_3861		hypothetical protein	5	5	1	1	3001			Hypothetical protein with no hits to refseq/uniprot/clusters/cdd/tigrfams/pfam overlapping another protein with hits	464	464	464	CAGLKAMA_00327	HBHLHLPM_01094	DLLCPLBL_03816	LLGAODFD_02518	GFGOPKEE_02503
efp		Elongation factor P	5	5	1	3	133				566	566	566	CAGLKAMA_00601	HBHLHLPM_04564	DLLCPLBL_04764	LLGAODFD_03732	GFGOPKEE_01673
serC		Phosphoserine aminotransferase	5	5	1	1	3826				1094	1094	1094	CAGLKAMA_01634	HBHLHLPM_01464	DLLCPLBL_01935	LLGAODFD_01562	GFGOPKEE_02974
gsiA_1		Glutathione import ATP-binding protein GsiA	5	5	1	2	45				1715	1715	1715	CAGLKAMA_00272	HBHLHLPM_01911	DLLCPLBL_02387	LLGAODFD_01806	GFGOPKEE_00341
lppC		Putative lipoprotein LppC	5	5	1	1	1920				533	533	533	CAGLKAMA_02620	HBHLHLPM_02542	DLLCPLBL_03323	LLGAODFD_00709	GFGOPKEE_01598
xseB		Exodeoxyribonuclease 7 small subunit	5	5	1	1	4397				242	242	242	CAGLKAMA_00159	HBHLHLPM_04263	DLLCPLBL_03965	LLGAODFD_02590	GFGOPKEE_00127
ribH		6,7-dimethyl-8-ribityllumazine synthase	5	5	1	1	4391				470	470	470	CAGLKAMA_00165	HBHLHLPM_04269	DLLCPLBL_03959	LLGAODFD_02584	GFGOPKEE_00133
group_3868		hypothetical protein	5	5	1	1	2168				398	398	398	CAGLKAMA_03822	HBHLHLPM_03980	DLLCPLBL_02934	LLGAODFD_03249	GFGOPKEE_02646
group_3869		hypothetical protein	5	5	1	1	4083			Hypothetical protein with no hits to refseq/uniprot/clusters/cdd/tigrfams/pfam overlapping another protein with hits	743	743	743	CAGLKAMA_03420	HBHLHLPM_01715	DLLCPLBL_02186	LLGAODFD_02155	GFGOPKEE_02745
rssB		Regulator of RpoS	5	5	1	1	3467				890	1106	1062	CAGLKAMA_00744	HBHLHLPM_03834	DLLCPLBL_01401	LLGAODFD_00507	GFGOPKEE_03203
smpB		SsrA-binding protein	5	5	1	1	4351				485	485	485	CAGLKAMA_03561	HBHLHLPM_04305	DLLCPLBL_03923	LLGAODFD_02548	GFGOPKEE_03297
group_3871		hypothetical protein	5	5	1	1	4126				812	812	812	CAGLKAMA_02344	HBHLHLPM_01759	DLLCPLBL_02235	LLGAODFD_02112	GFGOPKEE_01992
group_3872		hypothetical protein	5	5	1	1	4085			Hypothetical protein with no hits to refseq/uniprot/clusters/cdd/tigrfams/pfam overlapping another protein with hits	434	434	434	CAGLKAMA_03418	HBHLHLPM_01717	DLLCPLBL_02188	LLGAODFD_02153	GFGOPKEE_03667
guaB_3		Inosine-5'-monophosphate dehydrogenase	5	5	1	1	4286				449	449	449	CAGLKAMA_04351	HBHLHLPM_04354	DLLCPLBL_03874	LLGAODFD_03383	GFGOPKEE_00877
group_3874		hypothetical protein	5	5	1	1	813				389	389	389	CAGLKAMA_01720	HBHLHLPM_00607	DLLCPLBL_00323	LLGAODFD_04831	GFGOPKEE_01285
nsrR		HTH-type transcriptional repressor NsrR	5	5	1	3	69				425	425	425	CAGLKAMA_02428	HBHLHLPM_04607	DLLCPLBL_04919	LLGAODFD_03686	GFGOPKEE_00477
group_3876		hypothetical protein	5	5	1	1	3213				539	539	539	CAGLKAMA_02281	HBHLHLPM_03579	DLLCPLBL_01656	LLGAODFD_03911	GFGOPKEE_01993
group_3877		hypothetical protein	5	5	1	1	3866			Hypothetical protein with no hits to refseq/uniprot/clusters/cdd/tigrfams/pfam overlapping another protein with hits	221	221	221	CAGLKAMA_03127	HBHLHLPM_01503	DLLCPLBL_01974	LLGAODFD_01522	GFGOPKEE_03379
group_3878		hypothetical protein	5	5	1	1	1570				1286	1286	1286	CAGLKAMA_04489	HBHLHLPM_02885	DLLCPLBL_03545	LLGAODFD_03924	GFGOPKEE_02563
ruvA		Holliday junction ATP-dependent DNA helicase RuvA	5	5	1	1	3995				704	704	704	CAGLKAMA_01225	HBHLHLPM_01629	DLLCPLBL_02100	LLGAODFD_02785	GFGOPKEE_01991
secA		Protein translocase subunit SecA	5	5	1	2	541				2489	2729	2681	CAGLKAMA_00755	HBHLHLPM_02294	DLLCPLBL_02770	LLGAODFD_00781	GFGOPKEE_01443
group_3880		hypothetical protein	5	5	1	4	80				116	116	116	CAGLKAMA_01083	HBHLHLPM_04747	DLLCPLBL_04661	LLGAODFD_04728	GFGOPKEE_03286
ndk		Nucleoside diphosphate kinase	5	5	1	1	4304				425	425	425	CAGLKAMA_01788	HBHLHLPM_04336	DLLCPLBL_03892	LLGAODFD_03365	GFGOPKEE_02004
argR		Arginine repressor	5	5	1	2	384				476	476	476	CAGLKAMA_01195	HBHLHLPM_02181	DLLCPLBL_02657	LLGAODFD_00894	GFGOPKEE_03634
cidA		Holin-like protein CidA	5	5	1	1	3774				374	374	374	CAGLKAMA_01931	HBHLHLPM_01412	DLLCPLBL_01883	LLGAODFD_01614	GFGOPKEE_01407
secE		Protein translocase subunit SecE	5	5	1	3	33				380	380	380	CAGLKAMA_01520	HBHLHLPM_05009	DLLCPLBL_05014	LLGAODFD_03650	GFGOPKEE_03051
rnk		Regulator of nucleoside diphosphate kinase	5	5	1	1	1566				407	407	407	CAGLKAMA_04785	HBHLHLPM_02889	DLLCPLBL_03549	LLGAODFD_04596	GFGOPKEE_02841
atpF		ATP synthase subunit b	5	5	1	4	58				470	470	470	CAGLKAMA_02973	HBHLHLPM_04768	DLLCPLBL_04682	LLGAODFD_04087	GFGOPKEE_00290
ispG		4-hydroxy-3-methylbut-2-en-1-yl diphosphate synthase (flavodoxin)	5	5	1	1	4307				1118	1118	1118	CAGLKAMA_01791	HBHLHLPM_04333	DLLCPLBL_03895	LLGAODFD_03362	GFGOPKEE_01684
group_3888		hypothetical protein	5	5	1	1	2146				1010	1010	1010	CAGLKAMA_01388	HBHLHLPM_03957	DLLCPLBL_02911	LLGAODFD_03226	GFGOPKEE_00516
group_3889		hypothetical protein	5	5	1	1	494				173	173	173	CAGLKAMA_00938	HBHLHLPM_00902	DLLCPLBL_00028	LLGAODFD_04544	GFGOPKEE_01797
murD		UDP-N-acetylmuramoylalanine--D-glutamate ligase	5	5	1	2	550				1313	1313	1313	CAGLKAMA_00764	HBHLHLPM_02285	DLLCPLBL_02761	LLGAODFD_00790	GFGOPKEE_00012
era_1		GTPase Era	5	5	1	1	4857				962	962	962	CAGLKAMA_00241	HBHLHLPM_03423	DLLCPLBL_01007	LLGAODFD_00071	GFGOPKEE_02361
group_3891		hypothetical protein	5	5	1	1	4462				692	692	692	CAGLKAMA_01120	HBHLHLPM_04943	DLLCPLBL_04052	LLGAODFD_02679	GFGOPKEE_03563
clpP		ATP-dependent Clp protease proteolytic subunit	5	5	1	1	4118				626	626	626	CAGLKAMA_02805	HBHLHLPM_01751	DLLCPLBL_02227	LLGAODFD_02120	GFGOPKEE_01433
rsgA_2		Small ribosomal subunit biogenesis GTPase RsgA	5	5	1	3	85				1064	1064	1064	CAGLKAMA_03433	HBHLHLPM_04583	DLLCPLBL_04783	LLGAODFD_03713	GFGOPKEE_01210
rplE		50S ribosomal protein L5	5	5	1	2	331				539	539	539	CAGLKAMA_00194	HBHLHLPM_02128	DLLCPLBL_02604	LLGAODFD_00947	GFGOPKEE_00767
gltS_1		Sodium/glutamate symporter	5	5	1	1	572				1226	1226	1226	CAGLKAMA_02389	HBHLHLPM_00838	DLLCPLBL_00092	LLGAODFD_01385	GFGOPKEE_02267
group_3896		hypothetical protein	5	5	1	1	4070				539	539	539	CAGLKAMA_00870	HBHLHLPM_01702	DLLCPLBL_02173	LLGAODFD_02168	GFGOPKEE_01851
pstB		Phosphate import ATP-binding protein PstB	5	5	1	1	4278				818	818	818	CAGLKAMA_03337	HBHLHLPM_04362	DLLCPLBL_03866	LLGAODFD_03391	GFGOPKEE_01348
rpoD		RNA polymerase sigma factor RpoD	5	5	1	2	439				1862	1862	1862	CAGLKAMA_01031	HBHLHLPM_02234	DLLCPLBL_02710	LLGAODFD_00841	GFGOPKEE_00105
nhaD		Na(+)/H(+) antiporter NhaD	5	5	1	1	558				1430	1430	1430	CAGLKAMA_02375	HBHLHLPM_00852	DLLCPLBL_00078	LLGAODFD_01399	GFGOPKEE_00930
murE		UDP-N-acetylmuramoyl-L-alanyl-D-glutamate--2,6-diaminopimelate ligase	5	5	1	2	553				1481	1481	1481	CAGLKAMA_00767	HBHLHLPM_02282	DLLCPLBL_02758	LLGAODFD_00793	GFGOPKEE_00664
epsL		Type II secretion system protein L	5	5	1	2	133				1202	1202	1202	CAGLKAMA_00051	HBHLHLPM_02000	DLLCPLBL_02476	LLGAODFD_01718	GFGOPKEE_00335
sapC		Peptide transport system permease protein SapC	5	5	1	1	3894				887	887	887	CAGLKAMA_03276	HBHLHLPM_01531	DLLCPLBL_02002	LLGAODFD_01495	GFGOPKEE_01336
rpsI		30S ribosomal protein S9	5	5	1	2	567				392	392	392	CAGLKAMA_01601	HBHLHLPM_02268	DLLCPLBL_02744	LLGAODFD_00807	GFGOPKEE_03333
yeiG		S-formylglutathione hydrolase YeiG	5	5	1	1	539				839	839	839	CAGLKAMA_02025	HBHLHLPM_00872	DLLCPLBL_00058	LLGAODFD_01418	GFGOPKEE_01907
atpH		ATP synthase subunit delta	5	5	1	4	57				533	533	533	CAGLKAMA_02972	HBHLHLPM_04769	DLLCPLBL_04683	LLGAODFD_04086	GFGOPKEE_00291
pepA		Cytosol aminopeptidase	5	5	1	1	237				1508	1508	1508	CAGLKAMA_04832	HBHLHLPM_04657	DLLCPLBL_04484	LLGAODFD_04803	GFGOPKEE_02396
zraR_1		Transcriptional regulatory protein ZraR	5	5	1	1	3537				1409	1409	1409	CAGLKAMA_01293	HBHLHLPM_03901	DLLCPLBL_01335	LLGAODFD_00441	GFGOPKEE_00752
actP		Cation/acetate symporter ActP	5	5	1	3	112				1727	1727	1727	CAGLKAMA_01472	HBHLHLPM_04543	DLLCPLBL_04743	LLGAODFD_03753	GFGOPKEE_01921
ccmA		Cytochrome c biogenesis ATP-binding export protein CcmA	5	5	1	1	3508				617	617	617	CAGLKAMA_02588	HBHLHLPM_03872	DLLCPLBL_01363	LLGAODFD_00469	GFGOPKEE_03447
group_3909		hypothetical protein	5	5	1	1	2468				149	149	149	CAGLKAMA_03028	HBHLHLPM_02440	DLLCPLBL_03221	LLGAODFD_00592	GFGOPKEE_02555
ftsI		Peptidoglycan D,D-transpeptidase FtsI	5	5	1	2	554				1607	1793	1755	CAGLKAMA_00768	HBHLHLPM_02281	DLLCPLBL_02757	LLGAODFD_00794	GFGOPKEE_00663
msrB		Peptide methionine sulfoxide reductase MsrB	5	5	1	1	3441				410	410	410	CAGLKAMA_02440	HBHLHLPM_03808	DLLCPLBL_01427	LLGAODFD_04371	GFGOPKEE_03815
tsaD		tRNA N6-adenosine threonylcarbamoyltransferase	5	5	1	2	443				1061	1061	1061	CAGLKAMA_01035	HBHLHLPM_02238	DLLCPLBL_02714	LLGAODFD_00837	GFGOPKEE_00101
group_3912		hypothetical protein	5	5	1	1	1652			Hypothetical protein with no hits to refseq/uniprot/clusters/cdd/tigrfams/pfam overlapping another protein with hits	623	623	623	CAGLKAMA_01327	HBHLHLPM_02797	DLLCPLBL_03457	LLGAODFD_01223	GFGOPKEE_03569
ptsO		Phosphocarrier protein NPr	5	5	1	1	200				275	275	275	CAGLKAMA_00354	HBHLHLPM_04687	DLLCPLBL_04514	LLGAODFD_01073	GFGOPKEE_00566
cysE		Serine acetyltransferase	5	5	1	3	93				821	821	821	CAGLKAMA_00612	HBHLHLPM_04575	DLLCPLBL_04775	LLGAODFD_03721	GFGOPKEE_00915
rseA		Anti-sigma-E factor RseA	5	5	1	1	4851				626	626	626	CAGLKAMA_00235	HBHLHLPM_03429	DLLCPLBL_01001	LLGAODFD_00065	GFGOPKEE_00071
gcdB		Glutaconyl-CoA decarboxylase subunit beta	5	5	1	1	4777				1130	1130	1130	CAGLKAMA_00087	HBHLHLPM_03388	DLLCPLBL_01043	LLGAODFD_00116	GFGOPKEE_00917
flgC_1		Flagellar basal-body rod protein FlgC	5	5	1	1	2219				434	434	434	CAGLKAMA_01889	HBHLHLPM_04031	DLLCPLBL_02985	LLGAODFD_01972	GFGOPKEE_00108
group_3918		hypothetical protein	5	5	1	3	131				497	497	497	CAGLKAMA_00599	HBHLHLPM_04562	DLLCPLBL_04762	LLGAODFD_03734	GFGOPKEE_01675
group_3919		hypothetical protein	5	5	1	1	3612				284	284	284	CAGLKAMA_01688	HBHLHLPM_01252	DLLCPLBL_01723	LLGAODFD_04633	GFGOPKEE_01616
mlaE		putative phospholipid ABC transporter permease protein MlaE	5	5	1	1	211				791	791	791	CAGLKAMA_00365	HBHLHLPM_04676	DLLCPLBL_04503	LLGAODFD_01084	GFGOPKEE_01711
dctM_5		C4-dicarboxylate TRAP transporter large permease protein DctM	5	5	1	1	2043				1298	1298	1298	CAGLKAMA_03100	HBHLHLPM_02398	DLLCPLBL_03179	LLGAODFD_00569	GFGOPKEE_01388
mggB_1		Mannosylglucosyl-3-phosphoglycerate phosphatase	5	5	1	1	3865				1688	1688	1688	CAGLKAMA_03126	HBHLHLPM_01502	DLLCPLBL_01973	LLGAODFD_01523	GFGOPKEE_02254
group_3923		Phosphoserine phosphatase	5	5	1	1	4667				980	980	980	CAGLKAMA_00831	HBHLHLPM_03278	DLLCPLBL_01153	LLGAODFD_00256	GFGOPKEE_03037
group_3924		hypothetical protein	5	5	1	1	3721			Hypothetical protein with no hits to refseq/uniprot/clusters/cdd/tigrfams/pfam overlapping another protein with hits	434	434	434	CAGLKAMA_01833	HBHLHLPM_01357	DLLCPLBL_01828	LLGAODFD_04007	GFGOPKEE_02764
glpE_3		Thiosulfate sulfurtransferase GlpE	5	5	1	5	38				320	320	320	CAGLKAMA_01490	HBHLHLPM_04849	DLLCPLBL_04804	LLGAODFD_04208	GFGOPKEE_02597
ybaN		Inner membrane protein YbaN	5	5	1	1	3465				344	344	344	CAGLKAMA_00746	HBHLHLPM_03832	DLLCPLBL_01403	LLGAODFD_00509	GFGOPKEE_00203
mprA_3		Response regulator MprA	5	5	1	1	3860				659	659	659	CAGLKAMA_02393	HBHLHLPM_01498	DLLCPLBL_01969	LLGAODFD_01528	GFGOPKEE_01168
xanP		Xanthine permease XanP	5	5	1	2	148				1388	1388	1388	CAGLKAMA_00036	HBHLHLPM_02015	DLLCPLBL_02491	LLGAODFD_01703	GFGOPKEE_00598
engB		putative GTP-binding protein EngB	5	5	1	2	102				659	659	659	CAGLKAMA_00083	HBHLHLPM_01968	DLLCPLBL_02444	LLGAODFD_01749	GFGOPKEE_03490
rpmA		50S ribosomal protein L27	5	5	1	2	389				257	257	257	CAGLKAMA_01200	HBHLHLPM_02186	DLLCPLBL_02662	LLGAODFD_00889	GFGOPKEE_03362
atpC		ATP synthase epsilon chain	5	5	1	4	53				422	422	422	CAGLKAMA_02968	HBHLHLPM_04773	DLLCPLBL_04687	LLGAODFD_04082	GFGOPKEE_00295
pyrF		Orotidine 5'-phosphate decarboxylase	5	5	1	1	3322				701	701	701	CAGLKAMA_04577	HBHLHLPM_03689	DLLCPLBL_01546	LLGAODFD_04271	GFGOPKEE_03545
yrbG		Inner membrane protein YrbG	5	5	1	1	209				965	965	965	CAGLKAMA_00363	HBHLHLPM_04678	DLLCPLBL_04505	LLGAODFD_01082	GFGOPKEE_02146
bolA		DNA-binding transcriptional regulator BolA	5	5	1	1	4590				308	308	308	CAGLKAMA_03523	HBHLHLPM_03203	DLLCPLBL_01228	LLGAODFD_00333	GFGOPKEE_03334
cysZ		Sulfate transporter CysZ	5	5	1	1	4255				776	776	776	CAGLKAMA_00379	HBHLHLPM_01888	DLLCPLBL_02364	LLGAODFD_02715	GFGOPKEE_03325
group_3936		hypothetical protein	5	5	1	3	134				1403	1403	1403	CAGLKAMA_00602	HBHLHLPM_04565	DLLCPLBL_04765	LLGAODFD_03731	GFGOPKEE_02465
panC		Pantothenate synthetase	5	5	1	1	4742				905	905	905	CAGLKAMA_00121	HBHLHLPM_03354	DLLCPLBL_01077	LLGAODFD_00150	GFGOPKEE_00474
yihI		Der GTPase-activating protein YihI	5	5	1	2	105				542	542	542	CAGLKAMA_00079	HBHLHLPM_01972	DLLCPLBL_02448	LLGAODFD_01746	GFGOPKEE_02218
allS		HTH-type transcriptional activator AllS	5	5	1	4	48				902	902	902	CAGLKAMA_00676	HBHLHLPM_04778	DLLCPLBL_04692	LLGAODFD_04077	GFGOPKEE_03083
group_3940		hypothetical protein	5	5	1	1	3608			Hypothetical protein with no hits to refseq/uniprot/clusters/cdd/tigrfams/pfam overlapping another protein with hits	1004	1004	1004	CAGLKAMA_01684	HBHLHLPM_01248	DLLCPLBL_01719	LLGAODFD_04629	GFGOPKEE_02177
gntR_1		putative D-xylose utilization operon transcriptional repressor	5	5	1	1	3600				713	713	713	CAGLKAMA_00495	HBHLHLPM_01240	DLLCPLBL_01711	LLGAODFD_03105	GFGOPKEE_03558
flhF		Flagellar biosynthesis protein FlhF	5	5	1	1	3519				1487	1487	1487	CAGLKAMA_01310	HBHLHLPM_03884	DLLCPLBL_01352	LLGAODFD_00458	GFGOPKEE_00495
group_3943		hypothetical protein	5	5	1	6	44			Hypothetical protein with no hits to refseq/uniprot/clusters/cdd/tigrfams/pfam overlapping another protein with hits	104	104	104	CAGLKAMA_00515	HBHLHLPM_04881	DLLCPLBL_04877	LLGAODFD_04325	GFGOPKEE_03578
accC		Biotin carboxylase	5	5	1	3	100				1343	1343	1343	CAGLKAMA_01461	HBHLHLPM_04532	DLLCPLBL_04732	LLGAODFD_03764	GFGOPKEE_01683
cheV_4		Chemotaxis protein CheV	5	5	1	1	4477				926	926	926	CAGLKAMA_01918	HBHLHLPM_04928	DLLCPLBL_04067	LLGAODFD_02694	GFGOPKEE_01492
glmS		Glutamine--fructose-6-phosphate aminotransferase [isomerizing]	5	5	1	2	417				1832	1832	1832	CAGLKAMA_03793	HBHLHLPM_02214	DLLCPLBL_02690	LLGAODFD_00861	GFGOPKEE_00197
group_3947		hypothetical protein	5	5	1	1	629				707	707	707	CAGLKAMA_01015	HBHLHLPM_00783	DLLCPLBL_00147	LLGAODFD_01330	GFGOPKEE_00356
ispA		Farnesyl diphosphate synthase	5	5	1	1	4396				884	884	884	CAGLKAMA_00160	HBHLHLPM_04264	DLLCPLBL_03964	LLGAODFD_02589	GFGOPKEE_00128
group_3949		hypothetical protein	5	5	1	1	4654				224	224	224	CAGLKAMA_02861	HBHLHLPM_03265	DLLCPLBL_01166	LLGAODFD_00269	GFGOPKEE_00861
pgrR_1		HTH-type transcriptional regulator PgrR	5	5	1	1	1159				908	1013	992	CAGLKAMA_00786	HBHLHLPM_00263	DLLCPLBL_00667	LLGAODFD_02196	GFGOPKEE_02853
bioD1		ATP-dependent dethiobiotin synthetase BioD 1	5	5	1	1	3948				686	686	686	CAGLKAMA_02288	HBHLHLPM_01581	DLLCPLBL_02052	LLGAODFD_02737	GFGOPKEE_00909
pstA_1		Phosphate transport system permease protein PstA	5	5	1	1	919				863	863	863	CAGLKAMA_02565	HBHLHLPM_00498	DLLCPLBL_00432	LLGAODFD_03125	GFGOPKEE_01825
group_3952		hypothetical protein	5	5	1	1	4005				152	152	152	CAGLKAMA_01235	HBHLHLPM_01639	DLLCPLBL_02110	LLGAODFD_02795	GFGOPKEE_02347
atpE		ATP synthase subunit c	5	5	1	4	59				254	254	254	CAGLKAMA_02974	HBHLHLPM_04767	DLLCPLBL_04681	LLGAODFD_04088	GFGOPKEE_00289
flgE_1		Flagellar hook protein FlgE	5	5	1	1	2221				1196	1196	1196	CAGLKAMA_01891	HBHLHLPM_04033	DLLCPLBL_02987	LLGAODFD_01970	GFGOPKEE_00110
group_3955		RutC family protein	5	5	1	1	218				389	389	389	CAGLKAMA_00372	HBHLHLPM_04669	DLLCPLBL_04496	LLGAODFD_01091	GFGOPKEE_00456
rplJ		50S ribosomal protein L10	5	5	1	3	23				494	494	494	CAGLKAMA_01516	HBHLHLPM_05013	DLLCPLBL_05010	LLGAODFD_03646	GFGOPKEE_00033
ybiT_1		putative ABC transporter ATP-binding protein YbiT	5	5	1	1	3004				1592	1592	1592	CAGLKAMA_00324	HBHLHLPM_01091	DLLCPLBL_03813	LLGAODFD_02515	GFGOPKEE_02369
epsD_2		Type II secretion system protein D	5	5	1	2	125				2018	2018	2018	CAGLKAMA_00059	HBHLHLPM_01992	DLLCPLBL_02468	LLGAODFD_01726	GFGOPKEE_00158
frwD		PTS system fructose-like EIIB component 3	5	5	1	1	2327				302	302	302	CAGLKAMA_01153	HBHLHLPM_04135	DLLCPLBL_03089	LLGAODFD_01871	GFGOPKEE_01520
group_396		putative oxidoreductase	5	5	1	1	1160				560	719	687	CAGLKAMA_00787	HBHLHLPM_00262	DLLCPLBL_00668	LLGAODFD_02197	GFGOPKEE_03436
nadE_1		NH(3)-dependent NAD(+) synthetase	5	5	1	1	1992				830	830	830	CAGLKAMA_02772	HBHLHLPM_02474	DLLCPLBL_03255	LLGAODFD_00636	GFGOPKEE_02673
uspB		Universal stress protein B	5	5	1	2	75				323	323	323	CAGLKAMA_00302	HBHLHLPM_01941	DLLCPLBL_02417	LLGAODFD_01776	GFGOPKEE_00823
osmX		Osmoprotectant-binding protein OsmX	5	5	1	1	1711				881	881	881	CAGLKAMA_00554	HBHLHLPM_02740	DLLCPLBL_04154	LLGAODFD_01166	GFGOPKEE_01947
flgC_2		Flagellar basal-body rod protein FlgC	5	5	1	1	4480				413	413	413	CAGLKAMA_01915	HBHLHLPM_04925	DLLCPLBL_04070	LLGAODFD_02697	GFGOPKEE_02041
ispF		2-C-methyl-D-erythritol 2,4-cyclodiphosphate synthase	5	5	1	1	4798				476	476	476	CAGLKAMA_00253	HBHLHLPM_03411	DLLCPLBL_01019	LLGAODFD_00084	GFGOPKEE_01829
group_3965		hypothetical protein	5	5	1	1	4473				431	431	431	CAGLKAMA_01922	HBHLHLPM_04932	DLLCPLBL_04063	LLGAODFD_02690	GFGOPKEE_02066
group_3966		hypothetical protein	5	5	1	4	30			Hypothetical protein with no hits to refseq/uniprot/clusters/cdd/tigrfams/pfam overlapping another protein with hits	167	167	167	CAGLKAMA_00689	HBHLHLPM_04791	DLLCPLBL_04705	LLGAODFD_04049	GFGOPKEE_01488
ppiD		Peptidyl-prolyl cis-trans isomerase D	5	5	1	1	4114				1859	1859	1859	CAGLKAMA_02809	HBHLHLPM_01747	DLLCPLBL_02223	LLGAODFD_02124	GFGOPKEE_02071
group_3968		hypothetical protein	5	5	1	1	4242				350	350	350	CAGLKAMA_04007	HBHLHLPM_01875	DLLCPLBL_02351	LLGAODFD_02016	GFGOPKEE_02470
rhlB		ATP-dependent RNA helicase RhlB	5	5	1	7	7				1319	1319	1319	CAGLKAMA_01982	HBHLHLPM_04978	DLLCPLBL_04984	LLGAODFD_04705	GFGOPKEE_00086
uspE_1		Universal stress protein E	5	5	1	1	1161				293	935	806	CAGLKAMA_00788	HBHLHLPM_00261	DLLCPLBL_00669	LLGAODFD_02198	GFGOPKEE_03216
group_3970		hypothetical protein	5	5	1	1	1994				164	164	164	CAGLKAMA_02770	HBHLHLPM_02472	DLLCPLBL_03253	LLGAODFD_00634	GFGOPKEE_02448
rpsR		30S ribosomal protein S18	5	5	1	6	18				227	227	227	CAGLKAMA_00532	HBHLHLPM_04898	DLLCPLBL_04860	LLGAODFD_04308	GFGOPKEE_00751
yohK		Inner membrane protein YohK	5	5	1	1	3775				677	677	677	CAGLKAMA_01930	HBHLHLPM_01413	DLLCPLBL_01884	LLGAODFD_01613	GFGOPKEE_01406
yhdY		Inner membrane amino-acid ABC transporter permease protein YhdY	5	5	1	1	3570				1097	1097	1097	CAGLKAMA_04254	HBHLHLPM_01212	DLLCPLBL_04567	LLGAODFD_03076	GFGOPKEE_02108
flgH_2		Flagellar L-ring protein	5	5	1	1	4485				779	779	779	CAGLKAMA_01910	HBHLHLPM_04920	DLLCPLBL_04075	LLGAODFD_02702	GFGOPKEE_00280
cueR_1		HTH-type transcriptional regulator CueR	5	5	1	1	774				437	437	437	CAGLKAMA_03196	HBHLHLPM_00645	DLLCPLBL_00285	LLGAODFD_02927	GFGOPKEE_02946
rbsD		D-ribose pyranase	5	5	1	1	1242				419	419	419	CAGLKAMA_03246	HBHLHLPM_00183	DLLCPLBL_00747	LLGAODFD_02276	GFGOPKEE_00584
group_3977		hypothetical protein	5	5	1	1	4092				575	575	575	CAGLKAMA_04943	HBHLHLPM_01723	DLLCPLBL_02194	LLGAODFD_02147	GFGOPKEE_03105
rlmH		Ribosomal RNA large subunit methyltransferase H	5	5	1	1	4431				437	437	437	CAGLKAMA_02021	HBHLHLPM_04229	DLLCPLBL_03999	LLGAODFD_02624	GFGOPKEE_01895
epd		D-erythrose-4-phosphate dehydrogenase	5	5	1	1	4829				1037	1037	1037	CAGLKAMA_00459	HBHLHLPM_03451	DLLCPLBL_00979	LLGAODFD_00043	GFGOPKEE_00227
mrpD		Na(+)/H(+) antiporter subunit D	5	5	1	1	1165				560	1496	1308	CAGLKAMA_00792	HBHLHLPM_00257	DLLCPLBL_00673	LLGAODFD_02202	GFGOPKEE_02903
group_3980		hypothetical protein	5	5	1	2	117				944	944	944	CAGLKAMA_00067	HBHLHLPM_01984	DLLCPLBL_02460	LLGAODFD_01734	GFGOPKEE_00047
group_3981		hypothetical protein	5	5	1	1	1894				134	134	134	CAGLKAMA_02333	HBHLHLPM_02568	DLLCPLBL_03349	LLGAODFD_00734	GFGOPKEE_03162
bcp		Putative peroxiredoxin bcp	5	5	1	1	4505				470	470	470	CAGLKAMA_00400	HBHLHLPM_03118	DLLCPLBL_01313	LLGAODFD_00418	GFGOPKEE_02973
dppB_1		Dipeptide transport system permease protein DppB	5	5	1	2	47				977	977	977	CAGLKAMA_00274	HBHLHLPM_01913	DLLCPLBL_02389	LLGAODFD_01804	GFGOPKEE_00343
flgG_2		Flagellar basal-body rod protein FlgG	5	5	1	1	4484				788	788	788	CAGLKAMA_01911	HBHLHLPM_04921	DLLCPLBL_04074	LLGAODFD_02701	GFGOPKEE_00281
leuA		2-isopropylmalate synthase	5	5	1	2	405				1547	1547	1547	CAGLKAMA_01216	HBHLHLPM_02202	DLLCPLBL_02678	LLGAODFD_00873	GFGOPKEE_01376
crl		Sigma factor-binding protein Crl	5	5	1	1	4384				389	389	389	CAGLKAMA_00172	HBHLHLPM_04276	DLLCPLBL_03952	LLGAODFD_02577	GFGOPKEE_03825
glnB_1		Nitrogen regulatory protein P-II	5	5	1	1	4730				338	338	338	CAGLKAMA_04824	HBHLHLPM_03342	DLLCPLBL_01089	LLGAODFD_00162	GFGOPKEE_02342
rsmA		Ribosomal RNA small subunit methyltransferase A	5	5	1	2	396				809	809	809	CAGLKAMA_01207	HBHLHLPM_02193	DLLCPLBL_02669	LLGAODFD_00882	GFGOPKEE_00991
gsk_2		Inosine-guanosine kinase	5	5	1	1	3933				1304	1304	1304	CAGLKAMA_02993	HBHLHLPM_01566	DLLCPLBL_02037	LLGAODFD_02722	GFGOPKEE_02618
group_399		Electron transfer flavoprotein-ubiquinone oxidoreductase	5	5	1	1	1173				1637	1637	1637	CAGLKAMA_00799	HBHLHLPM_00250	DLLCPLBL_00680	LLGAODFD_02209	GFGOPKEE_02382
group_3990		hypothetical protein	5	5	1	1	4267				308	308	308	CAGLKAMA_02760	HBHLHLPM_04373	DLLCPLBL_03855	LLGAODFD_03402	GFGOPKEE_01128
mgsA		Methylglyoxal synthase	5	5	1	1	1266				455	455	455	CAGLKAMA_00718	HBHLHLPM_00159	DLLCPLBL_00771	LLGAODFD_02299	GFGOPKEE_03798
group_3992		hypothetical protein	5	5	1	2	505				185	185	185	CAGLKAMA_04506	HBHLHLPM_02330	DLLCPLBL_02806	LLGAODFD_03623	GFGOPKEE_03766
rpsC		30S ribosomal protein S3	5	5	1	2	325				698	698	698	CAGLKAMA_00200	HBHLHLPM_02122	DLLCPLBL_02598	LLGAODFD_00953	GFGOPKEE_01313
nusG		Transcription termination/antitermination protein NusG	5	5	1	3	26				548	548	548	CAGLKAMA_01519	HBHLHLPM_05010	DLLCPLBL_05013	LLGAODFD_03649	GFGOPKEE_03052
yijD		Inner membrane protein YijD	5	5	1	5	27				365	365	365	CAGLKAMA_01479	HBHLHLPM_04860	DLLCPLBL_04793	LLGAODFD_04197	GFGOPKEE_00423
group_3996		hypothetical protein	5	5	1	3	48				200	200	200	CAGLKAMA_02927	HBHLHLPM_04628	DLLCPLBL_04940	LLGAODFD_03665	GFGOPKEE_00697
pomA		Chemotaxis protein PomA	5	5	1	1	4398				761	761	761	CAGLKAMA_00158	HBHLHLPM_04262	DLLCPLBL_03966	LLGAODFD_02591	GFGOPKEE_01036
mltA		Membrane-bound lytic murein transglycosylase A	5	5	1	1	4606				1103	1103	1103	CAGLKAMA_03007	HBHLHLPM_03219	DLLCPLBL_01212	LLGAODFD_00317	GFGOPKEE_00714
group_3999		hypothetical protein	5	5	1	1	1030			Hypothetical protein with no hits to refseq/uniprot/clusters/cdd/tigrfams/pfam overlapping another protein with hits	338	338	338	CAGLKAMA_04699	HBHLHLPM_00392	DLLCPLBL_00538	LLGAODFD_03554	GFGOPKEE_03535
group_400		Long-chain-fatty-acid--CoA ligase FadD15	5	5	1	1	1175				329	1952	1627	CAGLKAMA_00801	HBHLHLPM_00248	DLLCPLBL_00682	LLGAODFD_02211	GFGOPKEE_02921
fabF_3		3-oxoacyl-[acyl-carrier-protein] synthase 2	5	5	1	1	3348				1250	1250	1250	CAGLKAMA_01353	HBHLHLPM_03715	DLLCPLBL_01520	LLGAODFD_04186	GFGOPKEE_02688
group_4001		hypothetical protein	5	5	1	1	2276				290	290	290	CAGLKAMA_04704	HBHLHLPM_04087	DLLCPLBL_03041	LLGAODFD_01916	GFGOPKEE_03327
talB		Transaldolase B	5	5	1	1	1117				950	950	950	CAGLKAMA_02491	HBHLHLPM_00305	DLLCPLBL_00625	LLGAODFD_04116	GFGOPKEE_01160
eno		Enolase	5	5	1	1	4867				1301	1301	1301	CAGLKAMA_00250	HBHLHLPM_03414	DLLCPLBL_01016	LLGAODFD_00081	GFGOPKEE_02678
group_4004		hypothetical protein	5	5	1	1	1089				269	269	269	CAGLKAMA_04206	HBHLHLPM_00333	DLLCPLBL_00597	LLGAODFD_03495	GFGOPKEE_01928
ubiE_1		Ubiquinone/menaquinone biosynthesis C-methyltransferase UbiE	5	5	1	1	4527				746	746	746	CAGLKAMA_03203	HBHLHLPM_03140	DLLCPLBL_01291	LLGAODFD_00396	GFGOPKEE_01803
rplL		50S ribosomal protein L7/L12	5	5	1	3	22				368	368	368	CAGLKAMA_01515	HBHLHLPM_05014	DLLCPLBL_05009	LLGAODFD_03645	GFGOPKEE_00034
group_4007		hypothetical protein	5	5	1	1	3529				503	503	503	CAGLKAMA_01301	HBHLHLPM_03893	DLLCPLBL_01343	LLGAODFD_00449	GFGOPKEE_00162
aruC		Succinylornithine transaminase/acetylornithine aminotransferase	5	5	1	3	60				1211	1211	1211	CAGLKAMA_03501	HBHLHLPM_04616	DLLCPLBL_04928	LLGAODFD_03677	GFGOPKEE_00497
nreC		Oxygen regulatory protein NreC	5	5	1	1	3210				638	638	638	CAGLKAMA_02284	HBHLHLPM_03576	DLLCPLBL_01659	LLGAODFD_03908	GFGOPKEE_01945
group_4010		hypothetical protein	5	5	1	2	516				407	407	407	CAGLKAMA_03366	HBHLHLPM_02319	DLLCPLBL_02795	LLGAODFD_04496	GFGOPKEE_02489
group_4011		hypothetical protein	5	5	1	4	32			Hypothetical protein with no hits to refseq/uniprot/clusters/cdd/tigrfams/pfam overlapping another protein with hits	1421	1421	1421	CAGLKAMA_00687	HBHLHLPM_04789	DLLCPLBL_04703	LLGAODFD_04051	GFGOPKEE_02522
group_4012		hypothetical protein	5	5	1	1	1343			Hypothetical protein with no hits to refseq/uniprot/clusters/cdd/tigrfams/pfam overlapping another protein with hits	452	452	452	CAGLKAMA_01564	HBHLHLPM_00084	DLLCPLBL_00846	LLGAODFD_02353	GFGOPKEE_01498
tusD		Sulfurtransferase TusD	5	5	1	3	41				395	395	395	CAGLKAMA_02934	HBHLHLPM_04635	DLLCPLBL_04947	LLGAODFD_03658	GFGOPKEE_01109
group_4014		hypothetical protein	5	5	1	1	1850			Hypothetical protein with no hits to refseq/uniprot/clusters/cdd/tigrfams/pfam overlapping another protein with hits	149	149	149	CAGLKAMA_02138	HBHLHLPM_02610	DLLCPLBL_03391	LLGAODFD_00777	GFGOPKEE_02429
group_4015	yiaD_2	putative lipoprotein YiaD	5	5	1	1	3806				668	668	668	CAGLKAMA_01112	HBHLHLPM_01444	DLLCPLBL_01915	LLGAODFD_01582	GFGOPKEE_02478
pgk		Phosphoglycerate kinase	5	5	1	1	4830				1160	1160	1160	CAGLKAMA_00460	HBHLHLPM_03450	DLLCPLBL_00980	LLGAODFD_00044	GFGOPKEE_01604
lapB_3		Lipopolysaccharide assembly protein B	5	5	1	1	3323				1175	1175	1175	CAGLKAMA_04771	HBHLHLPM_03690	DLLCPLBL_01545	LLGAODFD_04272	GFGOPKEE_02592
pheS		Phenylalanine--tRNA ligase alpha subunit	5	5	1	1	3783				983	983	983	CAGLKAMA_03345	HBHLHLPM_01421	DLLCPLBL_01892	LLGAODFD_01605	GFGOPKEE_00655
yejK		Nucleoid-associated protein YejK	5	5	1	1	3427				998	998	998	CAGLKAMA_03639	HBHLHLPM_03793	DLLCPLBL_01442	LLGAODFD_04356	GFGOPKEE_03044
group_402		putative signaling protein	5	5	1	1	4684				1463	2039	1923	CAGLKAMA_00815	HBHLHLPM_03294	DLLCPLBL_01137	LLGAODFD_00240	GFGOPKEE_01428
group_4020		hypothetical protein	5	5	1	1	653				419	419	419	CAGLKAMA_00666	HBHLHLPM_00759	DLLCPLBL_00171	LLGAODFD_01306	GFGOPKEE_02702
pykF		Pyruvate kinase I	5	5	1	2	415				1412	1412	1412	CAGLKAMA_03745	HBHLHLPM_02212	DLLCPLBL_02688	LLGAODFD_00863	GFGOPKEE_01671
yigL		Pyridoxal phosphate phosphatase YigL	5	5	1	5	17				824	824	824	CAGLKAMA_01422	HBHLHLPM_04829	DLLCPLBL_04824	LLGAODFD_04228	GFGOPKEE_00192
hflK_3		Modulator of FtsH protease HflK	5	5	1	3	75				1205	1205	1205	CAGLKAMA_02434	HBHLHLPM_04601	DLLCPLBL_04913	LLGAODFD_03692	GFGOPKEE_00391
def2		Peptide deformylase 2	5	5	1	1	1362				506	506	506	CAGLKAMA_03472	HBHLHLPM_00069	DLLCPLBL_00861	LLGAODFD_02371	GFGOPKEE_03045
pyrG		CTP synthase	5	5	1	1	4866				1640	1640	1640	CAGLKAMA_00249	HBHLHLPM_03415	DLLCPLBL_01015	LLGAODFD_00080	GFGOPKEE_02296
yscI		Yop proteins translocation protein I	5	5	1	1	3644				344	344	344	CAGLKAMA_02310	HBHLHLPM_01283	DLLCPLBL_01754	LLGAODFD_04665	GFGOPKEE_00533
tusE		Sulfurtransferase TusE	5	5	1	1	3575				329	329	329	CAGLKAMA_04449	HBHLHLPM_01216	DLLCPLBL_04563	LLGAODFD_03080	GFGOPKEE_03466
ompR_2		Transcriptional regulatory protein OmpR	5	5	1	2	146				719	719	719	CAGLKAMA_00038	HBHLHLPM_02013	DLLCPLBL_02489	LLGAODFD_01705	GFGOPKEE_00546
group_4029		hypothetical protein	5	5	1	1	857			Hypothetical protein with no hits to refseq/uniprot/clusters/cdd/tigrfams/pfam overlapping another protein with hits	548	548	548	CAGLKAMA_02964	HBHLHLPM_00565	DLLCPLBL_00365	LLGAODFD_03150	GFGOPKEE_03648
rpsT		30S ribosomal protein S20	5	5	1	2	478				260	260	260	CAGLKAMA_02041	HBHLHLPM_02357	DLLCPLBL_02833	LLGAODFD_03596	GFGOPKEE_01058
exbB_2		Biopolymer transport protein ExbB	5	5	1	2	159				1361	1361	1361	CAGLKAMA_00025	HBHLHLPM_02026	DLLCPLBL_02502	LLGAODFD_01692	GFGOPKEE_00298
group_4032		hypothetical protein	5	5	1	1	810				923	923	923	CAGLKAMA_01717	HBHLHLPM_00610	DLLCPLBL_00320	LLGAODFD_04828	GFGOPKEE_01288
fliI_1		Flagellum-specific ATP synthase	5	5	1	1	806				1346	1346	1346	CAGLKAMA_01713	HBHLHLPM_00614	DLLCPLBL_00316	LLGAODFD_04824	GFGOPKEE_00321
adeP		Adenine permease AdeP	5	5	1	1	4381				1289	1289	1289	CAGLKAMA_04482	HBHLHLPM_04279	DLLCPLBL_03949	LLGAODFD_02574	GFGOPKEE_02493
srmB_3		ATP-dependent RNA helicase SrmB	5	5	1	2	502				1223	1223	1223	CAGLKAMA_04202	HBHLHLPM_02333	DLLCPLBL_02809	LLGAODFD_03620	GFGOPKEE_01787
flaB		Flagellin B	5	5	1	1	3544				1130	1130	1130	CAGLKAMA_04042	HBHLHLPM_03908	DLLCPLBL_01328	LLGAODFD_00434	GFGOPKEE_00891
atpD		ATP synthase subunit beta	5	5	1	4	54				1403	1403	1403	CAGLKAMA_02969	HBHLHLPM_04772	DLLCPLBL_04686	LLGAODFD_04083	GFGOPKEE_00294
group_4038		hypothetical protein	5	5	1	1	2087				563	563	563	CAGLKAMA_03937	HBHLHLPM_04182	DLLCPLBL_03136	LLGAODFD_00528	GFGOPKEE_01890
group_4039		hypothetical protein	5	5	1	1	1038				296	296	296	CAGLKAMA_04820	HBHLHLPM_00384	DLLCPLBL_00546	LLGAODFD_03546	GFGOPKEE_02894
group_404		hypothetical protein	5	5	1	1	4677				197	197	197	CAGLKAMA_00822	HBHLHLPM_03287	DLLCPLBL_01144	LLGAODFD_00247	GFGOPKEE_03219
group_4040		hypothetical protein	5	5	1	1	4609				188	188	188	CAGLKAMA_03010	HBHLHLPM_03222	DLLCPLBL_01209	LLGAODFD_00314	GFGOPKEE_00414
asd1		Aspartate-semialdehyde dehydrogenase 1	5	5	1	1	3422				1115	1115	1115	CAGLKAMA_04562	HBHLHLPM_03789	DLLCPLBL_01446	LLGAODFD_04352	GFGOPKEE_02712
group_4042		hypothetical protein	5	5	1	1	4573				206	206	206	CAGLKAMA_02362	HBHLHLPM_03186	DLLCPLBL_01245	LLGAODFD_00350	GFGOPKEE_03252
group_4043		hypothetical protein	5	5	1	1	4302			Hypothetical protein with no hits to refseq/uniprot/clusters/cdd/tigrfams/pfam overlapping another protein with hits	194	194	194	CAGLKAMA_01786	HBHLHLPM_04338	DLLCPLBL_03890	LLGAODFD_03367	GFGOPKEE_02077
group_4044		hypothetical protein	5	5	1	3	111			Hypothetical protein with no hits to refseq/uniprot/clusters/cdd/tigrfams/pfam overlapping another protein with hits	482	482	482	CAGLKAMA_01471	HBHLHLPM_04542	DLLCPLBL_04742	LLGAODFD_03754	GFGOPKEE_03615
group_4045		hypothetical protein	5	5	1	2	506				551	551	551	CAGLKAMA_04507	HBHLHLPM_02329	DLLCPLBL_02805	LLGAODFD_03624	GFGOPKEE_02640
sapB		Putrescine export system permease protein SapB	5	5	1	1	3893				962	962	962	CAGLKAMA_03277	HBHLHLPM_01530	DLLCPLBL_02001	LLGAODFD_01496	GFGOPKEE_01337
rplM		50S ribosomal protein L13	5	5	1	2	568				428	428	428	CAGLKAMA_01600	HBHLHLPM_02267	DLLCPLBL_02743	LLGAODFD_00808	GFGOPKEE_03332
group_4048		hypothetical protein	5	5	1	7	16				140	140	140	CAGLKAMA_04647	HBHLHLPM_04987	DLLCPLBL_04975	LLGAODFD_04696	GFGOPKEE_01399
tcdA		tRNA threonylcarbamoyladenosine dehydratase	5	5	1	1	4605				809	809	809	CAGLKAMA_03006	HBHLHLPM_03218	DLLCPLBL_01213	LLGAODFD_00318	GFGOPKEE_00713
group_405		Long-chain-fatty-acid--CoA ligase FadD15	5	5	1	1	4661				302	1691	1413	CAGLKAMA_00837	HBHLHLPM_03272	DLLCPLBL_01159	LLGAODFD_00262	GFGOPKEE_00368
fbcH		Cytochrome b/c1	5	5	1	2	564				737	737	737	CAGLKAMA_00778	HBHLHLPM_02271	DLLCPLBL_02747	LLGAODFD_00804	GFGOPKEE_01440
flhB_1		Flagellar biosynthetic protein FlhB	5	5	1	1	794				1127	1127	1127	CAGLKAMA_03702	HBHLHLPM_00626	DLLCPLBL_00304	LLGAODFD_04928	GFGOPKEE_00216
ascD		CDP-6-deoxy-L-threo-D-glycero-4-hexulose-3-dehydrase reductase	5	5	1	1	3240				281	281	281	CAGLKAMA_01648	HBHLHLPM_03605	DLLCPLBL_01630	LLGAODFD_03320	GFGOPKEE_02664
group_4053		hypothetical protein	5	5	1	1	4560				293	293	293	CAGLKAMA_02547	HBHLHLPM_03173	DLLCPLBL_01258	LLGAODFD_00363	GFGOPKEE_00638
csrD_1		RNase E specificity factor CsrD	5	5	1	1	620				1913	1913	1913	CAGLKAMA_01006	HBHLHLPM_00792	DLLCPLBL_00138	LLGAODFD_01339	GFGOPKEE_00233
group_4055		hypothetical protein	5	5	1	2	526				359	359	359	CAGLKAMA_04193	HBHLHLPM_02309	DLLCPLBL_02785	LLGAODFD_04506	GFGOPKEE_01877
hpt		Hypoxanthine phosphoribosyltransferase	5	5	1	1	4748				530	530	530	CAGLKAMA_00115	HBHLHLPM_03360	DLLCPLBL_01071	LLGAODFD_00144	GFGOPKEE_03542
zapA		Cell division protein ZapA	5	5	1	1	4840				308	308	308	CAGLKAMA_03354	HBHLHLPM_03440	DLLCPLBL_00990	LLGAODFD_00054	GFGOPKEE_00426
tolC_1		Outer membrane protein TolC	5	5	1	2	579				1328	1328	1328	CAGLKAMA_01589	HBHLHLPM_02256	DLLCPLBL_02732	LLGAODFD_00819	GFGOPKEE_00269
group_4059		HTH-type transcriptional repressor	5	5	1	1	1384				728	728	728	CAGLKAMA_00484	HBHLHLPM_00048	DLLCPLBL_00883	LLGAODFD_02901	GFGOPKEE_03355
group_406		hypothetical protein	5	5	1	1	4659			Hypothetical protein with no hits to refseq/uniprot/clusters/cdd/tigrfams/pfam overlapping another protein with hits	173	221	211	CAGLKAMA_00839	HBHLHLPM_03270	DLLCPLBL_01161	LLGAODFD_00264	GFGOPKEE_02711
cpdA		3',5'-cyclic adenosine monophosphate phosphodiesterase CpdA	5	5	1	2	576				806	806	806	CAGLKAMA_01592	HBHLHLPM_02259	DLLCPLBL_02735	LLGAODFD_00816	GFGOPKEE_01741
group_4061		hypothetical protein	5	5	1	1	2090				260	260	260	CAGLKAMA_03935	HBHLHLPM_04180	DLLCPLBL_03134	LLGAODFD_00525	GFGOPKEE_01888
group_4062		hypothetical protein	5	5	1	4	87				260	260	260	CAGLKAMA_01090	HBHLHLPM_04740	DLLCPLBL_04654	LLGAODFD_04721	GFGOPKEE_02258
flgB_1		Flagellar basal body rod protein FlgB	5	5	1	1	2218				362	362	362	CAGLKAMA_01888	HBHLHLPM_04030	DLLCPLBL_02984	LLGAODFD_01973	GFGOPKEE_00107
cheW		Chemotaxis protein CheW	5	5	1	1	3510				494	494	494	CAGLKAMA_03709	HBHLHLPM_03874	DLLCPLBL_01361	LLGAODFD_00467	GFGOPKEE_01955
ilvG		Acetolactate synthase isozyme 2 large subunit	5	5	1	4	43				1646	1646	1646	CAGLKAMA_00681	HBHLHLPM_04783	DLLCPLBL_04697	LLGAODFD_04072	GFGOPKEE_00006
dnaA		Chromosomal replication initiator protein DnaA	5	5	1	4	74				1406	1406	1406	CAGLKAMA_01078	HBHLHLPM_04752	DLLCPLBL_04666	LLGAODFD_04733	GFGOPKEE_00238
rdgC		Recombination-associated protein RdgC	5	5	1	1	4270				914	914	914	CAGLKAMA_02757	HBHLHLPM_04370	DLLCPLBL_03858	LLGAODFD_03399	GFGOPKEE_01125
licC_2		Lichenan permease IIC component	5	5	1	1	229				1334	1334	1334	CAGLKAMA_03715	HBHLHLPM_04648	DLLCPLBL_04475	LLGAODFD_04812	GFGOPKEE_01859
ilvM		Acetolactate synthase isozyme 2 small subunit	5	5	1	4	44				284	284	284	CAGLKAMA_00680	HBHLHLPM_04782	DLLCPLBL_04696	LLGAODFD_04073	GFGOPKEE_00007
lipL		Octanoyl-[GcvH]:protein N-octanoyltransferase	5	5	1	1	996				710	710	710	CAGLKAMA_00840	HBHLHLPM_00423	DLLCPLBL_00507	LLGAODFD_03825	GFGOPKEE_03319
rsfS		Ribosomal silencing factor RsfS	5	5	1	1	4432				317	317	317	CAGLKAMA_02020	HBHLHLPM_04228	DLLCPLBL_04000	LLGAODFD_02625	GFGOPKEE_01894
ftsX		Cell division protein FtsX	5	5	1	5	40				968	968	968	CAGLKAMA_01492	HBHLHLPM_04847	DLLCPLBL_04806	LLGAODFD_04210	GFGOPKEE_00984
surA		Chaperone SurA	5	5	1	2	398				1283	1283	1283	CAGLKAMA_01209	HBHLHLPM_02195	DLLCPLBL_02671	LLGAODFD_00880	GFGOPKEE_00993
ctpH_2		Methyl-accepting chemotaxis protein CtpH	5	5	1	1	844				1628	1628	1628	CAGLKAMA_03788	HBHLHLPM_00577	DLLCPLBL_00353	LLGAODFD_03162	GFGOPKEE_01013
rpsK		30S ribosomal protein S11	5	5	1	2	342				389	389	389	CAGLKAMA_00183	HBHLHLPM_02139	DLLCPLBL_02615	LLGAODFD_00936	GFGOPKEE_00779
gapA		Glyceraldehyde-3-phosphate dehydrogenase A	5	5	1	1	3442				995	995	995	CAGLKAMA_02441	HBHLHLPM_03809	DLLCPLBL_01426	LLGAODFD_04372	GFGOPKEE_03042
group_4076		hypothetical protein	5	5	1	1	1556			Hypothetical protein with no hits to refseq/uniprot/clusters/cdd/tigrfams/pfam overlapping another protein with hits	191	191	191	CAGLKAMA_02534	HBHLHLPM_02899	DLLCPLBL_03559	LLGAODFD_04606	GFGOPKEE_02693
rpmI		50S ribosomal protein L35	5	5	1	1	3791				194	194	194	CAGLKAMA_01097	HBHLHLPM_01429	DLLCPLBL_01900	LLGAODFD_01597	GFGOPKEE_03627
proB		Glutamate 5-kinase	5	5	1	1	4385				1139	1139	1139	CAGLKAMA_00171	HBHLHLPM_04275	DLLCPLBL_03953	LLGAODFD_02578	GFGOPKEE_00787
yabJ_2		2-iminobutanoate/2-iminopropanoate deaminase	5	5	1	1	1681				398	398	398	CAGLKAMA_02949	HBHLHLPM_02770	DLLCPLBL_04184	LLGAODFD_01196	GFGOPKEE_00819
group_4080		hypothetical protein	5	5	1	1	2241				371	371	371	CAGLKAMA_04235	HBHLHLPM_04053	DLLCPLBL_03007	LLGAODFD_01950	GFGOPKEE_02967
fabR		HTH-type transcriptional repressor FabR	5	5	1	5	28				641	641	641	CAGLKAMA_01480	HBHLHLPM_04859	DLLCPLBL_04794	LLGAODFD_04198	GFGOPKEE_00422
cspD		Cold shock-like protein CspD	5	5	1	1	4029				218	218	218	CAGLKAMA_03927	HBHLHLPM_01663	DLLCPLBL_02134	LLGAODFD_02819	GFGOPKEE_03712
rpmD		50S ribosomal protein L30	5	5	1	2	337				176	176	176	CAGLKAMA_00188	HBHLHLPM_02134	DLLCPLBL_02610	LLGAODFD_00941	GFGOPKEE_00773
lptB_2		Lipopolysaccharide export system ATP-binding protein LptB	5	5	1	1	3009				719	719	719	CAGLKAMA_00319	HBHLHLPM_01086	DLLCPLBL_03808	LLGAODFD_02510	GFGOPKEE_00759
deoD		Purine nucleoside phosphorylase DeoD-type	5	5	1	1	863				710	710	710	CAGLKAMA_02958	HBHLHLPM_00559	DLLCPLBL_00371	LLGAODFD_03144	GFGOPKEE_02666
fkpB		FKBP-type 16 kDa peptidyl-prolyl cis-trans isomerase	5	5	1	2	473				431	431	431	CAGLKAMA_02046	HBHLHLPM_02362	DLLCPLBL_02838	LLGAODFD_03591	GFGOPKEE_02226
group_4087		hypothetical protein	5	5	1	2	359				104	104	104	CAGLKAMA_00621	HBHLHLPM_02156	DLLCPLBL_02632	LLGAODFD_00919	GFGOPKEE_01539
sstT		Serine/threonine transporter SstT	5	5	1	1	707				1217	1217	1217	CAGLKAMA_04871	HBHLHLPM_00710	DLLCPLBL_00220	LLGAODFD_02986	GFGOPKEE_02734
eutQ		Ethanolamine utilization protein EutQ	5	5	1	1	2315				350	350	350	CAGLKAMA_01576	HBHLHLPM_04123	DLLCPLBL_03077	LLGAODFD_01880	GFGOPKEE_02456
group_409		hypothetical protein	5	5	1	1	986				377	512	485	CAGLKAMA_00848	HBHLHLPM_00431	DLLCPLBL_00499	LLGAODFD_03814	GFGOPKEE_01318
rng		Ribonuclease G	5	5	1	1	188				1469	1469	1469	CAGLKAMA_00342	HBHLHLPM_04699	DLLCPLBL_04526	LLGAODFD_01061	GFGOPKEE_00040
cysJ_2		Sulfite reductase [NADPH] flavoprotein alpha-component	5	5	1	4	66				434	434	434	CAGLKAMA_01070	HBHLHLPM_04760	DLLCPLBL_04674	LLGAODFD_04741	GFGOPKEE_00793
tcyP		L-cystine uptake protein TcyP	5	5	1	1	3772				1373	1373	1373	CAGLKAMA_01933	HBHLHLPM_01410	DLLCPLBL_01881	LLGAODFD_01616	GFGOPKEE_02418
group_4093		hypothetical protein	5	5	1	1	4853				470	470	470	CAGLKAMA_00237	HBHLHLPM_03427	DLLCPLBL_01003	LLGAODFD_00067	GFGOPKEE_00069
mreD		Rod shape-determining protein MreD	5	5	1	1	186				488	488	488	CAGLKAMA_00340	HBHLHLPM_04701	DLLCPLBL_04528	LLGAODFD_01059	GFGOPKEE_00042
lptE		LPS-assembly lipoprotein LptE	5	5	1	1	4434				539	539	539	CAGLKAMA_02018	HBHLHLPM_04226	DLLCPLBL_04002	LLGAODFD_02627	GFGOPKEE_00858
nrdR		Transcriptional repressor NrdR	5	5	1	1	4387				449	449	449	CAGLKAMA_00169	HBHLHLPM_04273	DLLCPLBL_03955	LLGAODFD_02580	GFGOPKEE_00789
ubiE_2		Ubiquinone/menaquinone biosynthesis C-methyltransferase UbiE	5	5	1	2	92				779	779	779	CAGLKAMA_02262	HBHLHLPM_01958	DLLCPLBL_02434	LLGAODFD_01759	GFGOPKEE_00651
clsA		Cardiolipin synthase A	5	5	1	1	3880				1454	1454	1454	CAGLKAMA_03054	HBHLHLPM_01517	DLLCPLBL_01988	LLGAODFD_01509	GFGOPKEE_02179
rpsE		30S ribosomal protein S5	5	5	1	2	336				503	503	503	CAGLKAMA_00189	HBHLHLPM_02133	DLLCPLBL_02609	LLGAODFD_00942	GFGOPKEE_00772
virS		HTH-type transcriptional regulator VirS	5	5	1	1	984				1001	1001	1001	CAGLKAMA_00850	HBHLHLPM_00433	DLLCPLBL_00497	LLGAODFD_03812	GFGOPKEE_03155
fbp		Fructose-1,6-bisphosphatase class 1	5	5	1	2	373				1016	1016	1016	CAGLKAMA_00635	HBHLHLPM_02170	DLLCPLBL_02646	LLGAODFD_00905	GFGOPKEE_00098
lpxA		Acyl-[acyl-carrier-protein]--UDP-N-acetylglucosamine O-acyltransferase	5	5	1	1	4539				788	788	788	CAGLKAMA_01179	HBHLHLPM_03152	DLLCPLBL_01279	LLGAODFD_00384	GFGOPKEE_00153
recX		Regulatory protein RecX	5	5	1	1	4783				467	467	467	CAGLKAMA_00262	HBHLHLPM_03402	DLLCPLBL_01028	LLGAODFD_00099	GFGOPKEE_00675
ppsA		Phosphoenolpyruvate synthase	5	5	1	1	954				2372	2372	2372	CAGLKAMA_02120	HBHLHLPM_00463	DLLCPLBL_00467	LLGAODFD_03792	GFGOPKEE_00576
ribN_1		Riboflavin transporter	5	5	1	1	1336				944	944	944	CAGLKAMA_01557	HBHLHLPM_00091	DLLCPLBL_00839	LLGAODFD_02346	GFGOPKEE_03047
group_4105		hypothetical protein	5	5	1	2	364				299	299	299	CAGLKAMA_00626	HBHLHLPM_02161	DLLCPLBL_02637	LLGAODFD_00914	GFGOPKEE_00731
group_4106		hypothetical protein	5	5	1	1	4052				1271	1271	1271	CAGLKAMA_00886	HBHLHLPM_01686	DLLCPLBL_02157	LLGAODFD_04760	GFGOPKEE_01611
group_4107		hypothetical protein	5	5	1	1	2217			Hypothetical protein with no hits to refseq/uniprot/clusters/cdd/tigrfams/pfam overlapping another protein with hits	797	797	797	CAGLKAMA_04985	HBHLHLPM_04029	DLLCPLBL_02983	LLGAODFD_01974	GFGOPKEE_03391
proV_2		Glycine betaine/proline betaine transport system ATP-binding protein ProV	5	5	1	1	3685				1187	1187	1187	CAGLKAMA_04501	HBHLHLPM_01321	DLLCPLBL_01792	LLGAODFD_04418	GFGOPKEE_02529
mltC		Membrane-bound lytic murein transglycosylase C	5	5	1	1	4803				1139	1139	1139	CAGLKAMA_00433	HBHLHLPM_03477	DLLCPLBL_00953	LLGAODFD_00017	GFGOPKEE_00441
zapB		Cell division protein ZapB	5	5	1	2	308				242	242	242	CAGLKAMA_00217	HBHLHLPM_02105	DLLCPLBL_02581	LLGAODFD_00969	GFGOPKEE_00671
yhdW		Putative amino-acid ABC transporter-binding protein YhdW	5	5	1	1	3568				1028	1028	1028	CAGLKAMA_04256	HBHLHLPM_01210	DLLCPLBL_04569	LLGAODFD_03074	GFGOPKEE_02184
ppiB_2		Peptidyl-prolyl cis-trans isomerase B	5	5	1	1	3918				494	494	494	CAGLKAMA_03311	HBHLHLPM_01551	DLLCPLBL_02022	LLGAODFD_01461	GFGOPKEE_03772
glyQ		Glycine--tRNA ligase alpha subunit	5	5	1	4	85				917	917	917	CAGLKAMA_01088	HBHLHLPM_04742	DLLCPLBL_04656	LLGAODFD_04723	GFGOPKEE_01207
marR		Multiple antibiotic resistance protein MarR	5	5	1	1	3632				452	452	452	CAGLKAMA_04777	HBHLHLPM_01271	DLLCPLBL_01742	LLGAODFD_04653	GFGOPKEE_03119
nqrD		Na(+)-translocating NADH-quinone reductase subunit D	5	5	1	1	4586				632	632	632	CAGLKAMA_03519	HBHLHLPM_03199	DLLCPLBL_01232	LLGAODFD_00337	GFGOPKEE_00287
cysB		HTH-type transcriptional regulator CysB	5	5	1	1	3962				974	974	974	CAGLKAMA_04354	HBHLHLPM_01595	DLLCPLBL_02066	LLGAODFD_02751	GFGOPKEE_01854
group_4117		hypothetical protein	5	5	1	1	4511				440	440	440	CAGLKAMA_00406	HBHLHLPM_03124	DLLCPLBL_01307	LLGAODFD_00412	GFGOPKEE_03189
corC_3		Magnesium and cobalt efflux protein CorC	5	5	1	1	4438				899	899	899	CAGLKAMA_02014	HBHLHLPM_04222	DLLCPLBL_04006	LLGAODFD_02631	GFGOPKEE_00173
phaA		Acetyl-CoA acetyltransferase	5	5	1	1	1092				1211	1211	1211	CAGLKAMA_02911	HBHLHLPM_00330	DLLCPLBL_00600	LLGAODFD_04141	GFGOPKEE_02010
group_4120		Acetyltransferase	5	5	1	2	119				917	917	917	CAGLKAMA_00065	HBHLHLPM_01986	DLLCPLBL_02462	LLGAODFD_01732	GFGOPKEE_00045
group_4121		hypothetical protein	5	5	1	1	3026				194	194	194	CAGLKAMA_03261	HBHLHLPM_01070	DLLCPLBL_03792	LLGAODFD_02493	GFGOPKEE_02925
ppa		Inorganic pyrophosphatase	5	5	1	2	372				530	530	530	CAGLKAMA_00634	HBHLHLPM_02169	DLLCPLBL_02645	LLGAODFD_00906	GFGOPKEE_00097
group_4123		hypothetical protein	5	5	1	7	28				284	284	284	CAGLKAMA_02180	HBHLHLPM_04993	DLLCPLBL_04969	LLGAODFD_04690	GFGOPKEE_00028
rpmC		50S ribosomal protein L29	5	5	1	2	327				191	191	191	CAGLKAMA_00198	HBHLHLPM_02124	DLLCPLBL_02600	LLGAODFD_00951	GFGOPKEE_01311
trmL		tRNA (cytidine(34)-2'-O)-methyltransferase	5	5	1	3	120				479	479	479	CAGLKAMA_00588	HBHLHLPM_04551	DLLCPLBL_04751	LLGAODFD_03745	GFGOPKEE_02300
group_4126		hypothetical protein	5	5	1	1	2133				428	428	428	CAGLKAMA_03860	HBHLHLPM_03944	DLLCPLBL_02898	LLGAODFD_03212	GFGOPKEE_01652
sdhA		Succinate dehydrogenase flavoprotein subunit	5	5	1	1	4211				1766	1766	1766	CAGLKAMA_02156	HBHLHLPM_01844	DLLCPLBL_02320	LLGAODFD_02047	GFGOPKEE_01148
cc4		Cytochrome c4	5	5	1	2	103				617	617	617	CAGLKAMA_00082	HBHLHLPM_01969	DLLCPLBL_02445	LLGAODFD_01748	GFGOPKEE_02706
group_4129		hypothetical protein	5	5	1	1	710				614	614	614	CAGLKAMA_01732	HBHLHLPM_00707	DLLCPLBL_00223	LLGAODFD_02983	GFGOPKEE_01454
uehB		Ectoine/5-hydroxyectoine TRAP transporter small permease protein UehB	5	5	1	1	972				200	557	485	CAGLKAMA_00862	HBHLHLPM_00445	DLLCPLBL_00485	LLGAODFD_03810	GFGOPKEE_02331
group_4130		hypothetical protein	5	5	1	1	929			Hypothetical protein with no hits to refseq/uniprot/clusters/cdd/tigrfams/pfam overlapping another protein with hits	200	200	200	CAGLKAMA_04693	HBHLHLPM_00487	DLLCPLBL_00443	LLGAODFD_03115	GFGOPKEE_01766
rpoH		RNA polymerase sigma factor RpoH	5	5	1	5	39				857	857	857	CAGLKAMA_01491	HBHLHLPM_04848	DLLCPLBL_04805	LLGAODFD_04209	GFGOPKEE_00983
group_4132		hypothetical protein	5	5	1	1	4451			Hypothetical protein with no hits to refseq/uniprot/clusters/cdd/tigrfams/pfam overlapping another protein with hits	383	383	383	CAGLKAMA_01132	HBHLHLPM_04955	DLLCPLBL_04040	LLGAODFD_02667	GFGOPKEE_03573
ybhS		Inner membrane transport permease YbhS	5	5	1	1	1926				1100	1100	1100	CAGLKAMA_01444	HBHLHLPM_02536	DLLCPLBL_03317	LLGAODFD_00704	GFGOPKEE_01478
mhqP		Putative oxidoreductase MhqP	5	5	1	1	565				443	443	443	CAGLKAMA_02382	HBHLHLPM_00845	DLLCPLBL_00085	LLGAODFD_01392	GFGOPKEE_01882
glnB_2		Nitrogen regulatory protein P-II	5	5	1	1	4532				338	338	338	CAGLKAMA_03198	HBHLHLPM_03145	DLLCPLBL_01286	LLGAODFD_00391	GFGOPKEE_03459
group_4136		hypothetical protein	5	5	1	1	2331			Hypothetical protein with no hits to refseq/uniprot/clusters/cdd/tigrfams/pfam overlapping another protein with hits	617	617	617	CAGLKAMA_01157	HBHLHLPM_04139	DLLCPLBL_03093	LLGAODFD_01867	GFGOPKEE_02149
group_4137		hypothetical protein	5	5	1	1	739				872	872	872	CAGLKAMA_01774	HBHLHLPM_00679	DLLCPLBL_00251	LLGAODFD_02961	GFGOPKEE_01410
sdcS_2		Sodium-dependent dicarboxylate transporter SdcS	5	5	1	1	3816				1370	1370	1370	CAGLKAMA_01644	HBHLHLPM_01454	DLLCPLBL_01925	LLGAODFD_01572	GFGOPKEE_02203
lepB		Signal peptidase I	5	5	1	1	4855				899	899	899	CAGLKAMA_00239	HBHLHLPM_03425	DLLCPLBL_01005	LLGAODFD_00069	GFGOPKEE_03230
group_414		Purine nucleoside phosphoramidase	5	5	1	1	4075				275	350	335	CAGLKAMA_00865	HBHLHLPM_01707	DLLCPLBL_02178	LLGAODFD_02163	GFGOPKEE_02200
group_4140		hypothetical protein	5	5	1	5	36				410	410	410	CAGLKAMA_01488	HBHLHLPM_04851	DLLCPLBL_04802	LLGAODFD_04206	GFGOPKEE_02031
group_4141		hypothetical protein	5	5	1	1	4241				407	407	407	CAGLKAMA_04008	HBHLHLPM_01874	DLLCPLBL_02350	LLGAODFD_02017	GFGOPKEE_02469
fliH_2		Flagellar assembly protein FliH	5	5	1	1	805				755	755	755	CAGLKAMA_01712	HBHLHLPM_00615	DLLCPLBL_00315	LLGAODFD_04823	GFGOPKEE_00322
group_4143		hypothetical protein	5	5	1	5	31				794	794	794	CAGLKAMA_01483	HBHLHLPM_04856	DLLCPLBL_04797	LLGAODFD_04201	GFGOPKEE_00419
ypeA_1		Acetyltransferase YpeA	5	5	1	2	100				434	434	434	CAGLKAMA_02270	HBHLHLPM_01966	DLLCPLBL_02442	LLGAODFD_01751	GFGOPKEE_01272
ftnA		putative bacterial non-heme ferritin	5	5	1	2	74				527	527	527	CAGLKAMA_00301	HBHLHLPM_01940	DLLCPLBL_02416	LLGAODFD_01777	GFGOPKEE_00824
lepA		Elongation factor 4	5	5	1	1	4854				1793	1793	1793	CAGLKAMA_00238	HBHLHLPM_03426	DLLCPLBL_01004	LLGAODFD_00068	GFGOPKEE_00068
atpA		ATP synthase subunit alpha	5	5	1	4	56				1541	1541	1541	CAGLKAMA_02971	HBHLHLPM_04770	DLLCPLBL_04684	LLGAODFD_04085	GFGOPKEE_00292
cheX		CheY-P phosphatase CheX	5	5	1	6	9				461	461	461	CAGLKAMA_00540	HBHLHLPM_04906	DLLCPLBL_04852	LLGAODFD_04300	GFGOPKEE_01401
group_4149		hypothetical protein	5	5	1	1	4496				332	332	332	CAGLKAMA_00391	HBHLHLPM_03109	DLLCPLBL_01322	LLGAODFD_00427	GFGOPKEE_03206
group_415		hypothetical protein	5	5	1	1	4073			Hypothetical protein with no hits to refseq/uniprot/clusters/cdd/tigrfams/pfam overlapping another protein with hits	275	392	368	CAGLKAMA_00867	HBHLHLPM_01705	DLLCPLBL_02176	LLGAODFD_02165	GFGOPKEE_03725
bluR		HTH-type transcriptional repressor BluR	5	5	1	1	865				803	803	803	CAGLKAMA_03981	HBHLHLPM_00557	DLLCPLBL_00373	LLGAODFD_03142	GFGOPKEE_00404
glpE_2		Thiosulfate sulfurtransferase GlpE	5	5	1	3	90				434	434	434	CAGLKAMA_03438	HBHLHLPM_04578	DLLCPLBL_04778	LLGAODFD_03718	GFGOPKEE_03582
group_4152		hypothetical protein	5	5	1	1	4096			Hypothetical protein with no hits to refseq/uniprot/clusters/cdd/tigrfams/pfam overlapping another protein with hits	872	872	872	CAGLKAMA_02653	HBHLHLPM_01729	DLLCPLBL_02205	LLGAODFD_02141	GFGOPKEE_02275
group_4153		hypothetical protein	5	5	1	1	786				320	320	320	CAGLKAMA_03184	HBHLHLPM_00633	DLLCPLBL_00297	LLGAODFD_02915	GFGOPKEE_01026
flgG_1		Flagellar basal-body rod protein FlgG	5	5	1	1	2223				785	785	785	CAGLKAMA_01893	HBHLHLPM_04035	DLLCPLBL_02989	LLGAODFD_01968	GFGOPKEE_00112
lexA		LexA repressor	5	5	1	5	32				623	623	623	CAGLKAMA_01484	HBHLHLPM_04855	DLLCPLBL_04798	LLGAODFD_04202	GFGOPKEE_03449
sapD		Peptide transport system ATP-binding protein SapD	5	5	1	1	3895				995	995	995	CAGLKAMA_03275	HBHLHLPM_01532	DLLCPLBL_02003	LLGAODFD_01494	GFGOPKEE_01335
group_4157		putative RNA pseudouridine synthase	5	5	1	1	3878				692	692	692	CAGLKAMA_03918	HBHLHLPM_01515	DLLCPLBL_01986	LLGAODFD_01511	GFGOPKEE_00764
betS_3		Glycine betaine/proline betaine transporter BetS	5	5	1	1	3682				1661	1661	1661	CAGLKAMA_04210	HBHLHLPM_01318	DLLCPLBL_01789	LLGAODFD_04415	GFGOPKEE_02374
yahB_2		putative HTH-type transcriptional regulator YahB	5	5	1	1	1845				878	878	878	CAGLKAMA_02133	HBHLHLPM_02615	DLLCPLBL_03396	LLGAODFD_01113	GFGOPKEE_03257
lpoB		Penicillin-binding protein activator LpoB	5	5	1	1	4072				434	590	558	CAGLKAMA_00868	HBHLHLPM_01704	DLLCPLBL_02175	LLGAODFD_02166	GFGOPKEE_01853
group_4160		hypothetical protein	5	5	1	1	2118				539	539	539	CAGLKAMA_02856	HBHLHLPM_03930	DLLCPLBL_02884	LLGAODFD_03198	GFGOPKEE_00399
csrA		Carbon storage regulator	5	5	1	1	4780				197	197	197	CAGLKAMA_00265	HBHLHLPM_03399	DLLCPLBL_01031	LLGAODFD_00102	GFGOPKEE_01867
ompA_5		Outer membrane protein A	5	5	1	1	4469				962	962	962	CAGLKAMA_03992	HBHLHLPM_04937	DLLCPLBL_04058	LLGAODFD_02685	GFGOPKEE_02102
group_4163	doeB_1	N-alpha-acetyl-L-2,4-diaminobutyric acid deacetylase	5	5	1	1	4378				1067	1067	1067	CAGLKAMA_01885	HBHLHLPM_04282	DLLCPLBL_03946	LLGAODFD_02571	GFGOPKEE_02620
group_4164		hypothetical protein	5	5	1	2	392				473	473	473	CAGLKAMA_01203	HBHLHLPM_02189	DLLCPLBL_02665	LLGAODFD_00886	GFGOPKEE_01660
purA_1		Adenylosuccinate synthetase	5	5	1	3	72				1316	1316	1316	CAGLKAMA_02431	HBHLHLPM_04604	DLLCPLBL_04916	LLGAODFD_03689	GFGOPKEE_00388
cpxR_2		Transcriptional regulatory protein CpxR	5	5	1	3	123				689	689	689	CAGLKAMA_00591	HBHLHLPM_04554	DLLCPLBL_04754	LLGAODFD_03742	GFGOPKEE_00832
fabH2		3-oxoacyl-[acyl-carrier-protein] synthase 3 protein 2	5	5	1	1	1551				1094	1094	1094	CAGLKAMA_03082	HBHLHLPM_02904	DLLCPLBL_03564	LLGAODFD_04611	GFGOPKEE_02866
mreB		Rod shape-determining protein MreB	5	5	1	1	184				1043	1043	1043	CAGLKAMA_04329	HBHLHLPM_04703	DLLCPLBL_04530	LLGAODFD_01057	GFGOPKEE_01526
fusA_1		Elongation factor G 1	5	5	1	1	4664				2090	2090	2090	CAGLKAMA_00834	HBHLHLPM_03275	DLLCPLBL_01156	LLGAODFD_00259	GFGOPKEE_00365
thiK		Thiamine kinase	5	5	1	1	4071				881	881	881	CAGLKAMA_00869	HBHLHLPM_01703	DLLCPLBL_02174	LLGAODFD_02167	GFGOPKEE_01852
rplN		50S ribosomal protein L14	5	5	1	2	329				371	371	371	CAGLKAMA_00196	HBHLHLPM_02126	DLLCPLBL_02602	LLGAODFD_00949	GFGOPKEE_01309
group_4171		hypothetical protein	5	5	1	1	795				776	776	776	CAGLKAMA_03703	HBHLHLPM_00625	DLLCPLBL_00305	LLGAODFD_04929	GFGOPKEE_00217
feoA		Fe(2+) transport protein A	5	5	1	1	4201				227	227	227	CAGLKAMA_03569	HBHLHLPM_01834	DLLCPLBL_02310	LLGAODFD_02057	GFGOPKEE_01820
ttcA		tRNA 2-thiocytidine biosynthesis protein TtcA	5	5	1	1	2932				893	893	893	CAGLKAMA_04474	HBHLHLPM_01148	DLLCPLBL_04631	LLGAODFD_04454	GFGOPKEE_02986
atpG		ATP synthase gamma chain	5	5	1	4	55				866	866	866	CAGLKAMA_02970	HBHLHLPM_04771	DLLCPLBL_04685	LLGAODFD_04084	GFGOPKEE_00293
group_4175		hypothetical protein	5	5	1	4	28				653	653	653	CAGLKAMA_00691	HBHLHLPM_04793	DLLCPLBL_04707	LLGAODFD_04047	GFGOPKEE_01486
rimP		Ribosome maturation factor RimP	5	5	1	1	4696				455	455	455	CAGLKAMA_03748	HBHLHLPM_03306	DLLCPLBL_01125	LLGAODFD_00198	GFGOPKEE_02580
arcB_1		Delta(1)-pyrroline-2-carboxylate reductase	5	5	1	1	963				959	959	959	CAGLKAMA_03057	HBHLHLPM_00454	DLLCPLBL_00476	LLGAODFD_03801	GFGOPKEE_01688
nudE		ADP compounds hydrolase NudE	5	5	1	2	137				569	569	569	CAGLKAMA_00047	HBHLHLPM_02004	DLLCPLBL_02480	LLGAODFD_01714	GFGOPKEE_03514
dnaN		DNA polymerase III subunit beta	5	5	1	4	75				1100	1100	1100	CAGLKAMA_01079	HBHLHLPM_04751	DLLCPLBL_04665	LLGAODFD_04732	GFGOPKEE_00239
lolC		Lipoprotein-releasing system transmembrane protein LolC	5	5	1	1	4064				593	1208	1085	CAGLKAMA_00876	HBHLHLPM_01696	DLLCPLBL_02167	LLGAODFD_02174	GFGOPKEE_02523
hpf		Ribosome hibernation promoting factor	5	5	1	1	203				287	287	287	CAGLKAMA_00357	HBHLHLPM_04684	DLLCPLBL_04511	LLGAODFD_01076	GFGOPKEE_00563
lptB_3		Lipopolysaccharide export system ATP-binding protein LptB	5	5	1	1	1174				800	800	800	CAGLKAMA_00800	HBHLHLPM_00249	DLLCPLBL_00681	LLGAODFD_02210	GFGOPKEE_01506
ycgL		Protein YcgL	5	5	1	1	4182				281	281	281	CAGLKAMA_02615	HBHLHLPM_01815	DLLCPLBL_02291	LLGAODFD_02076	GFGOPKEE_03239
tsaE		tRNA threonylcarbamoyladenosine biosynthesis protein TsaE	5	5	1	3	81				464	464	464	CAGLKAMA_03801	HBHLHLPM_04595	DLLCPLBL_04907	LLGAODFD_03698	GFGOPKEE_01767
plsC		1-acyl-sn-glycerol-3-phosphate acyltransferase	5	5	1	1	217				725	725	725	CAGLKAMA_00371	HBHLHLPM_04670	DLLCPLBL_04497	LLGAODFD_01090	GFGOPKEE_00455
luxO_3		Luminescence regulatory protein LuxO	5	5	1	1	3399				1406	1406	1406	CAGLKAMA_03951	HBHLHLPM_03765	DLLCPLBL_01470	LLGAODFD_04852	GFGOPKEE_02530
rplP		50S ribosomal protein L16	5	5	1	2	326				410	410	410	CAGLKAMA_00199	HBHLHLPM_02123	DLLCPLBL_02599	LLGAODFD_00952	GFGOPKEE_01312
group_4187		hypothetical protein	5	5	1	1	509				245	245	245	CAGLKAMA_02040	HBHLHLPM_00887	DLLCPLBL_00043	LLGAODFD_01448	GFGOPKEE_00760
group_4188		hypothetical protein	5	5	1	1	626				719	719	719	CAGLKAMA_01012	HBHLHLPM_00786	DLLCPLBL_00144	LLGAODFD_01333	GFGOPKEE_02330
group_4189		hypothetical protein	5	5	1	1	777				215	215	215	CAGLKAMA_03193	HBHLHLPM_00642	DLLCPLBL_00288	LLGAODFD_02924	GFGOPKEE_03110
lolE_1		Lipoprotein-releasing system transmembrane protein LolE	5	5	1	1	4061				1001	1244	1195	CAGLKAMA_00878	HBHLHLPM_01694	DLLCPLBL_02165	LLGAODFD_02176	GFGOPKEE_02948
hflD		High frequency lysogenization protein HflD	5	5	1	1	3936				617	617	617	CAGLKAMA_02990	HBHLHLPM_01569	DLLCPLBL_02040	LLGAODFD_02725	GFGOPKEE_02509
cyoA		Cytochrome bo(3) ubiquinol oxidase subunit 2	5	5	1	1	1690				881	881	881	CAGLKAMA_00575	HBHLHLPM_02761	DLLCPLBL_04175	LLGAODFD_01187	GFGOPKEE_02993
gyrB		DNA gyrase subunit B	5	5	1	4	77				2417	2417	2417	CAGLKAMA_01081	HBHLHLPM_04749	DLLCPLBL_04663	LLGAODFD_04730	GFGOPKEE_00241
nagE_2		PTS system N-acetylglucosamine-specific EIICBA component	5	5	1	1	4225				1571	1571	1571	CAGLKAMA_03663	HBHLHLPM_01858	DLLCPLBL_02334	LLGAODFD_02033	GFGOPKEE_02143
purR		HTH-type transcriptional repressor PurR	5	5	1	1	4013				1004	1004	1004	CAGLKAMA_04901	HBHLHLPM_01647	DLLCPLBL_02118	LLGAODFD_02803	GFGOPKEE_02935
group_4195		hypothetical protein	5	5	1	1	1958				230	230	230	CAGLKAMA_04378	HBHLHLPM_02506	DLLCPLBL_03287	LLGAODFD_00674	GFGOPKEE_03792
recA_1		Protein RecA	5	5	1	1	4784				1043	1043	1043	CAGLKAMA_00261	HBHLHLPM_03403	DLLCPLBL_01027	LLGAODFD_00098	GFGOPKEE_00676
rluC		Ribosomal large subunit pseudouridine synthase C	5	5	1	1	3357				944	944	944	CAGLKAMA_01344	HBHLHLPM_03724	DLLCPLBL_01511	LLGAODFD_04177	GFGOPKEE_02412
group_4198		hypothetical protein	5	5	1	1	1675				377	377	377	CAGLKAMA_02955	HBHLHLPM_02776	DLLCPLBL_04190	LLGAODFD_01202	GFGOPKEE_00979
ndhI_2		NAD(P)H-quinone oxidoreductase subunit I, chloroplastic	5	5	1	1	851				770	770	770	CAGLKAMA_04531	HBHLHLPM_00571	DLLCPLBL_00359	LLGAODFD_03156	GFGOPKEE_02064
msbA_2		Lipid A export ATP-binding/permease protein MsbA	5	5	1	1	4057				371	1748	1472	CAGLKAMA_00881	HBHLHLPM_01691	DLLCPLBL_02162	LLGAODFD_04765	GFGOPKEE_01217
napC_1		Cytochrome c-type protein NapC	5	5	1	1	1096				578	578	578	CAGLKAMA_02907	HBHLHLPM_00326	DLLCPLBL_00604	LLGAODFD_04137	GFGOPKEE_03393
rstA		Transcriptional regulatory protein RstA	5	5	1	1	1037				713	713	713	CAGLKAMA_03843	HBHLHLPM_00385	DLLCPLBL_00545	LLGAODFD_03547	GFGOPKEE_01791
narL_1		putative transcriptional regulatory protein NarL	5	5	1	3	115				629	629	629	CAGLKAMA_00583	HBHLHLPM_04546	DLLCPLBL_04746	LLGAODFD_03750	GFGOPKEE_00614
cobP		Bifunctional adenosylcobalamin biosynthesis protein CobP	5	5	1	1	3768				533	533	533	CAGLKAMA_01937	HBHLHLPM_01406	DLLCPLBL_01877	LLGAODFD_01620	GFGOPKEE_01176
nhaR		Transcriptional activator protein NhaR	5	5	1	2	480				890	890	890	CAGLKAMA_02676	HBHLHLPM_02355	DLLCPLBL_02831	LLGAODFD_03598	GFGOPKEE_03270
rimK_2		Ribosomal protein S6--L-glutamate ligase	5	5	1	1	2134				905	905	905	CAGLKAMA_03861	HBHLHLPM_03945	DLLCPLBL_02899	LLGAODFD_03213	GFGOPKEE_01653
group_4206		hypothetical protein	5	5	1	1	197				527	527	527	CAGLKAMA_00351	HBHLHLPM_04690	DLLCPLBL_04517	LLGAODFD_01070	GFGOPKEE_03641
rpsM		30S ribosomal protein S13	5	5	1	2	341				356	356	356	CAGLKAMA_00184	HBHLHLPM_02138	DLLCPLBL_02614	LLGAODFD_00937	GFGOPKEE_00778
smrA		putative DNA endonuclease SmrA	5	5	1	1	4457				581	581	581	CAGLKAMA_01126	HBHLHLPM_04949	DLLCPLBL_04046	LLGAODFD_02673	GFGOPKEE_01200
group_4209		hypothetical protein	5	5	1	1	705			Hypothetical protein with no hits to refseq/uniprot/clusters/cdd/tigrfams/pfam overlapping another protein with hits	188	188	188	CAGLKAMA_04894	HBHLHLPM_00712	DLLCPLBL_00218	LLGAODFD_02988	GFGOPKEE_01582
group_421		hypothetical protein	5	5	1	1	4053				590	1559	1365	CAGLKAMA_00885	HBHLHLPM_01687	DLLCPLBL_02158	LLGAODFD_04761	GFGOPKEE_01221
maeB		NADP-dependent malic enzyme	5	5	1	6	32				1277	1277	1277	CAGLKAMA_04716	HBHLHLPM_04869	DLLCPLBL_04889	LLGAODFD_04337	GFGOPKEE_02694
tfoX1_2		DNA transformation protein TfoX1	5	5	1	1	4014				590	590	590	CAGLKAMA_03902	HBHLHLPM_01648	DLLCPLBL_02119	LLGAODFD_02804	GFGOPKEE_03093
ruvC		Crossover junction endodeoxyribonuclease RuvC	5	5	1	1	3996				521	521	521	CAGLKAMA_01226	HBHLHLPM_01630	DLLCPLBL_02101	LLGAODFD_02786	GFGOPKEE_01990
group_4213		hypothetical protein	5	5	1	1	3199				218	218	218	CAGLKAMA_01502	HBHLHLPM_03565	DLLCPLBL_01670	LLGAODFD_03897	GFGOPKEE_02167
rsxB		Electron transport complex subunit RsxB	5	5	1	1	3402				596	596	596	CAGLKAMA_03043	HBHLHLPM_03769	DLLCPLBL_01466	LLGAODFD_04848	GFGOPKEE_02624
oppC_2		Oligopeptide transport system permease protein OppC	5	5	1	1	3737				932	932	932	CAGLKAMA_01827	HBHLHLPM_01375	DLLCPLBL_01846	LLGAODFD_03989	GFGOPKEE_01425
group_4216		hypothetical protein	5	5	1	1	3755				320	320	320	CAGLKAMA_04168	HBHLHLPM_01393	DLLCPLBL_01864	LLGAODFD_01633	GFGOPKEE_02655
ftsE		Cell division ATP-binding protein FtsE	5	5	1	5	41				674	674	674	CAGLKAMA_01493	HBHLHLPM_04846	DLLCPLBL_04807	LLGAODFD_04211	GFGOPKEE_00985
iscA		Iron-binding protein IscA	5	5	1	1	4298				323	323	323	CAGLKAMA_01782	HBHLHLPM_04342	DLLCPLBL_03886	LLGAODFD_03371	GFGOPKEE_00883
group_4219		hypothetical protein	5	5	1	1	214				320	320	320	CAGLKAMA_00368	HBHLHLPM_04673	DLLCPLBL_04500	LLGAODFD_01087	GFGOPKEE_00452
group_422		hypothetical protein	5	5	1	1	4051				257	1991	1644	CAGLKAMA_00887	HBHLHLPM_01685	DLLCPLBL_02156	LLGAODFD_04759	GFGOPKEE_01610
psiE		Protein PsiE	5	5	1	2	184				425	425	425	CAGLKAMA_00017	HBHLHLPM_02034	DLLCPLBL_02510	LLGAODFD_01684	GFGOPKEE_03621
emrE		Multidrug transporter EmrE	5	5	1	1	3709				356	356	356	CAGLKAMA_01845	HBHLHLPM_01345	DLLCPLBL_01816	LLGAODFD_04018	GFGOPKEE_02091
group_4222		hypothetical protein	5	5	1	2	141				464	464	464	CAGLKAMA_00043	HBHLHLPM_02008	DLLCPLBL_02484	LLGAODFD_01710	GFGOPKEE_00384
group_4223		putative acyl-CoA thioester hydrolase	5	5	1	1	3273				395	395	395	CAGLKAMA_01407	HBHLHLPM_03642	DLLCPLBL_01593	LLGAODFD_03283	GFGOPKEE_02944
rpoE_1		ECF RNA polymerase sigma-E factor	5	5	1	1	4850				578	578	578	CAGLKAMA_00234	HBHLHLPM_03430	DLLCPLBL_01000	LLGAODFD_00064	GFGOPKEE_00072
group_4225		hypothetical protein	5	5	1	1	847			Hypothetical protein with no hits to refseq/uniprot/clusters/cdd/tigrfams/pfam overlapping another protein with hits	275	275	275	CAGLKAMA_04441	HBHLHLPM_00574	DLLCPLBL_00356	LLGAODFD_03159	GFGOPKEE_02239
group_4226		hypothetical protein	5	5	1	1	2942			Hypothetical protein with no hits to refseq/uniprot/clusters/cdd/tigrfams/pfam overlapping another protein with hits	173	173	173	CAGLKAMA_03391	HBHLHLPM_01138	DLLCPLBL_04641	LLGAODFD_04464	GFGOPKEE_03411
rimM		Ribosome maturation factor RimM	5	5	1	1	4766				548	548	548	CAGLKAMA_00098	HBHLHLPM_03377	DLLCPLBL_01054	LLGAODFD_00127	GFGOPKEE_02401
rpsN		30S ribosomal protein S14	5	5	1	2	332				305	305	305	CAGLKAMA_00193	HBHLHLPM_02129	DLLCPLBL_02605	LLGAODFD_00946	GFGOPKEE_00768
bfr		Bacterioferritin	5	5	1	6	31				476	476	476	CAGLKAMA_04717	HBHLHLPM_04868	DLLCPLBL_04890	LLGAODFD_04338	GFGOPKEE_03457
group_423		hypothetical protein	5	5	1	1	3064				608	686	670	CAGLKAMA_00889	HBHLHLPM_01032	DLLCPLBL_03754	LLGAODFD_02455	GFGOPKEE_03483
xerC_1		Tyrosine recombinase XerC	5	5	1	5	11				932	932	932	CAGLKAMA_01428	HBHLHLPM_04823	DLLCPLBL_04830	LLGAODFD_04234	GFGOPKEE_00148
fis		DNA-binding protein Fis	5	5	1	3	97				296	296	296	CAGLKAMA_01458	HBHLHLPM_04529	DLLCPLBL_04729	LLGAODFD_03767	GFGOPKEE_01268
rpsF		30S ribosomal protein S6	5	5	1	6	20				389	389	389	CAGLKAMA_00530	HBHLHLPM_04896	DLLCPLBL_04862	LLGAODFD_04310	GFGOPKEE_00749
group_4233		hypothetical protein	5	5	1	3	57				791	791	791	CAGLKAMA_03504	HBHLHLPM_04619	DLLCPLBL_04931	LLGAODFD_03674	GFGOPKEE_00500
[truncated: 4,878 more rows]

## Sheet: figure6C_Roary_V_tubiashii
Gene	Non-unique Gene name	Annotation	No. isolates	No. sequences	Avg sequences per isolate	Genome Fragment	Order within Fragment	Accessory Fragment	Accessory Order with Fragment	QC	Min group size nuc	Max group size nuc	Avg group size nuc	M13-18928_Vibrio_tubiashii	M14-00194_Vibrio_tubiashii	M14-02590_Vibrio_tubiashii	M14-02591_Vibrio_tubiashii
[truncated: 6,447 more rows]

[truncated: 5 more sheets: figure6D_Roary_V_parahaemolytic, figure6E_Roary_V_chagasii, figure6F_Roary_V_brasiliensis, figure6G_Roary_V_harveyi, figure6H_Roary_V_medierranei]
